# Supplementary material for: Regulation of Adult CNS Axonal Regeneration by the Post-transcriptional Regulator Cpeb1
Source: Front Mol Neurosci. 2018 Jan 12;10:445. doi: 10.3389/fnmol.2017.00445 (PMC5770975; doi:10.3389/fnmol.2017.00445)
Supplement: Table S1 — Expression fold change in the total and polysome-bound RNA fractions of all probesets in the microarray following spinal cord injury. [file Table1.XLSX]

## Sheet: Sheet1
	probeset_ID	log2FoldChange_Total	adj.p.val_Total	log2FoldChange_Polysome	adj.p.val_Polysome	MGI_symbol	Ensembl_Gene_ID	Ensembl_Transcript_ID
1	1415670_at	0.243971	0.00177342	-0.198628	0.18438	Copg1	ENSMUSG00000030058	ENSMUST00000113607|ENSMUST00000149907|ENSMUST00000127614
2	1415671_at	0.340478	5.98e-05	-0.12454	0.342781	Atp6v0d1	ENSMUSG00000013160	ENSMUST00000013304
3	1415672_at	0.0944641	0.0650748	-0.514782	0.0271704	Golga7	ENSMUSG00000015341	ENSMUST00000121783|ENSMUST00000051094|ENSMUST00000135646
4	1415673_at	0.0312031	0.585312	-0.468994	0.00688422	Psph	ENSMUSG00000029446	ENSMUST00000031399
5	1415674_a_at	0.231349	0.00250607	-0.123194	0.528303	Trappc4	ENSMUSG00000032112	ENSMUST00000034623
6	1415675_at	-0.0072542	0.907354	-0.491397	0.0100573	Dpm2	ENSMUSG00000026810	ENSMUST00000028151|ENSMUST00000140592|ENSMUST00000128039|ENSMUST00000150419
7	1415676_a_at	0.316214	0.000151129	0.130025	0.300246	Psmb5	ENSMUSG00000022193	ENSMUST00000022803
8	1415677_at	0.539608	2.71e-05	-0.162566	0.347073	Dhrs1	ENSMUSG00000002332	ENSMUST00000128802|ENSMUST00000002403|ENSMUST00000142043
9	1415678_at	0.247645	0.000893131	-0.477447	0.0360374	Ppm1a	ENSMUSG00000021096	ENSMUST00000021514
10	1415679_at	0.159748	0.0139257	-0.575555	0.0126836	Gm12396|Psenen	ENSMUSG00000056412|ENSMUSG00000036835	ENSMUST00000121600|ENSMUST00000178609|ENSMUST00000043898
11	1415680_at	0.331632	0.00116492	0.334901	0.0401299	Anapc1	ENSMUSG00000014355	ENSMUST00000014499
12	1415681_at	0.154976	0.0434076	-0.214795	0.261116	Mrpl43	ENSMUSG00000025208	ENSMUST00000097715
13	1415682_at	0.321706	0.000544951	-0.17179	0.142451	Xpo7	ENSMUSG00000022100	ENSMUST00000167242|ENSMUST00000022696
14	1415683_at	0.296004	0.000915148	0.0348252	0.795399	Nmt1	ENSMUSG00000020936	ENSMUST00000021314
15	1415684_at	0.566969	5.35e-06	-0.0162149	0.934133	Atg5	ENSMUSG00000038160	ENSMUST00000039286
16	1415685_at	0.156258	0.0230893	-0.0167283	0.925694	Mtif2	ENSMUSG00000020459	ENSMUST00000020749|ENSMUST00000093239
17	1415686_at	0.248687	0.000564467	-0.31624	0.0488322	Rab14	ENSMUSG00000026878	ENSMUST00000028238|ENSMUST00000113025
18	1415687_a_at	0.187965	0.00729044	0.0630872	0.657005	Psap	ENSMUSG00000004207	ENSMUST00000105465|ENSMUST00000177779|ENSMUST00000179238|ENSMUST00000004316|ENSMUST00000165878
19	1415688_at	0.465655	7e-05	-0.188434	0.265928	Ube2g1	ENSMUSG00000020794	ENSMUST00000021148|ENSMUST00000138247
20	1415689_s_at	0.405722	9.6e-05	-0.192601	0.0939086	Zkscan3	ENSMUSG00000021327	ENSMUST00000116434|ENSMUST00000070785|ENSMUST00000117721
21	1415690_at	0.242571	0.00221955	-0.456647	0.0208659	Gm6304|Mrpl27	ENSMUSG00000071867|ENSMUSG00000024414	ENSMUST00000096579|ENSMUST00000025278|ENSMUST00000132813|ENSMUST00000129498|ENSMUST00000125148
22	1415691_at	0.170805	0.0375806	-0.0801974	0.523468	Dlg1	ENSMUSG00000022770	ENSMUST00000115205|ENSMUST00000132176|ENSMUST00000064477|ENSMUST00000023454|ENSMUST00000100001
23	1415692_s_at	0.430845	1.06e-05	-0.420246	0.0146626	Canx	ENSMUSG00000020368	ENSMUST00000020637|ENSMUST00000146979|ENSMUST00000179865
24	1415693_at	0.121586	0.0928104	-0.164465	0.198527	Derl1	ENSMUSG00000022365	ENSMUST00000022993
25	1415694_at	-0.304997	0.0017472	-0.0670038	0.683396	Wars	ENSMUSG00000021266	ENSMUST00000109848|ENSMUST00000160477|ENSMUST00000161410
26	1415695_at	0.362016	5.65e-05	-0.21667	0.106151	Psma1	ENSMUSG00000030751	ENSMUST00000033008|ENSMUST00000135570
27	1415696_at	0.418525	8.68e-05	0.162021	0.282185	Sar1a	ENSMUSG00000020088	ENSMUST00000020285
28	1415697_at	0.139195	0.0290832	0.019846	0.908061	G3bp2	ENSMUSG00000029405	ENSMUST00000169094|ENSMUST00000167918|ENSMUST00000164378|ENSMUST00000113127
29	1415698_at	0.217335	0.00243571	-0.216419	0.0634795	Golm1	ENSMUSG00000021556	ENSMUST00000095739|ENSMUST00000022039
30	1415699_a_at	0.0836454	0.142647	-0.207522	0.0735612	Gm9816|Gps1	ENSMUSG00000085783|ENSMUSG00000025156	ENSMUST00000122292|ENSMUST00000050774|ENSMUST00000153678|ENSMUST00000100134|ENSMUST00000116305|ENSMUST00000172809|ENSMUST00000156723
31	1415700_a_at	0.451407	1.9e-05	-0.363886	0.0688198	Ssr3	ENSMUSG00000027828	ENSMUST00000029414
32	1415701_x_at	0.345389	2.58e-05	0.06454	0.703832	Rpl23	ENSMUSG00000071415	ENSMUST00000103146|ENSMUST00000151118|ENSMUST00000151965|ENSMUST00000128801
33	1415702_a_at	0.215699	0.00583616	0.159072	0.170029	Ctbp1	ENSMUSG00000037373	ENSMUST00000079746
34	1415703_at	0.256406	0.00234976	-0.173098	0.307336	Huwe1	ENSMUSG00000025261	ENSMUST00000026292|ENSMUST00000112622
35	1415704_a_at	0.464345	2.9e-05	-0.147729	0.325941	Cdv3	ENSMUSG00000032803	ENSMUST00000035484|ENSMUST00000072249|ENSMUST00000116517
36	1415705_at	0.118038	0.074752	-0.298513	0.0543377	Smim7	ENSMUSG00000044600	ENSMUST00000167290
37	1415706_at	0.30845	0.000496757	-0.0888681	0.540472	Copa	ENSMUSG00000026553	ENSMUST00000135192|ENSMUST00000027833|ENSMUST00000122845
38	1415707_at	0.203123	0.00531983	-0.42723	0.00573518	Anapc2	ENSMUSG00000026965	ENSMUST00000028341
39	1415708_at	0.293893	0.00022357	-0.48326	0.00673157	Tug1	ENSMUSG00000056579	ENSMUST00000132077|ENSMUST00000153313|ENSMUST00000144852
40	1415709_s_at	0.0456901	0.546592	0.170133	0.157511	Gbf1	ENSMUSG00000025224	ENSMUST00000026254|ENSMUST00000176992|ENSMUST00000176046
41	1415710_at	0.340599	0.0024619	-0.373115	0.0425922	Cox18	ENSMUSG00000035505	ENSMUST00000048363|ENSMUST00000118816|ENSMUST00000144898|ENSMUST00000133905
42	1415711_at	0.352759	0.000225064	0.141697	0.24728	Arfgef1	ENSMUSG00000067851	ENSMUST00000088615
43	1415712_at	0.195415	0.0289825	0.0614038	0.615926	Zranb1	ENSMUSG00000030967	ENSMUST00000106157
44	1415713_a_at	0.183712	0.00628167	-0.21457	0.0981043	Ddx24	ENSMUSG00000041645	ENSMUST00000044923|ENSMUST00000110001
45	1415714_a_at	0.343716	0.000535698	-0.146865	0.516094	Gm14126|Snrnp27	ENSMUSG00000083077|ENSMUSG00000001158	ENSMUST00000122345|ENSMUST00000001186|ENSMUST00000131674|ENSMUST00000113683
46	1415715_at	0.227844	0.00408562	-0.380674	0.0190442	Tmem129	ENSMUSG00000019295	ENSMUST00000019439|ENSMUST00000140931
47	1415716_a_at	0.463848	1.87e-05	0.202979	0.325703	Rps27|Gm9846	ENSMUSG00000090733|ENSMUSG00000050621	ENSMUST00000170122|ENSMUST00000053150
48	1415717_at	-0.118594	0.0805732	0.109912	0.520466	Rnf220	ENSMUSG00000028677	ENSMUST00000030439|ENSMUST00000102690|ENSMUST00000094853
49	1415718_at	0.10839	0.125118	-0.0636725	0.715208	Sap30l	ENSMUSG00000020519	ENSMUST00000020826
50	1415719_s_at	0.37458	9e-05	-0.197728	0.177067	Armc1	ENSMUSG00000027599	ENSMUST00000029125
51	1415720_s_at	0.0656564	0.250729	-0.0359185	0.79146	Mad2l1bp	ENSMUSG00000034509	ENSMUST00000171172
52	1415721_a_at	0.23264	0.00139367	-0.542432	0.00609536	Naa60	ENSMUSG00000005982	ENSMUST00000006138|ENSMUST00000115860
53	1415722_a_at	0.0187408	0.725782	-0.549044	0.00351129	Vta1	ENSMUSG00000019868	ENSMUST00000154132|ENSMUST00000020018|ENSMUST00000156398|ENSMUST00000149485
54	1415723_at	0.520019	9.28e-06	0.142981	0.227863	Eif5	ENSMUSG00000021282	ENSMUST00000166123
55	1415724_a_at	0.472031	2e-05	-0.366549	0.0679454	Cdc42	ENSMUSG00000006699	ENSMUST00000051477
56	1415725_at	0.424037	3.73e-05	0.000228688	0.998709	Rrn3	ENSMUSG00000022682	ENSMUST00000023363
57	1415726_at	0.402312	8.07e-05	0.00961964	0.95109	Ankrd17	ENSMUSG00000055204	ENSMUST00000014421|ENSMUST00000081914
58	1415727_at	0.154235	0.0400893	-0.777533	0.00158215	Apoa1bp	ENSMUSG00000028070	ENSMUST00000029708
59	1415728_at	0.0937275	0.151881	0.180364	0.127245	Pabpn1	ENSMUSG00000022194	ENSMUST00000116476|ENSMUST00000150975|ENSMUST00000172695
60	1415729_at	0.376077	7.62e-05	0.335151	0.0134276	Pdpk1	ENSMUSG00000024122	ENSMUST00000102927|ENSMUST00000115409
61	1415730_at	0.395981	3.27e-05	-0.325035	0.0356717	Cpsf7	ENSMUSG00000034820	ENSMUST00000038379
62	1415731_at	0.273424	0.00106018	0.0588818	0.642259	Angel2	ENSMUSG00000026634	ENSMUST00000027947|ENSMUST00000066632|ENSMUST00000123384|ENSMUST00000110899|ENSMUST00000144693
63	1415732_at	0.155557	0.0150044	-0.185754	0.19248	Abhd16a	ENSMUSG00000007036	ENSMUST00000173247|ENSMUST00000007251|ENSMUST00000173846
64	1415733_a_at	0.189321	0.00843334	-0.0193904	0.952931	Tomm5	ENSMUSG00000078713	ENSMUST00000107810|ENSMUST00000107809|ENSMUST00000107808|ENSMUST00000107807
65	1415734_at	0.396174	2.62e-05	-0.139648	0.254063	Rab7	ENSMUSG00000079477	ENSMUST00000113600|ENSMUST00000113598|ENSMUST00000113597|ENSMUST00000113596
66	1415735_at	0.339446	8.37e-05	0.351569	0.0187174	Ddb1	ENSMUSG00000024740	ENSMUST00000025649
67	1415736_at	0.23788	0.00251038	-0.460898	0.0446208	Pfdn5	ENSMUSG00000001289	ENSMUST00000166658|ENSMUST00000062492|ENSMUST00000168805|ENSMUST00000170627|ENSMUST00000001335|ENSMUST00000169637|ENSMUST00000165671|ENSMUST00000165717
68	1415737_at	0.350259	0.000415807	-0.195373	0.196332	Rfk	ENSMUSG00000024712	ENSMUST00000025617|ENSMUST00000146171
69	1415738_at	0.151996	0.0246374	-0.493013	0.0047818	Txndc12	ENSMUSG00000028567	ENSMUST00000030296
70	1415739_at	0.211518	0.0322102	-0.251257	0.0435277	Gm21982|Rbm42	ENSMUSG00000094365|ENSMUSG00000036733	ENSMUST00000146232|ENSMUST00000042726|ENSMUST00000108141
71	1415740_at	0.298017	8.49e-05	0.148329	0.180921	Psmc5	ENSMUSG00000020708	ENSMUST00000021049|ENSMUST00000133131
72	1415741_at	0.0626538	0.238077	-0.344775	0.0324875	Tmem165	ENSMUSG00000029234	ENSMUST00000031144
73	1415742_at	-0.116382	0.0979909	-0.313842	0.0296241	Aup1	ENSMUSG00000068328	ENSMUST00000092618
74	1415743_at	0.0563662	0.412588	0.0377833	0.817142	Hdac5	ENSMUSG00000008855	ENSMUST00000107151|ENSMUST00000008999|ENSMUST00000136304|ENSMUST00000145540|ENSMUST00000140962|ENSMUST00000150965|ENSMUST00000149087|ENSMUST00000124077|ENSMUST00000107150|ENSMUST00000107152|ENSMUST00000137787|ENSMUST00000140481
75	1415744_at	0.351131	7.23e-05	-0.0216226	0.918597	H2-Ke2	ENSMUSG00000024309	ENSMUST00000025163|ENSMUST00000174048|ENSMUST00000173363|ENSMUST00000174426|ENSMUST00000173678|ENSMUST00000179418
76	1415745_a_at	0.255119	0.00155625	-0.0265512	0.899001	Dscr3	ENSMUSG00000022898	ENSMUST00000023615
77	1415746_at	-0.320437	0.000543649	0.48406	0.0114816	Cic	ENSMUSG00000005442	ENSMUST00000169266|ENSMUST00000163320|ENSMUST00000167379|ENSMUST00000005578
78	1415747_s_at	0.569421	1.15e-05	0.159965	0.234109	Riok3	ENSMUSG00000024404	ENSMUST00000025270
79	1415748_a_at	0.138012	0.0274186	-0.550325	0.00605105	Dctn5	ENSMUSG00000030868	ENSMUST00000033156|ENSMUST00000123602|ENSMUST00000176295
80	1415749_a_at	0.415082	5.4e-05	-0.525478	0.00330213	Rragc	ENSMUSG00000028646	ENSMUST00000030399|ENSMUST00000155757
81	1415750_at	0.183735	0.0139459	0.155702	0.206884	Tbl3	ENSMUSG00000040688	ENSMUST00000126319|ENSMUST00000046534|ENSMUST00000130633|ENSMUST00000149326
82	1415751_at	0.34486	7.81e-05	0.119493	0.270221	Hp1bp3	ENSMUSG00000028759	ENSMUST00000105827|ENSMUST00000105826|ENSMUST00000105825|ENSMUST00000030541|ENSMUST00000165861|ENSMUST00000097836
83	1415752_at	0.269209	0.000642907	-0.0486409	0.838925	BC031181	ENSMUSG00000036299	ENSMUST00000040284
84	1415753_at	-0.0913511	0.111719	-0.514288	0.0681543	Abhd17a	ENSMUSG00000003346	ENSMUST00000003436
85	1415754_at	0.33719	9.93e-05	-0.109766	0.698846	Polr2f	ENSMUSG00000033020	ENSMUST00000040077
86	1415755_a_at	-0.0660381	0.227263	-0.507142	0.0188276	Gm5830|Ube2v1|Gm20431|Gm8325	ENSMUSG00000072978|ENSMUSG00000078923|ENSMUSG00000089739|ENSMUSG00000027694	ENSMUST00000049117|ENSMUST00000109207|ENSMUST00000060645|ENSMUST00000130284|ENSMUST00000144628|ENSMUST00000125544|ENSMUST00000099086
87	1415756_a_at	0.187227	0.00450054	-1.00091	0.00124971	Snapin	ENSMUSG00000001018	ENSMUST00000107352|ENSMUST00000149884|ENSMUST00000107351
88	1415757_at	-0.34002	0.000186473	-0.0799699	0.553708	Gbf1	ENSMUSG00000025224	ENSMUST00000026254|ENSMUST00000176992|ENSMUST00000176046
89	1415758_at	0.176265	0.0075517	0.326729	0.0310018	Fryl	ENSMUSG00000070733	ENSMUST00000101127|ENSMUST00000146953|ENSMUST00000156661|ENSMUST00000094700
90	1415759_a_at	0.265611	0.00116486	-0.729032	0.0117878	Gm15190|Lamtor5	ENSMUSG00000082693|ENSMUSG00000087260	ENSMUST00000120855|ENSMUST00000145735
91	1415760_s_at	0.197873	0.00529137	-0.450232	0.0690764	Atox1	ENSMUSG00000018585	ENSMUST00000108857
92	1415761_at	0.330819	0.00223558	-0.291367	0.132931	Mrpl52	ENSMUSG00000010406	ENSMUST00000010550
93	1415762_x_at	0.324407	0.00337242	-0.192033	0.342531	Mrpl52	ENSMUSG00000010406	ENSMUST00000010550
94	1415763_a_at	0.332164	0.000470174	-0.471374	0.0227871	Tmem234	ENSMUSG00000028797	ENSMUST00000129515|ENSMUST00000102591|ENSMUST00000181579|ENSMUST00000151969|ENSMUST00000173937|ENSMUST00000152126|ENSMUST00000174350|ENSMUST00000172635
95	1415764_at	0.27679	0.00121291	0.294007	0.0581471	Zc3h11a|Zbed6	ENSMUSG00000026464|ENSMUSG00000094410	ENSMUST00000027736|ENSMUST00000179598
96	1415765_at	-0.0272326	0.630053	0.0754925	0.582163	Hnrnpul2	ENSMUSG00000071659	ENSMUST00000096753
97	1415766_at	0.324867	0.000703081	0.093513	0.534386	Sec22b	ENSMUSG00000027879	ENSMUST00000029476|ENSMUST00000130778
98	1415767_at	0.198346	0.00330304	0.101547	0.447114	Ythdf1	ENSMUSG00000038848	ENSMUST00000037299|ENSMUST00000108876
99	1415768_a_at	0.0664592	0.308838	0.0210847	0.909705	Ube2r2	ENSMUSG00000036241	ENSMUST00000040008|ENSMUST00000129874|ENSMUST00000123642
100	1415769_at	0.551093	8.37e-06	0.235431	0.0514441	Itch	ENSMUSG00000027598	ENSMUST00000109685|ENSMUST00000029126
101	1415770_at	0.272442	0.00106137	0.14978	0.216558	Wdr6	ENSMUSG00000066357	ENSMUST00000068700
102	1415771_at	0.625035	2.51e-06	0.214815	0.101664	Ncl|Snora75|Gm24148	ENSMUSG00000026234|ENSMUSG00000064837|ENSMUSG00000064696	ENSMUST00000027438|ENSMUST00000082903|ENSMUST00000082762
103	1415772_at	0.37332	0.000136675	0.51537	0.00159742	Ncl	ENSMUSG00000026234	ENSMUST00000027438
104	1415773_at	0.473729	6.88e-05	-0.39313	0.0562953	Ncl	ENSMUSG00000026234	ENSMUST00000027438
105	1415774_at	0.335678	0.000157209	-0.0234934	0.874809	Elp2	ENSMUSG00000024271	ENSMUST00000025120
106	1415775_at	0.566856	7.72e-06	0.062911	0.659499	Gm6382|Rbbp7	ENSMUSG00000082675|ENSMUSG00000031353	ENSMUST00000118873|ENSMUST00000033720|ENSMUST00000112327|ENSMUST00000143681
107	1415776_at	0.0336633	0.566766	-0.254048	0.050972	Aldh3a2	ENSMUSG00000010025	ENSMUST00000074127
108	1415777_at	-0.141887	0.0335664	-0.0574893	0.469918	Pnliprp1	ENSMUSG00000042179	ENSMUST00000048644
109	1415778_at	0.510376	4.32e-06	0.0868807	0.381916	Morf4l2	ENSMUSG00000031422	ENSMUST00000113097|ENSMUST00000033797|ENSMUST00000080411|ENSMUST00000155207|ENSMUST00000137605|ENSMUST00000113095|ENSMUST00000136650|ENSMUST00000135731|ENSMUST00000152150|ENSMUST00000166478|ENSMUST00000164609|ENSMUST00000169418|ENSMUST00000166930
110	1415779_s_at	0.111264	0.0230484	0.115331	0.11933	Gm12715|Actg1|Gm8399|Gm23374|Gm26217|Gm23419|Gm25241|Gm23375	ENSMUSG00000059195|ENSMUSG00000062825|ENSMUSG00000043889|ENSMUSG00000093149|ENSMUSG00000092953|ENSMUSG00000093264|ENSMUSG00000092650|ENSMUSG00000093148	ENSMUST00000121430|ENSMUST00000079345|ENSMUST00000071555|ENSMUST00000062147|ENSMUST00000131103|ENSMUST00000106215|ENSMUST00000082300|ENSMUST00000175408|ENSMUST00000175212|ENSMUST00000175523|ENSMUST00000174909|ENSMUST00000175407
111	1415780_a_at	0.412263	5.57e-05	-0.021495	0.899305	Armcx2	ENSMUSG00000033436	ENSMUST00000119010|ENSMUST00000113193|ENSMUST00000035559|ENSMUST00000168264
112	1415781_a_at	0.286973	0.000236548	-0.161792	0.224663	Gm13690|Smt3h2-ps2|Gm9836|Gm13430|Gm12335|Sumo2|Smt3h2-ps4|Smt3h2-ps|Gm10540|Gm11829|Gm10241	ENSMUSG00000086436|ENSMUSG00000074184|ENSMUSG00000081071|ENSMUSG00000083101|ENSMUSG00000085738|ENSMUSG00000020738|ENSMUSG00000081201|ENSMUSG00000082617|ENSMUSG00000073569|ENSMUSG00000083025|ENSMUSG00000084838	ENSMUST00000118989|ENSMUST00000099968|ENSMUST00000122370|ENSMUST00000117132|ENSMUST00000121366|ENSMUST00000119738|ENSMUST00000121185|ENSMUST00000117589|ENSMUST00000118155|ENSMUST00000021084|ENSMUST00000153892|ENSMUST00000121569|ENSMUST00000121084|ENSMUST00000097581|ENSMUST00000121003|ENSMUST00000117664|ENSMUST00000179461
113	1415782_at	0.305305	0.00049461	-0.521385	0.0320647	Gm13690|Gm9836|Gm13430|Gm12335|Sumo2|Smt3h2-ps4|Smt3h2-ps|Gm10241	ENSMUSG00000086436|ENSMUSG00000081071|ENSMUSG00000083101|ENSMUSG00000085738|ENSMUSG00000020738|ENSMUSG00000081201|ENSMUSG00000082617|ENSMUSG00000084838	ENSMUST00000118989|ENSMUST00000099968|ENSMUST00000117132|ENSMUST00000121366|ENSMUST00000119738|ENSMUST00000121185|ENSMUST00000117589|ENSMUST00000118155|ENSMUST00000021084|ENSMUST00000153892|ENSMUST00000121569|ENSMUST00000121084|ENSMUST00000117664|ENSMUST00000179461
114	1415783_at	0.458357	1.92e-05	-0.250422	0.0394563	Vps35	ENSMUSG00000031696	ENSMUST00000034131
115	1415784_at	-0.540683	0.000213594	0.228018	0.096316	Vps35	ENSMUSG00000031696	ENSMUST00000034131
116	1415785_a_at	0.505484	9.17e-06	0.0979525	0.389734	Cct8	ENSMUSG00000025613	ENSMUST00000175750|ENSMUST00000175977|ENSMUST00000177376|ENSMUST00000176241|ENSMUST00000177485|ENSMUST00000176589|ENSMUST00000026704
117	1415786_at	-0.206941	0.0143537	-0.0377546	0.723597	Pgc	ENSMUSG00000023987	ENSMUST00000024782
118	1415787_at	0.12057	0.0504688	-0.0656075	0.659213	Ganab	ENSMUSG00000071650	ENSMUST00000096246
119	1415788_at	0.262811	0.000457963	-0.240754	0.0420984	Ublcp1|Gm12663	ENSMUSG00000041231|ENSMUSG00000048149	ENSMUST00000102795|ENSMUST00000129054|ENSMUST00000136709|ENSMUST00000118481|ENSMUST00000052877
120	1415789_a_at	0.122276	0.0327214	-0.643644	0.00653307	Ublcp1|Gm12663	ENSMUSG00000041231|ENSMUSG00000048149	ENSMUST00000102795|ENSMUST00000151875|ENSMUST00000129054|ENSMUST00000136709|ENSMUST00000156551|ENSMUST00000118481|ENSMUST00000052877
121	1415790_at	0.0179744	0.770824	-0.602627	0.0127976	Ublcp1|Gm12663	ENSMUSG00000041231|ENSMUSG00000048149	ENSMUST00000102795|ENSMUST00000129054|ENSMUST00000136709|ENSMUST00000156551|ENSMUST00000118481|ENSMUST00000052877
122	1415791_at	0.240873	0.00307618	-0.236722	0.13234	Rnf34	ENSMUSG00000029474	ENSMUST00000031434
123	1415792_at	0.18227	0.00609408	-0.259372	0.182215	Rbck1	ENSMUSG00000027466	ENSMUST00000130165|ENSMUST00000028964|ENSMUST00000109847
124	1415793_at	0.0166007	0.773553	0.237316	0.115518	Pnpo	ENSMUSG00000018659	ENSMUST00000153896|ENSMUST00000018803
125	1415794_a_at	0.315997	0.000353003	-0.229159	0.103913	Spin1	ENSMUSG00000021395	ENSMUST00000095797
126	1415795_at	-0.0804678	0.167411	-0.146593	0.108345	Spin1	ENSMUSG00000021395	ENSMUST00000095797
127	1415796_at	0.353266	0.000146966	-0.0391114	0.825007	Dazap2	ENSMUSG00000000346	ENSMUST00000000356
128	1415797_at	-0.274329	0.00137405	-0.454557	0.00414268	Ddr1	ENSMUSG00000003534	ENSMUST00000119825|ENSMUST00000117301|ENSMUST00000097333|ENSMUST00000155957|ENSMUST00000003628|ENSMUST00000166980
129	1415798_at	-1.11383	1.01e-05	-0.657011	0.00101523	Ddr1	ENSMUSG00000003534	ENSMUST00000119825|ENSMUST00000117301|ENSMUST00000097333|ENSMUST00000155957|ENSMUST00000003628|ENSMUST00000166980
130	1415799_at	0.371339	0.000373011	-0.0574576	0.696641	Wbp11	ENSMUSG00000030216	ENSMUST00000116514
131	1415800_at	0.0862094	0.34896	-0.722517	0.00187491	Gja1	ENSMUSG00000050953	ENSMUST00000068581
132	1415801_at	-0.15229	0.144713	-0.360117	0.00184097	Gja1	ENSMUSG00000050953	ENSMUST00000068581
133	1415802_at	0.600306	2.4e-05	-0.104486	0.554315	Slc16a1	ENSMUSG00000032902	ENSMUST00000046212
134	1415803_at	-0.0642985	0.376577	-0.161141	0.18197	Cx3cl1	ENSMUSG00000031778	ENSMUST00000034230
135	1415804_at	-0.647977	1.62e-05	-0.396725	0.00992894	Cx3cl1	ENSMUSG00000031778	ENSMUST00000034230
136	1415805_at	-0.200179	0.00382114	0.0287583	0.710545	Clps	ENSMUSG00000024225	ENSMUST00000025062|ENSMUST00000114785
137	1415806_at	0.556564	2.78e-05	-0.276529	0.098605	Plat	ENSMUSG00000031538	ENSMUST00000033941
138	1415807_s_at	0.556758	1.25e-05	-0.0938887	0.595787	Srsf2	ENSMUSG00000034120	ENSMUST00000092404|ENSMUST00000138484|ENSMUST00000176834|ENSMUST00000136914
139	1415808_at	-0.15624	0.0446336	0.0337796	0.795713	Tpbpa	ENSMUSG00000033834	ENSMUST00000021885
140	1415809_at	-0.0584121	0.321198	0.0563001	0.403189	Tpbpa	ENSMUSG00000033834	ENSMUST00000021885
141	1415810_at	-0.185076	0.00652127	-0.174036	0.112621	Uhrf1	ENSMUSG00000001228	ENSMUST00000001258|ENSMUST00000113038|ENSMUST00000113035|ENSMUST00000113039|ENSMUST00000139654
142	1415811_at	-0.210171	0.00660324	-0.0221379	0.827891	Gm5648|Uhrf1	ENSMUSG00000083668|ENSMUSG00000001228	ENSMUST00000122244|ENSMUST00000001258|ENSMUST00000113038|ENSMUST00000113035|ENSMUST00000113039|ENSMUST00000139654
143	1415812_at	-0.0343169	0.552597	-0.218793	0.132786	Gsn	ENSMUSG00000026879	ENSMUST00000028239
144	1415813_at	0.444691	3.31e-05	-0.0329701	0.809692	Api5	ENSMUSG00000027193	ENSMUST00000028617
145	1415814_at	0.232557	0.000850992	0.158963	0.0695043	Atp6v1b2	ENSMUSG00000006273	ENSMUST00000006435
146	1415815_at	-0.104502	0.0552717	-0.0375121	0.653557	Trim27	ENSMUSG00000021326	ENSMUST00000021761
147	1415816_at	0.29047	0.000148826	0.191356	0.0976138	Cct7	ENSMUSG00000030007	ENSMUST00000032078
148	1415817_s_at	0.28305	0.000199074	-0.218616	0.0871492	Cct7	ENSMUSG00000030007	ENSMUST00000032078
149	1415818_at	0.15176	0.0224198	-0.495142	0.00262128	Anxa6	ENSMUSG00000018340	ENSMUST00000102727|ENSMUST00000108883
150	1415819_a_at	-0.163005	0.0961014	-0.0639492	0.489605	Ppp2r1a	ENSMUSG00000007564	ENSMUST00000007708
151	1415820_x_at	0.265639	0.00219931	-0.0629025	0.651649	Gm8806|Nono	ENSMUSG00000083367|ENSMUSG00000031311	ENSMUST00000120076|ENSMUST00000033673|ENSMUST00000136251|ENSMUST00000148312|ENSMUST00000134783
152	1415821_at	0.364096	0.000143862	-0.0884842	0.401107	Nptn	ENSMUSG00000032336	ENSMUST00000085651|ENSMUST00000176557|ENSMUST00000176250|ENSMUST00000177021|ENSMUST00000177020
153	1415822_at	0.0173472	0.756102	-0.117393	0.215	Scd2	ENSMUSG00000025203	ENSMUST00000026221
154	1415823_at	-0.442306	0.00203705	-0.607302	0.0401584	Scd2	ENSMUSG00000025203	ENSMUST00000026221
155	1415824_at	-2.12362	5.83e-05	0.620266	0.452008	Scd2|Mir5114	ENSMUSG00000025203|ENSMUSG00000093315	ENSMUST00000026221|ENSMUST00000175574
156	1415825_s_at	0.448803	2e-05	0.331734	0.0226571	Csnk1d	ENSMUSG00000025162	ENSMUST00000070575|ENSMUST00000018274
157	1415826_at	0.559659	6.58e-06	-0.120515	0.553324	Atp6v1h	ENSMUSG00000033793	ENSMUST00000044369
158	1415827_a_at	0.536098	4.12e-05	-0.200751	0.36529	Serp1	ENSMUSG00000027808	ENSMUST00000029385
159	1415828_a_at	0.253899	0.00467909	-0.385077	0.0536912	Serp1	ENSMUSG00000027808	ENSMUST00000029385
160	1415829_at	0.500608	1.39e-05	-0.005519	0.970575	Lbr	ENSMUSG00000004880	ENSMUST00000005003
161	1415830_at	0.341884	0.000161587	-0.0983716	0.415875	Orc5	ENSMUSG00000029012	ENSMUST00000030872|ENSMUST00000135906
162	1415831_at	0.454577	8.73e-06	0.474283	0.00127137	Psmd2|Gm5422	ENSMUSG00000006998|ENSMUSG00000039684	ENSMUST00000007212|ENSMUST00000172207|ENSMUST00000169184|ENSMUST00000050717
163	1415832_at	0.247403	0.00194922	-0.237195	0.0856834	Agtr2	ENSMUSG00000068122	ENSMUST00000089188
164	1415833_x_at	0.24977	0.000108797	0.217963	0.299953	Gm10059|Gm6134|Gm14303|Gm7079|Rps29	ENSMUSG00000059064|ENSMUSG00000094189|ENSMUSG00000081344|ENSMUSG00000068243|ENSMUSG00000034892	ENSMUST00000131139|ENSMUST00000080166|ENSMUST00000117265|ENSMUST00000121320|ENSMUST00000180124|ENSMUST00000119726|ENSMUST00000037023|ENSMUST00000094291
165	1415834_at	0.911719	1.3e-06	0.296023	0.0338365	Dusp6	ENSMUSG00000019960	ENSMUST00000020118
166	1415835_at	-0.111217	0.0983488	0.0419499	0.541267	Prl3b1	ENSMUSG00000038891	ENSMUST00000035273
167	1415836_at	0.2403	0.00934434	-0.0432633	0.670644	Aldh18a1	ENSMUSG00000025007	ENSMUST00000176939|ENSMUST00000025979|ENSMUST00000155613
168	1415837_at	-0.0154641	0.763368	0.0952535	0.147637	Klk1	ENSMUSG00000063903	ENSMUST00000075162
169	1415838_at	0.442904	9.07e-05	-0.768692	0.00322318	Serinc1	ENSMUSG00000019877	ENSMUST00000020027
170	1415839_a_at	0.524316	8.55e-06	0.180004	0.0865019	Gm14681|Npm1|Gm15484|Gm5611	ENSMUSG00000081603|ENSMUSG00000057113|ENSMUSG00000081865|ENSMUSG00000090602	ENSMUST00000118047|ENSMUST00000075641|ENSMUST00000093201|ENSMUST00000141881|ENSMUST00000118871|ENSMUST00000164523
171	1415840_at	0.252272	0.000413447	-0.433008	0.00874941	Elovl5	ENSMUSG00000032349	ENSMUST00000034904
172	1415841_at	0.474163	1.46e-05	0.097502	0.393617	Dync1i2	ENSMUSG00000027012	ENSMUST00000112142|ENSMUST00000112139|ENSMUST00000112140|ENSMUST00000112138|ENSMUST00000081710|ENSMUST00000112144|ENSMUST00000112136|ENSMUST00000138613
173	1415842_at	-0.257965	0.00161471	0.0279704	0.837134	Mlst8	ENSMUSG00000024142	ENSMUST00000070888|ENSMUST00000179163
174	1415843_at	-0.215229	0.00615855	-0.0185363	0.866204	Mlst8	ENSMUSG00000024142	ENSMUST00000070888|ENSMUST00000179163
175	1415844_at	0.174355	0.0861169	-0.0606816	0.722273	Syt4	ENSMUSG00000024261	ENSMUST00000025110
176	1415845_at	0.786151	1.38e-06	0.185021	0.363158	Syt4	ENSMUSG00000024261	ENSMUST00000025110
177	1415846_a_at	-0.0433188	0.603255	-0.0613114	0.389926	Ldhc	ENSMUSG00000030851	ENSMUST00000014545
178	1415847_at	-0.104745	0.102138	-0.0175948	0.853316	Ldhc	ENSMUSG00000030851	ENSMUST00000014545|ENSMUST00000148565|ENSMUST00000126004
179	1415848_at	-0.150255	0.0233432	0.10897	0.163373	Prl3d1|Prl3d2|Prl3d3	ENSMUSG00000057170|ENSMUSG00000062737|ENSMUSG00000062201	ENSMUST00000082079|ENSMUST00000080755|ENSMUST00000164964|ENSMUST00000073601
180	1415849_s_at	-0.0166162	0.698477	-0.116002	0.18742	Gm11223|Stmn1	ENSMUSG00000046341|ENSMUSG00000028832	ENSMUST00000120560|ENSMUST00000056452|ENSMUST00000030636|ENSMUST00000127279|ENSMUST00000105867
181	1415850_at	0.32359	0.000145119	0.102262	0.402789	Rasa3	ENSMUSG00000031453	ENSMUST00000137822|ENSMUST00000117551
182	1415851_a_at	0.717986	5.77e-06	0.384774	0.0119683	Gm15210|Impdh2	ENSMUSG00000071041|ENSMUSG00000062867	ENSMUST00000120826|ENSMUST00000085034|ENSMUST00000081111
183	1415852_at	0.718031	9.23e-06	-0.119923	0.352045	Gm15210|Impdh2	ENSMUSG00000071041|ENSMUSG00000062867	ENSMUST00000120826|ENSMUST00000085034|ENSMUST00000081111
184	1415853_at	-0.0783137	0.228085	-0.00361745	0.978126	Def8	ENSMUSG00000001482	ENSMUST00000065534|ENSMUST00000001522|ENSMUST00000108832|ENSMUST00000108830
185	1415854_at	-0.131369	0.0576937	-0.00400476	0.958752	Kitl	ENSMUSG00000019966	ENSMUST00000105283|ENSMUST00000020129
186	1415855_at	0.240135	0.00338032	-0.14726	0.163373	Kitl	ENSMUSG00000019966	ENSMUST00000105283
187	1415856_at	0.0465742	0.514033	-0.542804	0.004084	Emb	ENSMUSG00000021728	ENSMUST00000022242
188	1415857_at	-0.0984581	0.194351	-0.8081	0.000615637	Emb	ENSMUSG00000021728	ENSMUST00000022242
189	1415858_at	0.445666	2.44e-05	-0.17129	0.189629	Eif3c	ENSMUSG00000030738	ENSMUST00000032992
190	1415859_at	-0.792374	2.81e-06	0.481776	0.0226754	Eif3c	ENSMUSG00000030738	ENSMUST00000032992
191	1415860_at	0.561555	9.89e-05	0.153453	0.236618	Kpna2|Gm10184|Gm10259	ENSMUSG00000018362|ENSMUSG00000066878|ENSMUSG00000069083	ENSMUST00000145331|ENSMUST00000018506|ENSMUST00000086423|ENSMUST00000091289
192	1415861_at	-0.0366987	0.471313	0.0545303	0.510696	Tyrp1	ENSMUSG00000005994	ENSMUST00000102831|ENSMUST00000133932|ENSMUST00000006151
193	1415862_at	-0.12323	0.0527726	0.0267862	0.72044	Tyrp1	ENSMUSG00000005994	ENSMUST00000102831|ENSMUST00000133932|ENSMUST00000006151
194	1415863_at	0.36503	3.81e-05	-0.188768	0.314367	Eif4g2	ENSMUSG00000005610	ENSMUST00000106666|ENSMUST00000161051|ENSMUST00000162415|ENSMUST00000161158|ENSMUST00000161079
195	1415864_at	0.434152	0.000160876	-0.267836	0.230106	Bpgm	ENSMUSG00000038871	ENSMUST00000045372
196	1415865_s_at	0.340273	0.000228909	-0.130891	0.431019	Bpgm	ENSMUSG00000038871	ENSMUST00000045372
197	1415866_at	0.0734926	0.233552	-0.167534	0.11712	Unc45a	ENSMUSG00000030533	ENSMUST00000107368|ENSMUST00000154428|ENSMUST00000032748
198	1415867_at	0.399584	8.7e-05	-0.0842477	0.507907	Cct4	ENSMUSG00000007739	ENSMUST00000173867|ENSMUST00000020562|ENSMUST00000145912|ENSMUST00000174689
199	1415868_at	-0.407875	5.32e-05	-0.0700661	0.530876	Cct4	ENSMUSG00000007739	ENSMUST00000173867|ENSMUST00000020562|ENSMUST00000174689
200	1415869_a_at	0.248427	0.00070997	0.0522061	0.694649	Trim28	ENSMUSG00000005566	ENSMUST00000005705|ENSMUST00000149061|ENSMUST00000125136|ENSMUST00000129122|ENSMUST00000123778
201	1415870_at	0.191817	0.0144761	-0.11847	0.508001	Calu	ENSMUSG00000029767	ENSMUST00000031779|ENSMUST00000090481
202	1415871_at	0.628255	7.2e-05	0.234956	0.176729	Tgfbi	ENSMUSG00000035493	ENSMUST00000045173
203	1415872_at	0.619733	4.3e-06	0.150494	0.177362	Hnrnph1	ENSMUSG00000007850	ENSMUST00000109142|ENSMUST00000126737|ENSMUST00000077817|ENSMUST00000123371|ENSMUST00000134230|ENSMUST00000156642|ENSMUST00000140056|ENSMUST00000151537|ENSMUST00000069304
204	1415873_a_at	0.410805	9.74e-05	0.0111118	0.9495	Actr1a	ENSMUSG00000025228	ENSMUST00000040270
205	1415874_at	0.595606	5.72e-06	0.308981	0.0636903	Spry1	ENSMUSG00000037211	ENSMUST00000038569|ENSMUST00000108107|ENSMUST00000108109
206	1415875_at	-0.197741	0.00428005	0.0301943	0.779244	NA	NA	NA
207	1415876_a_at	0.383896	7.57e-05	-0.492935	0.0349517	Rps26-ps1|Gm6654|Rps26	ENSMUSG00000059775|ENSMUSG00000084291|ENSMUSG00000025362	ENSMUST00000077208|ENSMUST00000118950|ENSMUST00000026420
208	1415877_at	-0.547485	9.79e-05	0.053841	0.787919	Dpysl3	ENSMUSG00000024501	ENSMUST00000121805|ENSMUST00000118043|ENSMUST00000025379
209	1415878_at	0.104842	0.0702643	0.144332	0.246855	Rrm1	ENSMUSG00000030978	ENSMUST00000033283
210	1415879_a_at	0.338977	6.7e-05	0.198516	0.16809	Wdr89|Rplp2	ENSMUSG00000045690|ENSMUSG00000025508	ENSMUST00000062370|ENSMUST00000106003|ENSMUST00000106004|ENSMUST00000137307|ENSMUST00000140099|ENSMUST00000084434
211	1415880_a_at	0.202247	0.00253675	0.0222234	0.848903	Lamp1	ENSMUSG00000031447	ENSMUST00000033824
212	1415881_at	0.486828	1.01e-05	0.00121712	0.992928	Ghitm	ENSMUSG00000041028	ENSMUST00000042564|ENSMUST00000165649
213	1415882_at	0.209206	0.00211813	-0.301851	0.0398711	Ghitm	ENSMUSG00000041028	ENSMUST00000042564|ENSMUST00000165649
214	1415883_a_at	-0.10864	0.0732462	-0.0897043	0.310018	Cela3b	ENSMUSG00000023433	ENSMUST00000102522
215	1415884_at	-0.33363	0.000244877	-0.00999053	0.948213	Gm13011|Cela3b	ENSMUSG00000078520|ENSMUSG00000023433	ENSMUST00000024200|ENSMUST00000102522
216	1415885_at	0.291432	0.000313381	-0.0303682	0.83115	Chgb	ENSMUSG00000027350	ENSMUST00000028826
217	1415886_at	0.00480559	0.950471	-0.270121	0.0183527	Sh2d3c	ENSMUSG00000059013	ENSMUST00000074248|ENSMUST00000113242
218	1415887_at	0.331876	0.00021308	0.0447648	0.738837	Tfg	ENSMUSG00000022757	ENSMUST00000065515|ENSMUST00000127994|ENSMUST00000156522
219	1415888_at	0.0481366	0.552054	0.0226716	0.902776	Hdgf	ENSMUSG00000004897	ENSMUST00000005017|ENSMUST00000159492|ENSMUST00000160312
220	1415889_a_at	0.326694	0.000470074	0.0525008	0.755259	Hsp90b1	ENSMUSG00000020048	ENSMUST00000129178|ENSMUST00000020238|ENSMUST00000129413
221	1415890_at	0.0642478	0.198633	-0.259801	0.0320889	Papss1	ENSMUSG00000028032	ENSMUST00000029666
222	1415891_at	0.290351	0.000372345	-0.330082	0.0130357	Suclg1	ENSMUSG00000052738	ENSMUST00000064740
223	1415892_at	0.469338	1.85e-05	-0.00663945	0.968902	Sgpl1	ENSMUSG00000020097	ENSMUST00000092498|ENSMUST00000122259|ENSMUST00000150258
224	1415893_at	-0.620744	5.59e-06	-0.152563	0.0442542	Sgpl1	ENSMUSG00000020097	ENSMUST00000092498|ENSMUST00000122259|ENSMUST00000150258|ENSMUST00000143225
225	1415894_at	-0.0773679	0.196576	-0.296683	0.0083553	Enpp2	ENSMUSG00000022425	ENSMUST00000041591|ENSMUST00000167541|ENSMUST00000171545
226	1415895_at	0.178157	0.00118335	-0.147965	0.31775	Snrpn	ENSMUSG00000000948	ENSMUST00000059305|ENSMUST00000098402
227	1415896_x_at	0.178867	0.00261478	-0.147807	0.288663	Snrpn	ENSMUSG00000000948	ENSMUST00000059305|ENSMUST00000098402
228	1415897_a_at	0.381601	0.000486266	-0.458137	0.0136595	Mgst1	ENSMUSG00000008540	ENSMUST00000008684|ENSMUST00000120939|ENSMUST00000140932|ENSMUST00000120230|ENSMUST00000118091
229	1415898_at	-0.100934	0.0858498	-0.0571496	0.533727	Mgst1	ENSMUSG00000008540	ENSMUST00000008684|ENSMUST00000140932
230	1415899_at	0.646963	2.98e-06	1.16342	0.00263305	Junb	ENSMUSG00000052837	ENSMUST00000064922
231	1415900_a_at	-0.198334	0.00362784	-0.0376018	0.751357	Kit	ENSMUSG00000005672	ENSMUST00000144270|ENSMUST00000005815
232	1415901_at	0.400345	0.00128796	-0.0579922	0.665481	Plod3	ENSMUSG00000004846	ENSMUST00000004968|ENSMUST00000127100
233	1415902_at	-0.221069	0.00608202	0.112144	0.306126	Aldh7a1	ENSMUSG00000053644	ENSMUST00000174518|ENSMUST00000174704
234	1415903_at	-0.84645	1.2e-06	-0.206936	0.206908	Slc38a1	ENSMUSG00000023169	ENSMUST00000088452|ENSMUST00000088454|ENSMUST00000100262
235	1415904_at	0.962816	3.12e-06	0.477954	0.00357114	Lpl	ENSMUSG00000015568	ENSMUST00000015712
236	1415905_at	-0.175787	0.0462004	0.0894277	0.462794	Reg1	ENSMUSG00000059654	ENSMUST00000079926
237	1415906_at	0.486235	4.7e-06	0.322892	0.0226269	Tmsb4x	ENSMUSG00000049775	ENSMUST00000112175|ENSMUST00000112176|ENSMUST00000112172
238	1415907_at	-0.0743299	0.345108	-0.0542493	0.71434	Ccnd3	ENSMUSG00000034165	ENSMUST00000183044|ENSMUST00000037333|ENSMUST00000183177|ENSMUST00000182848|ENSMUST00000182506|ENSMUST00000182281|ENSMUST00000182209|ENSMUST00000182539|ENSMUST00000183256|ENSMUST00000171031
239	1415908_at	0.0453169	0.504931	0.0335545	0.825408	Tspyl1	ENSMUSG00000047514	ENSMUST00000061372
240	1415909_at	0.211357	0.0190494	-0.151632	0.235583	Stip1	ENSMUSG00000024966	ENSMUST00000025918
241	1415910_s_at	0.186252	0.00685803	0.156593	0.203823	Ciapin1	ENSMUSG00000031781	ENSMUST00000162538|ENSMUST00000034233|ENSMUST00000160245|ENSMUST00000162357|ENSMUST00000161792
242	1415911_at	0.499821	5.03e-06	-0.154827	0.169087	Impact	ENSMUSG00000024423	ENSMUST00000025290
243	1415912_a_at	0.378281	0.000198891	-0.102762	0.548422	Rps13-ps2|Rps13-ps1|Rps13|Rps13-ps4	ENSMUSG00000069972|ENSMUSG00000066362|ENSMUSG00000090862|ENSMUSG00000081378	ENSMUST00000182017|ENSMUST00000093344|ENSMUST00000085049|ENSMUST00000170953|ENSMUST00000117927
244	1415913_at	-0.12914	0.0321991	0.0940683	0.32265	NA	NA	NA
245	1415914_at	0.541688	1.09e-05	0.373438	0.0241101	Hnrnpab	ENSMUSG00000020358	ENSMUST00000074669|ENSMUST00000101249|ENSMUST00000109103
246	1415915_at	0.419636	2.56e-05	-0.0643847	0.712626	Ddx1	ENSMUSG00000037149	ENSMUST00000071103
247	1415916_a_at	0.289534	0.000449253	0.556887	0.00163213	Mthfd1	ENSMUSG00000021048	ENSMUST00000021443
248	1415917_at	0.311213	0.000425696	0.155438	0.236618	Mthfd1	ENSMUSG00000021048	ENSMUST00000021443
249	1415918_a_at	0.428057	1.24e-05	0.0255029	0.829325	Tpi1	ENSMUSG00000023456	ENSMUST00000172132|ENSMUST00000133251
250	1415919_at	0.335714	0.000237927	-0.206376	0.249835	Npdc1	ENSMUSG00000015094	ENSMUST00000132287|ENSMUST00000071442|ENSMUST00000055921|ENSMUST00000141567|ENSMUST00000136138|ENSMUST00000133409|ENSMUST00000131185|ENSMUST00000128144|ENSMUST00000138651
251	1415920_at	0.331425	0.000127884	0.234101	0.0693714	Cstf2t	ENSMUSG00000053536	ENSMUST00000066039
252	1415921_a_at	-0.44889	8.03e-05	-0.017038	0.899113	Tnfrsf19	ENSMUSG00000060548	ENSMUST00000111234|ENSMUST00000111236
253	1415922_s_at	0.712694	8.2e-06	-0.0208966	0.932165	Gm9089|Marcksl1	ENSMUSG00000084197|ENSMUSG00000047945	ENSMUST00000122027|ENSMUST00000062356
254	1415923_at	0.177818	0.00929237	0.0233407	0.829934	Ndn	ENSMUSG00000033585	ENSMUST00000038775
255	1415924_at	-0.0751301	0.155098	-0.0475512	0.509492	Tnp1	ENSMUSG00000026182	ENSMUST00000027374
256	1415925_a_at	0.364983	0.0001923	0.364716	0.0159224	Nup62	ENSMUSG00000043858	ENSMUST00000057195|ENSMUST00000107891
257	1415926_at	0.224147	0.00482951	0.103262	0.533571	Nup62	ENSMUSG00000043858	ENSMUST00000057195|ENSMUST00000107891
258	1415927_at	-0.028357	0.6389	-0.024751	0.853614	Actc1	ENSMUSG00000068614	ENSMUST00000090269
259	1415928_a_at	0.356617	0.000149721	-0.252627	0.0923705	Map1lc3b	ENSMUSG00000031812	ENSMUST00000034270|ENSMUST00000180548
260	1415929_at	0.323652	4.02e-05	-0.612216	0.0040247	Map1lc3b	ENSMUSG00000031812	ENSMUST00000034270|ENSMUST00000180548
261	1415930_a_at	0.0572274	0.33603	-0.549492	0.0250341	Gm12727|Gm6055|Gm6054|Map1lc3b	ENSMUSG00000082768|ENSMUSG00000062081|ENSMUSG00000057157|ENSMUSG00000031812	ENSMUST00000119885|ENSMUST00000180532|ENSMUST00000075768|ENSMUST00000078052|ENSMUST00000034270|ENSMUST00000180548|ENSMUST00000181948|ENSMUST00000181521
262	1415931_at	-0.229338	0.00397872	-0.0178454	0.836184	Igf2	ENSMUSG00000048583	ENSMUST00000000033|ENSMUST00000121128|ENSMUST00000105936|ENSMUST00000145896
263	1415932_x_at	0.0166771	0.774926	0.140554	0.314933	Atp9a	ENSMUSG00000027546	ENSMUST00000109175|ENSMUST00000109176|ENSMUST00000109177|ENSMUST00000029060|ENSMUST00000178504
264	1415933_a_at	0.221169	0.00709337	0.13035	0.0938624	Cox5a	ENSMUSG00000000088	ENSMUST00000000090
265	1415934_at	0.293002	0.000725683	0.0259195	0.9063	Cops8	ENSMUSG00000034432	ENSMUST00000036153
266	1415935_at	0.152274	0.476811	-0.21851	0.318442	Smoc2	ENSMUSG00000023886	ENSMUST00000024660
267	1415936_at	-0.23609	0.00186171	-0.400756	0.00886751	Bcar3	ENSMUSG00000028121	ENSMUST00000029766
268	1415937_s_at	0.21494	0.0189895	0.0436534	0.763253	Pdcd6ip	ENSMUSG00000032504	ENSMUST00000035086
269	1415938_at	-0.109377	0.0582408	0.0516931	0.487709	Spink3	ENSMUSG00000024503	ENSMUST00000025381
270	1415939_at	-0.217782	0.0811159	-0.24292	0.10896	Fmod	ENSMUSG00000041559	ENSMUST00000048183
271	1415940_at	0.188851	0.0046618	-0.144128	0.526832	Zfand2a	ENSMUSG00000053581	ENSMUST00000079996|ENSMUST00000110851
272	1415941_s_at	0.220712	0.00839975	-0.0420917	0.819373	Zfand2a	ENSMUSG00000053581	ENSMUST00000079996|ENSMUST00000110851
273	1415942_at	0.290863	0.000129044	-0.615643	0.00504254	Rpl10-ps2|Gm6564|Gm5621|Rpl10-ps1|Rpl10-ps6|Rpl10|Rpl10-ps3	ENSMUSG00000074108|ENSMUSG00000060879|ENSMUSG00000057626|ENSMUSG00000080859|ENSMUSG00000080885|ENSMUSG00000008682|ENSMUSG00000058443	ENSMUST00000098432|ENSMUST00000075377|ENSMUST00000076465|ENSMUST00000119438|ENSMUST00000121321|ENSMUST00000008826|ENSMUST00000151702|ENSMUST00000149171|ENSMUST00000074085|ENSMUST00000142142|ENSMUST00000135690|ENSMUST00000125775|ENSMUST00000134330|ENSMUST00000144434|ENSMUST00000138954|ENSMUST00000146584|ENSMUST00000076364
274	1415943_at	0.504089	0.000512643	0.0988697	0.431273	Sdc1	ENSMUSG00000020592	ENSMUST00000020911|ENSMUST00000171158
275	1415944_at	-0.117916	0.0629916	0.131867	0.282025	Sdc1	ENSMUSG00000020592	ENSMUST00000020911|ENSMUST00000171158
276	1415945_at	0.0443211	0.450945	-0.0986838	0.192326	Mcm5	ENSMUSG00000005410	ENSMUST00000164309
277	1415946_at	0.13259	0.040304	-0.256305	0.110533	Pigq	ENSMUSG00000025728	ENSMUST00000148045|ENSMUST00000097368|ENSMUST00000026823|ENSMUST00000139078|ENSMUST00000135253
278	1415947_at	-0.159389	0.0883026	0.0132318	0.958162	Creg1	ENSMUSG00000040713	ENSMUST00000111432|ENSMUST00000140769|ENSMUST00000040298
279	1415948_at	0.273144	0.00219155	-0.500289	0.00260413	Creg1	ENSMUSG00000040713	ENSMUST00000111432|ENSMUST00000140769
280	1415949_at	0.127188	0.0747437	0.109488	0.260569	Cpe	ENSMUSG00000037852	ENSMUST00000048967
281	1415950_a_at	0.216148	0.000692472	0.161824	0.0705317	Gm10819|Pebp1|Gm9824	ENSMUSG00000075268|ENSMUSG00000032959|ENSMUSG00000095478	ENSMUST00000099988|ENSMUST00000036951|ENSMUST00000178707
282	1415951_at	-0.286506	0.00352147	-0.0515134	0.583832	Fkbp10	ENSMUSG00000001555	ENSMUST00000001595|ENSMUST00000125616
283	1415952_at	-0.222908	0.0150093	0.0966289	0.424308	Mark2	ENSMUSG00000024969	ENSMUST00000032557|ENSMUST00000164205|ENSMUST00000025921|ENSMUST00000171721|ENSMUST00000165965|ENSMUST00000166461|ENSMUST00000165286|ENSMUST00000171044|ENSMUST00000168872|ENSMUST00000167767|ENSMUST00000165881|ENSMUST00000171352|ENSMUST00000051711
284	1415953_s_at	-0.403352	0.000168944	-0.0282616	0.789375	Mark2	ENSMUSG00000024969	ENSMUST00000032557|ENSMUST00000171044|ENSMUST00000168872|ENSMUST00000167767|ENSMUST00000171352
285	1415954_at	0.0171314	0.774889	0.122499	0.205474	Try4|Try5	ENSMUSG00000054106|ENSMUSG00000036938	ENSMUST00000031913|ENSMUST00000064324
286	1415955_x_at	-0.314643	0.00106763	0.048577	0.602788	Prm1	ENSMUSG00000022501	ENSMUST00000023144
287	1415956_a_at	-0.068582	0.284904	-0.489509	0.0150662	Cdk16	ENSMUSG00000031065	ENSMUST00000115364|ENSMUST00000033380|ENSMUST00000129914
288	1415957_a_at	-0.0361479	0.643665	-0.733904	0.000733277	Rrp1	ENSMUSG00000061032	ENSMUST00000062678
289	1415958_at	-0.105626	0.165261	0.152936	0.0961102	Slc2a4	ENSMUSG00000018566	ENSMUST00000178809|ENSMUST00000018710
290	1415959_at	-0.333391	0.000494913	-0.109141	0.174656	Slc2a4	ENSMUSG00000018566	ENSMUST00000178809|ENSMUST00000018710|ENSMUST00000141837
291	1415960_at	-0.279418	0.00111563	-0.0564424	0.639629	Mpo	ENSMUSG00000009350	ENSMUST00000020779|ENSMUST00000121303|ENSMUST00000146650|ENSMUST00000167903
292	1415961_at	0.0544194	0.222527	0.0760445	0.421335	Itm2c	ENSMUSG00000026223	ENSMUST00000139837|ENSMUST00000027425
293	1415962_at	0.333672	0.000116072	-0.31932	0.0205566	Eif3h	ENSMUSG00000022312	ENSMUST00000022925
294	1415963_at	0.573253	2.13e-05	0.0464432	0.761239	Hnrnph2	ENSMUSG00000045427	ENSMUST00000074950|ENSMUST00000113203|ENSMUST00000113202|ENSMUST00000059297
295	1415964_at	0.279624	0.000300342	-0.624436	0.00806938	Scd1	ENSMUSG00000037071	ENSMUST00000041331
296	1415965_at	-0.249097	0.00728721	-0.043416	0.700097	Scd1	ENSMUSG00000037071	ENSMUST00000041331
297	1415966_a_at	0.328686	7.66e-05	0.146046	0.136482	Ndufv1	ENSMUSG00000037916	ENSMUST00000134049|ENSMUST00000132747|ENSMUST00000148283|ENSMUST00000128787|ENSMUST00000042497|ENSMUST00000134479
298	1415967_at	0.311227	0.000193819	-0.0550131	0.639471	Ndufv1	ENSMUSG00000037916	ENSMUST00000133474|ENSMUST00000150852|ENSMUST00000134049|ENSMUST00000132747|ENSMUST00000128787|ENSMUST00000042497|ENSMUST00000134479
299	1415968_a_at	-0.23098	0.00195535	0.135541	0.140201	Kap	ENSMUSG00000032758	ENSMUST00000048032
300	1415969_s_at	-0.0592052	0.407136	0.00748334	0.940141	Kap	ENSMUSG00000032758	ENSMUST00000048032
301	1415970_at	0.276554	8.32e-05	-0.025189	0.900576	Cox6c	ENSMUSG00000014313	ENSMUST00000014457|ENSMUST00000153512|ENSMUST00000127999|ENSMUST00000156915
302	1415971_at	-0.0391116	0.534534	-0.637179	0.00193557	Marcks	ENSMUSG00000069662	ENSMUST00000092584
303	1415972_at	-0.231783	0.00570022	-0.399092	0.00625409	Marcks	ENSMUSG00000069662	ENSMUST00000092584
304	1415973_at	-0.0102101	0.867932	-0.409267	0.0123845	Marcks	ENSMUSG00000069662	ENSMUST00000092584
305	1415974_at	0.224636	0.00181226	-0.328914	0.0453741	Map2k2	ENSMUSG00000035027	ENSMUST00000143517|ENSMUST00000105331|ENSMUST00000048223
306	1415975_at	0.810226	3.84e-06	0.167783	0.403189	Carhsp1	ENSMUSG00000008393	ENSMUST00000008537
307	1415976_a_at	-0.394179	6.27e-05	-0.276144	0.0290778	Carhsp1|Gm9791	ENSMUSG00000008393|ENSMUSG00000044434	ENSMUST00000008537|ENSMUST00000060997
308	1415977_at	0.728724	0.00013539	-0.233861	0.0787797	Isyna1	ENSMUSG00000019139	ENSMUST00000019283
309	1415978_at	0.21076	0.00562377	0.182196	0.0660626	Tubb3	ENSMUSG00000062380	ENSMUST00000071134
310	1415979_x_at	0.239048	0.000317591	-0.207447	0.102241	Gm12174|Rpl7	ENSMUSG00000080776|ENSMUSG00000043716	ENSMUST00000119853|ENSMUST00000149566|ENSMUST00000141217|ENSMUST00000151017|ENSMUST00000058437|ENSMUST00000125005
311	1415980_at	-0.0235662	0.662419	-0.331035	0.0631259	Atp5g2|Gm10175|Gm10231	ENSMUSG00000062683|ENSMUSG00000066724|ENSMUSG00000068120	ENSMUST00000075630|ENSMUST00000086013|ENSMUST00000181584|ENSMUST00000089182
312	1415981_at	0.593354	1.02e-05	-0.089178	0.623327	Herpud2	ENSMUSG00000008429	ENSMUST00000008573
313	1415982_at	0.394747	0.000231252	-0.270596	0.0483652	Herpud2	ENSMUSG00000008429	ENSMUST00000008573
314	1415983_at	0.67982	4.6e-05	0.125635	0.354773	Lcp1	ENSMUSG00000021998	ENSMUST00000131802|ENSMUST00000145303
315	1415984_at	0.232654	0.00589424	0.0658096	0.662647	Acadm	ENSMUSG00000062908	ENSMUST00000072697
316	1415985_at	0.558087	5.68e-06	0.25812	0.0396454	Sf3b3	ENSMUSG00000033732	ENSMUST00000042012
317	1415986_at	0.544676	1.09e-05	-0.244369	0.0890278	Clcn4-2	ENSMUSG00000000605	ENSMUST00000000619
318	1415987_at	0.035597	0.601729	0.119601	0.343836	Hdlbp	ENSMUSG00000034088	ENSMUST00000170883|ENSMUST00000042498
319	1415988_at	-0.240381	0.00362964	-0.0526069	0.613188	Hdlbp	ENSMUSG00000034088	ENSMUST00000170883|ENSMUST00000042498
320	1415989_at	-0.23648	0.00594606	-0.332896	0.00381791	Vcam1	ENSMUSG00000027962	ENSMUST00000029574
321	1415990_at	0.265968	0.0001495	0.0384745	0.753304	Vdac2	ENSMUSG00000021771	ENSMUST00000022293|ENSMUST00000173456|ENSMUST00000172727
322	1415991_a_at	0.206362	0.00816302	0.256379	0.04291	Klhdc3	ENSMUSG00000063576	ENSMUST00000165007|ENSMUST00000071841
323	1415992_at	-0.0774781	0.173178	0.0575252	0.542039	Pigo	ENSMUSG00000028454	ENSMUST00000149333|ENSMUST00000098109|ENSMUST00000067481|ENSMUST00000155429
324	1415993_at	0.161107	0.0265347	-0.231314	0.18557	Sqle	ENSMUSG00000022351	ENSMUST00000022977|ENSMUST00000100640
325	1415994_at	-0.166207	0.0187697	0.0908387	0.445048	Cyp2e1	ENSMUSG00000025479	ENSMUST00000026552
326	1415995_at	-0.0168255	0.775427	-0.092421	0.344019	Casp6	ENSMUSG00000027997	ENSMUST00000029626|ENSMUST00000152622
327	1415996_at	0.748043	6.64e-05	0.509834	0.0069188	Txnip	ENSMUSG00000038393	ENSMUST00000074519|ENSMUST00000049093|ENSMUST00000144639|ENSMUST00000128221
328	1415997_at	-0.112539	0.200584	0.0522322	0.532749	Txnip	ENSMUSG00000038393	ENSMUST00000074519|ENSMUST00000049093|ENSMUST00000151832|ENSMUST00000128221
329	1415998_at	0.229116	0.00202659	-0.259387	0.217166	Gm15502|Vdac1	ENSMUSG00000083813|ENSMUSG00000020402	ENSMUST00000121449|ENSMUST00000102758|ENSMUST00000020673|ENSMUST00000153339
330	1415999_at	-0.0570009	0.28978	-0.133543	0.295514	Hey1	ENSMUSG00000040289	ENSMUST00000042412
331	1416000_a_at	0.181374	0.00820411	-0.256539	0.0267955	Gm7204|Gm21399|Prdx1	ENSMUSG00000048164|ENSMUSG00000094530|ENSMUSG00000028691	ENSMUST00000062591|ENSMUST00000180210|ENSMUST00000030454|ENSMUST00000106470|ENSMUST00000129315|ENSMUST00000151129|ENSMUST00000135573
332	1416001_a_at	-0.187708	0.0194819	0.0760371	0.541573	Cotl1	ENSMUSG00000031827	ENSMUST00000034285|ENSMUST00000168698
333	1416002_x_at	-0.141709	0.0523623	0.0172407	0.93122	Cotl1	ENSMUSG00000031827	ENSMUST00000034285|ENSMUST00000168698
334	1416003_at	0.501067	0.00228033	-0.240178	0.097472	Cldn11	ENSMUSG00000037625	ENSMUST00000046174
335	1416004_at	0.495205	3.84e-06	-0.035048	0.781777	Ywhah|Gm12428	ENSMUSG00000018965|ENSMUSG00000082185	ENSMUST00000019109|ENSMUST00000138261|ENSMUST00000136667|ENSMUST00000119844
336	1416005_at	0.156383	0.00926894	0.115619	0.338616	Gm9575|Psmc1	ENSMUSG00000083692|ENSMUSG00000021178	ENSMUST00000122140|ENSMUST00000021595
337	1416006_at	-0.0746153	0.204376	-0.668421	0.00207192	Mdk|Dgkz	ENSMUSG00000027239|ENSMUSG00000040479	ENSMUST00000111309|ENSMUST00000028672|ENSMUST00000069423|ENSMUST00000090602|ENSMUST00000128152|ENSMUST00000142231
338	1416007_at	0.209925	0.0118486	0.0346295	0.801025	Satb1	ENSMUSG00000023927	ENSMUST00000144331|ENSMUST00000024720|ENSMUST00000156416|ENSMUST00000176669|ENSMUST00000133574|ENSMUST00000152830|ENSMUST00000126823|ENSMUST00000140979|ENSMUST00000129667|ENSMUST00000137697|ENSMUST00000169480
339	1416008_at	0.20743	0.00789548	0.117769	0.271142	Satb1	ENSMUSG00000023927	ENSMUST00000144331|ENSMUST00000024720|ENSMUST00000156416|ENSMUST00000176669|ENSMUST00000137697|ENSMUST00000169480
340	1416009_at	0.318403	0.000119292	-0.340902	0.0354419	Tspan3	ENSMUSG00000032324	ENSMUST00000034876
341	1416010_a_at	0.508108	9.49e-05	0.542849	0.00180607	Ehd1	ENSMUSG00000024772	ENSMUST00000025684|ENSMUST00000171203|ENSMUST00000148547
342	1416011_x_at	0.395925	0.000234464	0.341712	0.0182204	Ehd1	ENSMUSG00000024772	ENSMUST00000025684|ENSMUST00000171203|ENSMUST00000148547
343	1416012_at	-0.116683	0.156425	0.351595	0.0069188	Ehd1	ENSMUSG00000024772	ENSMUST00000025684
344	1416013_at	-0.028075	0.648949	-0.194561	0.122768	Pld3	ENSMUSG00000003363	ENSMUST00000117095|ENSMUST00000117611|ENSMUST00000155287
345	1416014_at	0.535913	4.05e-05	-0.256314	0.110192	Abce1	ENSMUSG00000058355	ENSMUST00000080536
346	1416015_s_at	0.52895	1.84e-05	-0.0947508	0.570487	Abce1	ENSMUSG00000058355	ENSMUST00000080536
347	1416016_at	0.242922	0.0023594	0.260796	0.0270584	Tap1	ENSMUSG00000037321	ENSMUST00000170086|ENSMUST00000166853|ENSMUST00000041633|ENSMUST00000168351|ENSMUST00000166582
348	1416017_at	0.429942	1.99e-05	0.153141	0.182204	Copg1	ENSMUSG00000030058	ENSMUST00000113607|ENSMUST00000149907
349	1416018_at	0.327537	0.00441279	-0.449822	0.00576885	Dr1	ENSMUSG00000029265	ENSMUST00000031190
350	1416019_at	0.202862	0.0451436	-0.301592	0.0257682	Dr1	ENSMUSG00000029265	ENSMUST00000031190|ENSMUST00000154862
351	1416020_a_at	0.307215	0.00013359	-0.599621	0.0152163	Gm10039|Atp5g1	ENSMUSG00000091478|ENSMUSG00000006057	ENSMUST00000081241|ENSMUST00000167282|ENSMUST00000090541|ENSMUST00000107686|ENSMUST00000107684|ENSMUST00000178611
352	1416021_a_at	0.0742241	0.25446	-0.23992	0.107515	Gm6166|Gm6100|Fabp5l2|Gm14328|Fabp5	ENSMUSG00000074280|ENSMUSG00000095202|ENSMUSG00000094334|ENSMUSG00000095419|ENSMUSG00000027533	ENSMUST00000098689|ENSMUST00000180253|ENSMUST00000072582|ENSMUST00000122178|ENSMUST00000029046|ENSMUST00000123744
353	1416022_at	-0.100885	0.0788395	-0.586634	0.0247878	Gm6166|Gm14328|Fabp5	ENSMUSG00000074280|ENSMUSG00000095419|ENSMUSG00000027533	ENSMUST00000098689|ENSMUST00000122178|ENSMUST00000029046|ENSMUST00000123744
354	1416023_at	0.110407	0.100111	-0.452285	0.0366841	Fabp3|Fabp3-ps1	ENSMUSG00000028773|ENSMUSG00000056366	ENSMUST00000070532|ENSMUST00000070435
355	1416024_x_at	0.359541	0.000124478	0.218019	0.0319599	Cct3	ENSMUSG00000001416	ENSMUST00000001452|ENSMUST00000167000|ENSMUST00000167718|ENSMUST00000164166|ENSMUST00000168062|ENSMUST00000163735|ENSMUST00000164122|ENSMUST00000168971
356	1416025_at	0.0667152	0.352188	0.0197859	0.824315	Fgg	ENSMUSG00000033860	ENSMUST00000048486
357	1416026_a_at	0.508223	1.82e-05	-0.465881	0.0274791	Gm11425|Slfn10-ps|Gm9396|Rpl12|Gm10275	ENSMUSG00000082419|ENSMUSG00000072621|ENSMUSG00000063328|ENSMUSG00000038900|ENSMUSG00000069682	ENSMUST00000119608|ENSMUST00000100716|ENSMUST00000152760|ENSMUST00000076703|ENSMUST00000126610|ENSMUST00000154340|ENSMUST00000133842|ENSMUST00000102811|ENSMUST00000125415|ENSMUST00000144644|ENSMUST00000092620
358	1416027_at	0.338796	0.00015315	-0.17364	0.351755	Pdcd6	ENSMUSG00000021576	ENSMUST00000022060
359	1416028_a_at	0.200525	0.0104544	-0.169809	0.248231	Hn1	ENSMUSG00000020737	ENSMUST00000021083|ENSMUST00000139980|ENSMUST00000145104|ENSMUST00000155399|ENSMUST00000142238
360	1416029_at	0.574324	3.77e-05	-0.0668239	0.724146	Klf10	ENSMUSG00000037465	ENSMUST00000074043
361	1416030_a_at	0.434685	8.63e-05	0.08048	0.527349	Mcm7|Mir106b	ENSMUSG00000029730|ENSMUSG00000065514	ENSMUST00000000505|ENSMUST00000083580
362	1416031_s_at	0.139879	0.0266611	0.181961	0.0955049	Mcm7|Mir106b|Mir25|Mir93	ENSMUSG00000029730|ENSMUSG00000065514|ENSMUSG00000065394|ENSMUSG00000065527	ENSMUST00000125316|ENSMUST00000000505|ENSMUST00000083580|ENSMUST00000083460|ENSMUST00000083593
363	1416032_at	0.187337	0.00810487	-0.0407726	0.759573	Tmem109	ENSMUSG00000034659	ENSMUST00000038128|ENSMUST00000133303|ENSMUST00000138897
364	1416033_at	-0.269459	0.00145128	-0.0534389	0.470414	Tmem109	ENSMUSG00000034659	ENSMUST00000038128|ENSMUST00000133303|ENSMUST00000138897|ENSMUST00000147699|ENSMUST00000129052|ENSMUST00000144681|ENSMUST00000128835
365	1416034_at	0.901057	5.14e-06	-0.794554	0.00354765	Cd24a	ENSMUSG00000047139	ENSMUST00000058714
366	1416035_at	0.403562	0.00194748	0.339163	0.0154983	Hif1a	ENSMUSG00000021109	ENSMUST00000110461|ENSMUST00000021530
367	1416036_at	0.105657	0.0894314	-0.347409	0.0901877	Fkbp1a	ENSMUSG00000032966	ENSMUST00000044011|ENSMUST00000142985|ENSMUST00000137597|ENSMUST00000148295|ENSMUST00000143230|ENSMUST00000148978|ENSMUST00000142271|ENSMUST00000132614
368	1416037_a_at	0.562156	3.19e-06	-0.23668	0.0250631	Cct2	ENSMUSG00000034024	ENSMUST00000047672
369	1416038_at	0.464872	4.19e-05	0.152152	0.231558	Snd1	ENSMUSG00000001424	ENSMUST00000001460
370	1416039_x_at	1.80953	1.5e-07	1.43684	5.06e-05	Cyr61	ENSMUSG00000028195	ENSMUST00000029846
371	1416040_at	-0.11163	0.0386868	-0.0487621	0.597177	Lipf	ENSMUSG00000024768	ENSMUST00000025680
372	1416041_at	1.78729	2.21e-05	1.70146	0.000623502	Sgk1	ENSMUSG00000019970	ENSMUST00000120509|ENSMUST00000092673|ENSMUST00000020145|ENSMUST00000100036|ENSMUST00000164659
373	1416042_s_at	0.205012	0.0198698	0.00634781	0.967332	Nasp	ENSMUSG00000028693	ENSMUST00000030457|ENSMUST00000030456|ENSMUST00000081182|ENSMUST00000155398|ENSMUST00000130363
374	1416043_at	-0.128903	0.042022	-0.0497375	0.550084	Nasp	ENSMUSG00000028693	ENSMUST00000030456|ENSMUST00000154811
375	1416044_at	0.323426	0.000455659	-0.309052	0.0345082	Flii	ENSMUSG00000002812	ENSMUST00000002889
376	1416045_a_at	0.00216613	0.9709	-0.193725	0.118311	Smarcb1	ENSMUSG00000000902	ENSMUST00000000925|ENSMUST00000133189|ENSMUST00000140408|ENSMUST00000121304|ENSMUST00000140388
377	1416046_a_at	0.391347	0.00015962	-0.310529	0.0306808	Fuca2	ENSMUSG00000019810	ENSMUST00000060212|ENSMUST00000121465|ENSMUST00000166466
378	1416047_at	-0.112618	0.0544882	0.0188412	0.815159	Fuca2	ENSMUSG00000019810	ENSMUST00000121465|ENSMUST00000166466
379	1416048_at	0.106255	0.11647	0.179717	0.244519	Phc2	ENSMUSG00000028796	ENSMUST00000106080|ENSMUST00000030588|ENSMUST00000143632|ENSMUST00000106079
380	1416049_at	-0.0421437	0.485349	-0.0550511	0.573896	Gldc	ENSMUSG00000024827	ENSMUST00000025778
381	1416050_a_at	-0.194978	0.00400055	-0.182834	0.0772096	Scarb1	ENSMUSG00000037936	ENSMUST00000086075|ENSMUST00000111390|ENSMUST00000127148|ENSMUST00000124582
382	1416051_at	0.0938096	0.0939239	0.0437629	0.688958	C2	ENSMUSG00000024371	ENSMUST00000152417|ENSMUST00000134300|ENSMUST00000148431|ENSMUST00000025230
383	1416052_at	0.504726	7.3e-06	0.0462319	0.722833	Prps1	ENSMUSG00000031432	ENSMUST00000033809
384	1416053_at	0.155811	0.0387036	-0.392715	0.0337263	Lrrn1	ENSMUSG00000034648	ENSMUST00000049285
385	1416054_at	0.432213	1.51e-05	-0.00193786	0.992242	Rps5	ENSMUSG00000012848	ENSMUST00000108539|ENSMUST00000004554|ENSMUST00000147435|ENSMUST00000139349|ENSMUST00000137329
386	1416055_at	-0.316684	0.000426646	0.0575979	0.513869	Amy2b|Amy2a5|Amy2a4|Amy2a3|Amy2a2	ENSMUSG00000083079|ENSMUSG00000074268|ENSMUSG00000096770|ENSMUSG00000093931|ENSMUSG00000096569	ENSMUST00000120184|ENSMUST00000170868|ENSMUST00000179514|ENSMUST00000098673|ENSMUST00000179568|ENSMUST00000179314|ENSMUST00000098667
387	1416056_a_at	0.199407	0.0015289	-0.0439142	0.792613	Gm6444|Ndufb11	ENSMUSG00000080836|ENSMUSG00000031059	ENSMUST00000119611|ENSMUST00000116621
388	1416057_at	0.18691	0.00153303	-0.367625	0.071041	Ndufb11	ENSMUSG00000031059	ENSMUST00000116621
389	1416058_s_at	0.275305	0.000172444	-0.404385	0.00530258	Gm8722|Atp5c1	ENSMUSG00000081164|ENSMUSG00000025781	ENSMUST00000121466|ENSMUST00000026887|ENSMUST00000114896|ENSMUST00000114897
390	1416059_at	0.403539	0.000133947	0.460737	0.00464879	Sec23b	ENSMUSG00000027429	ENSMUST00000028916|ENSMUST00000128210
391	1416060_at	0.759155	3.68e-06	0.210243	0.100653	Tbc1d15	ENSMUSG00000020130	ENSMUST00000020339
392	1416061_at	0.558532	1.54e-05	-0.179736	0.121227	Tbc1d15	ENSMUSG00000020130	ENSMUST00000020339
393	1416062_at	-0.279774	0.00327682	0.022894	0.90677	Tbc1d15	ENSMUSG00000020130	ENSMUST00000020339
394	1416063_x_at	-0.0128042	0.828644	-0.0109799	0.872248	Ceacam11	ENSMUSG00000030368	ENSMUST00000094799
395	1416064_a_at	0.328814	0.00214799	0.0888856	0.539989	Hspa5	ENSMUSG00000026864	ENSMUST00000028222|ENSMUST00000100171|ENSMUST00000148308|ENSMUST00000129333
396	1416065_a_at	0.55726	1.87e-05	0.0510601	0.729801	Ankrd10	ENSMUSG00000031508	ENSMUST00000033905
397	1416066_at	1.02083	6.53e-06	-0.192805	0.191207	Cd9	ENSMUSG00000030342	ENSMUST00000032492|ENSMUST00000130132
398	1416067_at	1.18644	6.8e-07	0.58994	0.00988564	Ifrd1	ENSMUSG00000001627	ENSMUST00000001672|ENSMUST00000164047|ENSMUST00000170119|ENSMUST00000171530
399	1416068_at	0.495919	3.1e-05	-0.480877	0.00616575	Kars	ENSMUSG00000031948	ENSMUST00000034426|ENSMUST00000093120|ENSMUST00000164470
400	1416069_at	0.594776	4.4e-06	0.180285	0.130093	Pfkp	ENSMUSG00000021196	ENSMUST00000142972|ENSMUST00000021614|ENSMUST00000138703|ENSMUST00000131648
401	1416070_a_at	0.328529	0.000225465	0.112225	0.304869	Gm16433|Ddx18	ENSMUSG00000043024|ENSMUSG00000001674	ENSMUST00000062429|ENSMUST00000001724
402	1416071_at	0.349112	0.000469821	-0.183238	0.113664	Gm16433|Ddx18	ENSMUSG00000043024|ENSMUSG00000001674	ENSMUST00000062429|ENSMUST00000001724|ENSMUST00000148809
403	1416072_at	-0.056749	0.433572	-0.0726064	0.454688	Cd34	ENSMUSG00000016494	ENSMUST00000110815|ENSMUST00000016638
404	1416073_a_at	0.272682	0.000670219	0.262002	0.0409695	Nup85	ENSMUSG00000020739	ENSMUST00000021085|ENSMUST00000140986|ENSMUST00000127126|ENSMUST00000138998|ENSMUST00000128745|ENSMUST00000134209
405	1416074_a_at	0.201809	0.00371043	-0.237343	0.16122	Rpl28|Gm10051|Gm13226|Rpl28-ps3|Rpl28-ps1	ENSMUSG00000030432|ENSMUSG00000058905|ENSMUSG00000083454|ENSMUSG00000079942|ENSMUSG00000058603	ENSMUST00000032597|ENSMUST00000078432|ENSMUST00000126794|ENSMUST00000145209|ENSMUST00000077628|ENSMUST00000117838|ENSMUST00000076295|ENSMUST00000116058|ENSMUST00000121497|ENSMUST00000180256
406	1416075_at	0.0943741	0.100645	-0.08014	0.352849	Sav1	ENSMUSG00000021067	ENSMUST00000021467
407	1416076_at	-0.132797	0.0498939	-0.0793889	0.363747	Gm5593|Ccnb1	ENSMUSG00000048574|ENSMUSG00000041431	ENSMUST00000155338|ENSMUST00000050763|ENSMUST00000072119|ENSMUST00000091295|ENSMUST00000147790|ENSMUST00000134080|ENSMUST00000174038
408	1416077_at	0.840093	5.43e-07	0.0811894	0.411687	Adm	ENSMUSG00000030790	ENSMUST00000033054
409	1416078_s_at	0.199846	0.00302519	0.224839	0.0935631	Raf1	ENSMUSG00000000441	ENSMUST00000130528|ENSMUST00000112949|ENSMUST00000000451
410	1416079_a_at	0.646141	3.15e-06	-0.0807212	0.494675	Arpc1a	ENSMUSG00000029621	ENSMUST00000142276|ENSMUST00000031625|ENSMUST00000127694
411	1416080_at	-0.0554709	0.503124	-0.116927	0.295258	Adam15	ENSMUSG00000028041	ENSMUST00000107448|ENSMUST00000029676|ENSMUST00000074582|ENSMUST00000144608
412	1416081_at	0.112439	0.116246	0.146371	0.592914	Smad1	ENSMUSG00000031681	ENSMUST00000109885|ENSMUST00000066091
413	1416082_at	0.205439	0.00187446	-0.244737	0.0348156	Rab1	ENSMUSG00000020149	ENSMUST00000020358|ENSMUST00000109602|ENSMUST00000109601|ENSMUST00000163483
414	1416083_at	0.341224	0.000413232	0.07894	0.446209	Zfand5	ENSMUSG00000024750	ENSMUST00000133175|ENSMUST00000141568|ENSMUST00000025659
415	1416084_at	-0.154933	0.0165153	-0.420383	0.0161547	Zfand5	ENSMUSG00000024750	ENSMUST00000152338|ENSMUST00000133175|ENSMUST00000141568|ENSMUST00000025659
416	1416085_s_at	-0.0502566	0.331553	-0.00844528	0.971152	Zfand5	ENSMUSG00000024750	ENSMUST00000149144|ENSMUST00000133175|ENSMUST00000141568|ENSMUST00000025659
417	1416086_at	0.223403	0.00240535	-0.0861244	0.565752	Tpst2	ENSMUSG00000029344	ENSMUST00000031287|ENSMUST00000071455|ENSMUST00000139482
418	1416087_at	-0.348027	0.00104589	-0.0806687	0.697583	Ap1s1	ENSMUSG00000004849	ENSMUST00000111080|ENSMUST00000154183
419	1416088_a_at	0.335151	0.000106832	-0.0215072	0.930136	Rps15	ENSMUSG00000063457	ENSMUST00000068408|ENSMUST00000062674
420	1416089_at	0.302814	0.00020939	-0.19142	0.299735	Rps15	ENSMUSG00000063457	ENSMUST00000068408|ENSMUST00000062674
421	1416090_at	0.318267	0.00011747	0.151288	0.164824	Pdhb	ENSMUSG00000021748	ENSMUST00000022268
422	1416091_at	0.519022	8.95e-06	0.225865	0.133644	Map4	ENSMUSG00000032479	ENSMUST00000035055|ENSMUST00000165876|ENSMUST00000164930|ENSMUST00000163979|ENSMUST00000072772
423	1416092_a_at	-0.0434247	0.641949	0.00196518	0.992419	Map4	ENSMUSG00000032479	ENSMUST00000035055|ENSMUST00000165876|ENSMUST00000164930|ENSMUST00000163979|ENSMUST00000164234|ENSMUST00000072772
424	1416093_a_at	0.158155	0.0380279	-0.184435	0.368132	Mrpl20	ENSMUSG00000029066	ENSMUST00000030942|ENSMUST00000130188|ENSMUST00000137487|ENSMUST00000143503
425	1416094_at	0.6699	4.33e-06	-0.0217338	0.900064	Adam9	ENSMUSG00000031555	ENSMUST00000084035|ENSMUST00000084032
426	1416095_x_at	0.288148	0.000280397	-0.0908821	0.561553	Sarnp|Gm6563	ENSMUSG00000078427|ENSMUSG00000051255	ENSMUST00000105230|ENSMUST00000056396
427	1416096_at	0.176216	0.0132431	-0.325066	0.0310187	Vipas39	ENSMUSG00000021038	ENSMUST00000072744|ENSMUST00000179379|ENSMUST00000021426
428	1416097_at	-0.265422	0.00151558	-0.220148	0.262307	Lrrc4	ENSMUSG00000049939	ENSMUST00000171353|ENSMUST00000062304
429	1416098_at	0.109864	0.094566	-0.728166	0.00137432	Syngr3	ENSMUSG00000007021	ENSMUST00000007236
430	1416099_at	0.328394	0.000130884	0.106254	0.396641	Rpl27-ps1|Gm6341|Gm11518|Rpl27-ps3|Rpl27	ENSMUSG00000079137|ENSMUSG00000083121|ENSMUSG00000081604|ENSMUSG00000073640|ENSMUSG00000063316	ENSMUST00000088784|ENSMUST00000119683|ENSMUST00000118048|ENSMUST00000168283|ENSMUST00000097682|ENSMUST00000077856|ENSMUST00000139939|ENSMUST00000107249
431	1416100_at	0.293597	0.000798689	0.210448	0.0999828	Eif3d	ENSMUSG00000016554	ENSMUST00000100484
432	1416101_a_at	-0.118922	0.250694	-0.271586	0.0754473	Hist1h1c	ENSMUSG00000036181	ENSMUST00000040914
433	1416102_at	0.710557	1.55e-06	-0.0768894	0.76181	Gm14287|Gm4202|Ywhaz	ENSMUSG00000082329|ENSMUSG00000091421|ENSMUSG00000022285	ENSMUST00000121060|ENSMUST00000169025|ENSMUST00000022894|ENSMUST00000110361|ENSMUST00000110362
434	1416103_at	0.37175	0.000132515	-0.16424	0.268479	Ywhaz	ENSMUSG00000022285	ENSMUST00000022894|ENSMUST00000110361
435	1416104_at	0.0498532	0.388951	0.00815271	0.966491	Mpdu1	ENSMUSG00000018761	ENSMUST00000018905|ENSMUST00000129224|ENSMUST00000148242|ENSMUST00000149764|ENSMUST00000155200|ENSMUST00000125389|ENSMUST00000127118|ENSMUST00000137288
436	1416105_at	0.269131	0.00216806	-0.313154	0.018112	Nnt	ENSMUSG00000025453	ENSMUST00000069902|ENSMUST00000099149
437	1416106_at	0.336065	0.000521656	-0.0471525	0.794382	Kti12	ENSMUSG00000073775	ENSMUST00000102738
438	1416107_at	0.369171	4.3e-05	-0.24216	0.108534	Nsg2	ENSMUSG00000020297	ENSMUST00000020537
439	1416108_a_at	0.093246	0.191236	-0.234537	0.13174	Tmed3	ENSMUSG00000032353	ENSMUST00000058488
440	1416109_at	0.14482	0.0563183	-0.429127	0.00764245	Fuca1	ENSMUSG00000028673	ENSMUST00000030434|ENSMUST00000153592|ENSMUST00000146290
441	1416110_at	-0.0489182	0.398515	-0.199337	0.0641147	Slc35a4	ENSMUSG00000033272	ENSMUST00000050476|ENSMUST00000036158
442	1416111_at	0.193718	0.00528566	-0.499737	0.00938542	Cd83	ENSMUSG00000015396	ENSMUST00000015540
443	1416112_at	0.314528	0.000175519	-0.48484	0.0692792	Cox8a	ENSMUSG00000035885	ENSMUST00000039758
444	1416113_at	-0.0468963	0.569229	-0.33307	0.0809466	Fkbp8	ENSMUSG00000019428	ENSMUST00000119353|ENSMUST00000075491|ENSMUST00000119698|ENSMUST00000125741|ENSMUST00000123052|ENSMUST00000134299|ENSMUST00000126613|ENSMUST00000134893
445	1416114_at	0.113236	0.0362821	-0.151361	0.106375	Sparcl1	ENSMUSG00000029309	ENSMUST00000031249
446	1416115_at	0.185529	0.00606962	-0.0870694	0.504092	Orc3	ENSMUSG00000040044	ENSMUST00000048706|ENSMUST00000108142|ENSMUST00000132918|ENSMUST00000145619
447	1416116_at	0.172935	0.00742464	-0.298814	0.00987161	NA	NA	NA
448	1416117_at	-0.104058	0.0798973	-0.18721	0.0409479	NA	NA	NA
449	1416118_at	-0.458378	0.000154855	-0.925801	0.000387782	Trim59	ENSMUSG00000034317	ENSMUST00000107802
450	1416119_at	0.30707	0.00413233	-0.104522	0.559956	Txn1	ENSMUSG00000028367	ENSMUST00000030051
451	1416120_at	-0.0801246	0.223937	-0.0970542	0.197571	Rrm2	ENSMUSG00000020649	ENSMUST00000020980|ENSMUST00000153058
452	1416121_at	1.58178	8.21e-07	0.343215	0.010428	Lox	ENSMUSG00000024529	ENSMUST00000171470|ENSMUST00000025409
453	1416122_at	-0.145703	0.0957392	-0.226753	0.0511259	Ccnd2	ENSMUSG00000000184	ENSMUST00000000188
454	1416123_at	-0.163594	0.0390167	-0.0518407	0.615619	Ccnd2	ENSMUSG00000000184	ENSMUST00000000188
455	1416124_at	-0.0278567	0.670786	0.0310942	0.736892	Ccnd2	ENSMUSG00000000184	ENSMUST00000000188
456	1416125_at	2.14849	3.61e-07	1.29788	0.000307237	Fkbp5	ENSMUSG00000024222	ENSMUST00000079413|ENSMUST00000114792|ENSMUST00000177939
457	1416126_at	0.200324	0.00943436	0.241502	0.039321	Polr1b	ENSMUSG00000027395	ENSMUST00000103205
458	1416127_a_at	0.151248	0.0260437	-0.285619	0.0477012	Dnpep	ENSMUSG00000026209	ENSMUST00000066668|ENSMUST00000113605
459	1416128_at	0.0484529	0.387766	0.37514	0.00147281	NA	NA	NA
460	1416129_at	1.10948	1.29e-07	0.716867	0.000719698	Errfi1	ENSMUSG00000028967	ENSMUST00000073600|ENSMUST00000030811
461	1416130_at	0.251014	0.000536372	-0.510085	0.0296017	Prnp	ENSMUSG00000079037	ENSMUST00000091288
462	1416131_s_at	0.414434	0.000723381	-0.0350732	0.833961	Efr3a	ENSMUSG00000015002	ENSMUST00000015146
463	1416132_at	0.214499	0.01801	-0.669995	0.00577055	Efr3a	ENSMUSG00000015002	ENSMUST00000015146|ENSMUST00000173858|ENSMUST00000174615|ENSMUST00000173936
464	1416133_at	0.240837	0.00120422	-0.251862	0.0460425	Efr3a	ENSMUSG00000015002	ENSMUST00000015146
465	1416134_at	-0.0431948	0.522318	-0.761044	0.000940779	Aplp1	ENSMUSG00000006651	ENSMUST00000006828
466	1416135_at	0.307433	0.00114137	-0.221571	0.110077	Apex1	ENSMUSG00000035960	ENSMUST00000049411|ENSMUST00000136753|ENSMUST00000128395
467	1416136_at	-0.181731	0.0579104	-0.449673	0.00123372	Mmp2	ENSMUSG00000031740	ENSMUST00000034187
468	1416137_at	0.454865	4.35e-05	-0.0539185	0.672829	Anxa7	ENSMUSG00000021814	ENSMUST00000065504|ENSMUST00000100844
469	1416138_at	0.649482	1.92e-05	0.276677	0.0479648	Anxa7	ENSMUSG00000021814	ENSMUST00000065504|ENSMUST00000100844
470	1416139_at	-0.229274	0.012817	0.0499741	0.607838	Reg2	ENSMUSG00000023140	ENSMUST00000023906
471	1416140_a_at	0.283249	0.000685016	0.44421	0.00385022	Dhx30	ENSMUSG00000032480	ENSMUST00000142911|ENSMUST00000148287|ENSMUST00000035056|ENSMUST00000062368|ENSMUST00000127744|ENSMUST00000128979|ENSMUST00000111991|ENSMUST00000136969|ENSMUST00000165596
472	1416141_a_at	0.248769	0.000152728	0.297593	0.00501389	Rps6-ps4|Gm8172|Rps6|Gm16409|Rps6-ps1	ENSMUSG00000081406|ENSMUSG00000082926|ENSMUSG00000028495|ENSMUSG00000075581|ENSMUSG00000063875	ENSMUST00000118499|ENSMUST00000059249|ENSMUST00000120762|ENSMUST00000102814|ENSMUST00000136174|ENSMUST00000123229|ENSMUST00000130001|ENSMUST00000100510|ENSMUST00000074205
473	1416142_at	0.188322	0.0173377	-0.180304	0.133366	Gm8172|Rps6	ENSMUSG00000082926|ENSMUSG00000028495	ENSMUST00000120762|ENSMUST00000136174
474	1416143_at	0.240504	0.000659203	-0.497027	0.00682309	Atp5j	ENSMUSG00000022890	ENSMUST00000138279|ENSMUST00000023608|ENSMUST00000114191|ENSMUST00000114193|ENSMUST00000146225|ENSMUST00000146103
475	1416144_a_at	0.608958	2.46e-05	-0.151256	0.336957	Dhx15	ENSMUSG00000029169	ENSMUST00000031061
476	1416145_at	0.51208	2.75e-05	-0.273123	0.0356224	Dhx15	ENSMUSG00000029169	ENSMUST00000031061
477	1416146_at	0.640563	1.25e-05	0.118707	0.42279	Hspa4	ENSMUSG00000020361	ENSMUST00000020630|ENSMUST00000139322
478	1416147_at	-0.80704	7.48e-06	0.0946435	0.731911	Hspa4	ENSMUSG00000020361	ENSMUST00000020630
479	1416148_at	0.0923265	0.0817454	-0.314791	0.0185868	Laptm4b	ENSMUSG00000022257	ENSMUST00000022867
480	1416149_at	-0.544438	2.26e-05	-0.635383	0.00487772	Olig1	ENSMUSG00000046160	ENSMUST00000056882
481	1416150_a_at	0.7072	6.53e-06	0.19579	0.207158	Srsf3|Gm12355	ENSMUSG00000071172|ENSMUSG00000078134	ENSMUST00000147265|ENSMUST00000037776|ENSMUST00000130216|ENSMUST00000150157|ENSMUST00000104933
482	1416151_at	0.442578	0.000563942	-0.109335	0.412218	Srsf3	ENSMUSG00000071172	ENSMUST00000147265|ENSMUST00000037776|ENSMUST00000130216|ENSMUST00000150157
483	1416152_a_at	0.563612	1.69e-05	-0.165307	0.330236	Srsf3	ENSMUSG00000071172	ENSMUST00000147265|ENSMUST00000037776|ENSMUST00000130216|ENSMUST00000150157
484	1416153_at	0.3795	0.000503589	0.0377815	0.774567	Srp54a|Srp54b|Srp54c	ENSMUSG00000073079|ENSMUSG00000079108|ENSMUSG00000021020	ENSMUST00000021407|ENSMUST00000110708|ENSMUST00000164243
485	1416154_at	-0.567963	3.97e-05	-0.0668716	0.459139	Srp54a|Srp54b|Srp54c	ENSMUSG00000073079|ENSMUSG00000079108|ENSMUSG00000021020	ENSMUST00000021407|ENSMUST00000110708|ENSMUST00000164243
486	1416155_at	0.283689	0.00340793	0.0275453	0.929434	Gm15576|Hmgb3|Gm8813|Gm6104	ENSMUSG00000084157|ENSMUSG00000015217|ENSMUSG00000085625|ENSMUSG00000062588	ENSMUST00000117806|ENSMUST00000072699|ENSMUST00000114582|ENSMUST00000015361|ENSMUST00000088874|ENSMUST00000123100|ENSMUST00000132145|ENSMUST00000155930|ENSMUST00000078030
487	1416156_at	0.575815	6.34e-05	-0.289702	0.0345865	Vcl	ENSMUSG00000021823	ENSMUST00000022369
488	1416157_at	-0.234419	0.00181714	-0.0895284	0.17802	Vcl	ENSMUSG00000021823	ENSMUST00000022369
489	1416158_at	0.0930819	0.189043	-0.165311	0.0554256	Nr2f2	ENSMUSG00000030551	ENSMUST00000032768
490	1416159_at	-0.300679	0.000754473	-0.104327	0.423241	Nr2f2	ENSMUSG00000030551	ENSMUST00000032768|ENSMUST00000089565
491	1416160_at	-0.0330544	0.679788	0.00757548	0.953574	Nr2f2	ENSMUSG00000030551	ENSMUST00000032768
492	1416161_at	0.364846	0.000375541	0.163054	0.262075	Rad21	ENSMUSG00000022314	ENSMUST00000022927
493	1416162_at	0.0113562	0.890867	-0.432845	0.024194	Rad21	ENSMUSG00000022314	ENSMUST00000022927
494	1416163_at	0.20401	0.00413027	-0.794415	0.000366813	Cops4	ENSMUSG00000035297	ENSMUST00000045993|ENSMUST00000123559
495	1416164_at	0.789763	0.0001379	0.0151322	0.918888	Fbln5	ENSMUSG00000021186	ENSMUST00000021603
496	1416165_at	0.649656	2.81e-06	-0.0608582	0.837671	Rab31	ENSMUSG00000056515	ENSMUST00000070673
497	1416166_a_at	0.203668	0.00975585	-0.118575	0.301526	Prdx4	ENSMUSG00000025289	ENSMUST00000026328
498	1416167_at	0.416465	0.000395306	-0.369665	0.0226269	Prdx4	ENSMUSG00000025289	ENSMUST00000026328|ENSMUST00000130349
499	1416168_at	-0.00722945	0.92912	-0.227844	0.0631709	Serpinf1	ENSMUSG00000000753	ENSMUST00000168902|ENSMUST00000167281|ENSMUST00000000769
500	1416169_at	-0.163188	0.0094001	-0.103933	0.11052	Tpbpb	ENSMUSG00000062705	ENSMUST00000080766
501	1416170_at	0.24267	0.000843965	0.00265467	0.986758	Trap1	ENSMUSG00000005981	ENSMUST00000006137|ENSMUST00000137945
502	1416171_at	0.311124	0.00132765	0.225902	0.151169	|Kansl2|Snora34	ENSMUSG00000097530|ENSMUSG00000022992|ENSMUSG00000065336	ENSMUST00000181818|ENSMUST00000023727|ENSMUST00000116400|ENSMUST00000083402
503	1416172_at	0.272871	0.000885649	0.079866	0.563186	Pes1	ENSMUSG00000020430	ENSMUST00000109985|ENSMUST00000020705
504	1416173_at	0.123338	0.168444	-0.439356	0.00117883	Pes1	ENSMUSG00000020430	ENSMUST00000109985|ENSMUST00000020705
505	1416174_at	0.0660626	0.468053	-0.74585	0.00185498	Rbbp9	ENSMUSG00000027428	ENSMUST00000028915
506	1416175_a_at	0.341072	8.57e-05	0.103792	0.264227	Vdac3|Vdac3-ps1	ENSMUSG00000008892|ENSMUSG00000075053	ENSMUST00000009036|ENSMUST00000179233|ENSMUST00000099736
507	1416176_at	0.299535	0.000373011	0.0381511	0.763602	Hmgb1	ENSMUSG00000066551	ENSMUST00000085546
508	1416177_at	0.428286	7.69e-05	0.0290594	0.828884	Gm7324|Rbmxl1	ENSMUSG00000049235|ENSMUSG00000037070	ENSMUST00000094051|ENSMUST00000049245
509	1416178_a_at	0.130828	0.0115779	-0.256305	0.0525771	Plekhb1	ENSMUSG00000030701	ENSMUST00000107046|ENSMUST00000079176|ENSMUST00000107047|ENSMUST00000107045|ENSMUST00000107044|ENSMUST00000135255|ENSMUST00000151123|ENSMUST00000116287
510	1416179_a_at	0.22194	0.0185674	-0.299896	0.0332341	Rdx	ENSMUSG00000032050	ENSMUST00000163153|ENSMUST00000000590
511	1416180_a_at	-0.507083	0.00201543	-0.164039	0.445308	Rdx	ENSMUSG00000032050	ENSMUST00000163153|ENSMUST00000000590|ENSMUST00000061352
512	1416181_at	0.327091	0.000523705	-0.31816	0.0556805	Mesdc2	ENSMUSG00000038503	ENSMUST00000138803|ENSMUST00000094215|ENSMUST00000153377
513	1416182_at	0.126921	0.104266	-0.0267925	0.780524	Apba3	ENSMUSG00000004931	ENSMUST00000057798
514	1416183_a_at	0.393587	4.02e-05	0.0447113	0.586846	Ldhb|Gm5514	ENSMUSG00000030246|ENSMUSG00000045104	ENSMUST00000032373|ENSMUST00000130817|ENSMUST00000060477
515	1416184_s_at	0.296961	0.00254397	-0.0182957	0.93515	Hmga1|Hmga1-rs1	ENSMUSG00000046711|ENSMUSG00000078249	ENSMUST00000117600|ENSMUST00000114888|ENSMUST00000119486|ENSMUST00000118599|ENSMUST00000117254|ENSMUST00000118570|ENSMUST00000178955|ENSMUST00000105046
516	1416185_a_at	0.28177	0.00158741	-0.339901	0.00781672	Adh5	ENSMUSG00000028138	ENSMUST00000005964|ENSMUST00000159392
517	1416186_at	0.224128	0.0148276	-0.636372	0.00470319	Pnrc2	ENSMUSG00000028675	ENSMUST00000030436|ENSMUST00000142585
518	1416187_s_at	0.238648	0.019839	-0.671842	0.00159548	Pnrc2	ENSMUSG00000028675	ENSMUST00000030436
519	1416188_at	-0.335625	0.00357594	-0.310091	0.0199949	Gm2a	ENSMUSG00000000594	ENSMUST00000000608
520	1416189_a_at	0.572946	3.52e-05	0.265325	0.049119	Sec61a1	ENSMUSG00000030082	ENSMUST00000032168
521	1416190_a_at	-0.552338	1.04e-05	-0.240988	0.00497446	Sec61a1	ENSMUSG00000030082	ENSMUST00000032168|ENSMUST00000145421
522	1416191_at	-0.376686	7.06e-05	-0.0229403	0.859622	Sec61a1	ENSMUSG00000030082	ENSMUST00000032168|ENSMUST00000145421
523	1416192_at	0.172172	0.0154518	-0.388084	0.0145404	Napa	ENSMUSG00000006024	ENSMUST00000150208|ENSMUST00000140640|ENSMUST00000006181
524	1416193_at	-0.273267	0.00105379	0.0136169	0.907888	Car1	ENSMUSG00000027556	ENSMUST00000094365|ENSMUST00000181860
525	1416194_at	-0.0587471	0.416896	0.0449084	0.556946	Cyp4b1	ENSMUSG00000028713	ENSMUST00000102707|ENSMUST00000135569|ENSMUST00000145841
526	1416195_at	-0.0712365	0.220077	0.401184	0.00883416	Inpp5k	ENSMUSG00000006127	ENSMUST00000006286|ENSMUST00000136605|ENSMUST00000150857|ENSMUST00000149134
527	1416196_at	-0.042302	0.551498	-0.155052	0.0750627	Rpsa	ENSMUSG00000032518	ENSMUST00000035105
528	1416197_at	0.0985954	0.141867	-0.039562	0.818625	Gm8974|Snrpc|Gm2991|Gm8849	ENSMUSG00000093525|ENSMUSG00000024217|ENSMUSG00000092454|ENSMUSG00000043329	ENSMUST00000175770|ENSMUST00000071006|ENSMUST00000137581|ENSMUST00000173338|ENSMUST00000058951
529	1416198_at	0.099501	0.100431	0.116211	0.396064	Nelfcd	ENSMUSG00000016253	ENSMUST00000109075|ENSMUST00000016397|ENSMUST00000137986
530	1416199_at	-0.285047	0.000421642	-0.160292	0.182335	Kifc3	ENSMUSG00000031788	ENSMUST00000034240|ENSMUST00000169748|ENSMUST00000169353
531	1416200_at	0.896744	3.83e-06	0.0627661	0.642622	Il33	ENSMUSG00000024810	ENSMUST00000120388|ENSMUST00000025724
532	1416201_at	0.378159	0.000254825	-0.31226	0.254906	Crk	ENSMUSG00000017776	ENSMUST00000017920|ENSMUST00000108425
533	1416202_at	0.317167	0.000179473	-0.143322	0.424184	Phb2|Gm23547	ENSMUSG00000004264|ENSMUSG00000088835	ENSMUST00000129422|ENSMUST00000004375|ENSMUST00000143000|ENSMUST00000130279|ENSMUST00000145447|ENSMUST00000158210
534	1416203_at	0.195038	0.129371	-0.0907668	0.398815	Aqp1	ENSMUSG00000004655	ENSMUST00000004774
535	1416204_at	-0.680067	2.26e-05	-0.194831	0.100587	Gpd1	ENSMUSG00000023019	ENSMUST00000023760|ENSMUST00000162194
536	1416205_at	0.118879	0.0698667	0.0298799	0.831964	Glb1	ENSMUSG00000045594	ENSMUST00000063042
537	1416206_at	0.0210724	0.732929	-0.114512	0.258395	Sipa1	ENSMUSG00000056917	ENSMUST00000071857|ENSMUST00000080824|ENSMUST00000164304|ENSMUST00000169854
538	1416207_at	0.125903	0.0423444	-0.187241	0.141825	Taz	ENSMUSG00000009995	ENSMUST00000069722|ENSMUST00000124200|ENSMUST00000156212|ENSMUST00000114180|ENSMUST00000125972|ENSMUST00000135504|ENSMUST00000176453|ENSMUST00000124915|ENSMUST00000131116|ENSMUST00000134432|ENSMUST00000156788
539	1416208_at	0.408531	3.61e-05	-0.105488	0.394447	Usp14	ENSMUSG00000047879	ENSMUST00000092096|ENSMUST00000116669|ENSMUST00000133594
540	1416209_at	0.0867872	0.153964	-0.512893	0.00375525	Glud1	ENSMUSG00000021794	ENSMUST00000022322
541	1416210_at	0.261733	0.000951374	0.202306	0.182533	Imp3	ENSMUSG00000032288	ENSMUST00000034827
542	1416211_a_at	0.208822	0.0128872	-0.739731	0.00193557	Ptn	ENSMUSG00000029838	ENSMUST00000101534
543	1416212_at	0.490813	0.000112966	-0.188969	0.283372	Lrp8|Magoh	ENSMUSG00000028613|ENSMUSG00000028609	ENSMUST00000106731|ENSMUST00000030348
544	1416213_x_at	0.228347	0.00141048	-0.216089	0.132616	Surf4	ENSMUSG00000014867	ENSMUST00000015011
545	1416214_at	0.517762	9.57e-05	0.392448	0.0205325	Mcm4	ENSMUSG00000022673	ENSMUST00000023353
546	1416215_at	0.798044	7.05e-07	0.0439443	0.762215	Gosr1	ENSMUSG00000010392	ENSMUST00000010536
547	1416216_at	0.19539	0.0053399	-0.129997	0.309844	Reps1	ENSMUSG00000019854	ENSMUST00000150533|ENSMUST00000164556|ENSMUST00000150029|ENSMUST00000126390|ENSMUST00000155284|ENSMUST00000154718
548	1416217_a_at	0.254235	0.000302839	0.1779	0.465194	Gm4613|Rpl37a|Gm4149|Gm24865|Mir682	ENSMUSG00000090467|ENSMUSG00000046330|ENSMUSG00000074800|ENSMUSG00000076445|ENSMUSG00000076236	ENSMUST00000165488|ENSMUST00000059980|ENSMUST00000099371|ENSMUST00000103246|ENSMUST00000102281
549	1416218_x_at	0.176021	0.0263539	0.158852	0.263864	NA	NA	NA
550	1416219_at	0.263568	0.000592061	-0.0514976	0.752478	Rpl19-ps11|Rpl19|Rpl19-ps1	ENSMUSG00000081094|ENSMUSG00000017404|ENSMUSG00000064281	ENSMUST00000122422|ENSMUST00000076377|ENSMUST00000092425|ENSMUST00000017548|ENSMUST00000121059
551	1416220_at	0.282836	0.000946861	-0.269922	0.0750963	Spcs1	ENSMUSG00000021917	ENSMUST00000182501|ENSMUST00000162092|ENSMUST00000160342|ENSMUST00000161343|ENSMUST00000160663
552	1416221_at	0.420968	0.0050242	0.08888	0.636495	Fstl1	ENSMUSG00000022816	ENSMUST00000114763|ENSMUST00000123077
553	1416222_at	0.0808718	0.143978	-0.923787	0.000286432	Nsdhl	ENSMUSG00000031349	ENSMUST00000033715
554	1416223_at	0.222853	0.00867961	0.412713	0.0105517	Sh3bp5l	ENSMUSG00000013646	ENSMUST00000073128|ENSMUST00000154278|ENSMUST00000127119|ENSMUST00000116376
555	1416224_at	0.0590735	0.443124	-0.123277	0.327407	Zbtb17	ENSMUSG00000006215	ENSMUST00000006377|ENSMUST00000142438|ENSMUST00000142020|ENSMUST00000123477|ENSMUST00000130482
556	1416225_at	0.107406	0.176473	0.0019003	0.993126	Adh1	ENSMUSG00000074207	ENSMUST00000004232|ENSMUST00000159159
557	1416226_at	1.2659	1.05e-06	0.573279	0.00706929	Gm5637|Arpc1b	ENSMUSG00000046993|ENSMUSG00000029622	ENSMUST00000153890|ENSMUST00000128229|ENSMUST00000085679|ENSMUST00000138922|ENSMUST00000138900|ENSMUST00000136074
558	1416227_at	0.29521	0.00437476	0.24195	0.0171169	Arpc1b	ENSMUSG00000029622	ENSMUST00000085679
559	1416228_at	-0.214644	0.0157333	-0.468692	0.0471214	Pin1	ENSMUSG00000032171	ENSMUST00000034689
560	1416229_at	-0.0550468	0.437109	-0.72606	0.00214669	Rfk	ENSMUSG00000024712	ENSMUST00000025617|ENSMUST00000136162|ENSMUST00000146171
561	1416230_at	0.234352	0.00771953	-0.480389	0.0238621	Rfk	ENSMUSG00000024712	ENSMUST00000025617|ENSMUST00000136162|ENSMUST00000146171
562	1416231_at	0.0786092	0.183964	-0.185682	0.0768936	Vac14	ENSMUSG00000010936	ENSMUST00000034190
563	1416232_at	-0.0992749	0.226774	-0.570039	0.00178962	Olig2	ENSMUSG00000039830	ENSMUST00000035608
564	1416233_at	0.305461	0.000254686	0.10996	0.383932	Eif3i	ENSMUSG00000028798	ENSMUST00000102593|ENSMUST00000136843
565	1416234_at	0.387559	0.000278727	-0.821628	0.00114274	Lrrc59	ENSMUSG00000020869	ENSMUST00000021239
566	1416235_at	-0.32883	0.000426701	-0.196374	0.0615283	Lrrc59	ENSMUSG00000020869	ENSMUST00000021239
567	1416236_a_at	0.807131	0.000675464	0.211124	0.165742	Mpzl2	ENSMUSG00000032092	ENSMUST00000034600
568	1416237_at	-0.00888503	0.881891	0.00284516	0.976941	Mpzl2	ENSMUSG00000032092	ENSMUST00000034600
569	1416238_at	-0.313496	0.0020459	-0.0714956	0.404703	Tie1	ENSMUSG00000033191	ENSMUST00000047421
570	1416239_at	-0.205857	0.00928451	-0.7946	0.000734881	Ass1|Gm5424	ENSMUSG00000076441|ENSMUSG00000046687	ENSMUST00000102840|ENSMUST00000053865
571	1416240_at	0.448152	1.43e-05	-0.228698	0.0414999	Psmb7	ENSMUSG00000026750	ENSMUST00000028083|ENSMUST00000151981
572	1416241_at	0.389543	9.86e-05	-0.546551	0.00335159	Sec13	ENSMUSG00000030298	ENSMUST00000032440|ENSMUST00000138204|ENSMUST00000145979
573	1416242_at	0.221791	0.00549179	-0.336281	0.0236477	Klhl13	ENSMUSG00000036782	ENSMUST00000115313|ENSMUST00000115319|ENSMUST00000115316|ENSMUST00000115317|ENSMUST00000035973
574	1416243_a_at	0.438611	3.95e-05	-0.0213979	0.933297	Gm4342|Gm10269|B4galt6|Gm15607|Rpl35|Gm2000	ENSMUSG00000083911|ENSMUSG00000091449|ENSMUSG00000056124|ENSMUSG00000082001|ENSMUSG00000062997|ENSMUSG00000078193	ENSMUST00000118982|ENSMUST00000165229|ENSMUST00000070080|ENSMUST00000119632|ENSMUST00000177897|ENSMUST00000080861|ENSMUST00000152441|ENSMUST00000126246|ENSMUST00000102782
575	1416244_a_at	0.371885	5.65e-05	-0.0487135	0.816496	Cnbp	ENSMUSG00000030057	ENSMUST00000113619|ENSMUST00000141961|ENSMUST00000134851|ENSMUST00000032138
576	1416245_at	0.332929	0.000622202	-0.134246	0.402176	Aurkaip1	ENSMUSG00000065990	ENSMUST00000139651|ENSMUST00000084097|ENSMUST00000151222|ENSMUST00000105592|ENSMUST00000129711|ENSMUST00000105591
577	1416246_a_at	-0.0905496	0.271781	-0.287451	0.0851413	Coro1a	ENSMUSG00000030707	ENSMUST00000106364|ENSMUST00000032949|ENSMUST00000173108|ENSMUST00000133718|ENSMUST00000174579|ENSMUST00000123511|ENSMUST00000140896|ENSMUST00000131415
578	1416247_at	0.115003	0.0434111	-0.49683	0.0175743	Dctn3	ENSMUSG00000028447	ENSMUST00000030158|ENSMUST00000171641
579	1416248_at	0.335379	0.000777859	-0.356973	0.0154008	Nadk	ENSMUSG00000029063	ENSMUST00000030939|ENSMUST00000105613|ENSMUST00000105612|ENSMUST00000152297
580	1416249_at	-0.344642	0.000385395	-0.316037	0.00675785	Nadk	ENSMUSG00000029063	ENSMUST00000030939|ENSMUST00000105613|ENSMUST00000105612|ENSMUST00000152297
581	1416250_at	0.285148	0.00330873	0.427294	0.025838	Btg2	ENSMUSG00000020423	ENSMUST00000020692
582	1416251_at	0.287296	0.00375714	0.0118359	0.937898	Mcm6	ENSMUSG00000026355	ENSMUST00000027601
583	1416252_at	0.252372	0.000879679	0.104135	0.401467	Stk38	ENSMUSG00000024006	ENSMUST00000009138|ENSMUST00000156732
584	1416253_at	0.411037	6.47e-05	0.140829	0.532799	Cdkn2d	ENSMUSG00000096472	ENSMUST00000086374
585	1416254_a_at	0.347476	0.000147994	0.259688	0.042697	Vps16	ENSMUSG00000027411	ENSMUST00000028900|ENSMUST00000131220|ENSMUST00000125098
586	1416255_at	0.221836	0.0125594	-0.0395617	0.64872	Gja4	ENSMUSG00000050234	ENSMUST00000053753
587	1416256_a_at	0.303571	8.78e-05	0.0341752	0.752873	Tubb5	ENSMUSG00000001525	ENSMUST00000001566|ENSMUST00000173253|ENSMUST00000134978
588	1416257_at	0.944188	6.8e-07	0.112629	0.428551	Capn2	ENSMUSG00000026509	ENSMUST00000068505
589	1416258_at	-0.109675	0.0607576	-0.0430436	0.650944	Tk1	ENSMUSG00000025574	ENSMUST00000026661|ENSMUST00000153872|ENSMUST00000141939
590	1416259_at	0.189901	0.00836513	-0.162909	0.113819	Pex12	ENSMUSG00000018733	ENSMUST00000018877|ENSMUST00000175741|ENSMUST00000108146|ENSMUST00000176518
591	1416260_a_at	0.636631	7.67e-06	0.133917	0.255917	Snx1	ENSMUSG00000032382	ENSMUST00000034946|ENSMUST00000132841
592	1416261_at	0.479136	0.000113195	0.105096	0.525403	Tmem19	ENSMUSG00000069520	ENSMUST00000092170
593	1416262_at	0.311537	0.000411944	-0.266604	0.0510961	Tmem19	ENSMUSG00000069520	ENSMUST00000092170
594	1416263_at	-0.239656	0.00232683	-0.0788937	0.614689	Abcb9	ENSMUSG00000029408	ENSMUST00000031354
595	1416264_at	-0.490878	0.000112317	-0.220956	0.0189507	Abcb9	ENSMUSG00000029408	ENSMUST00000031354
596	1416265_at	0.103311	0.081357	0.0806513	0.465194	Capn10	ENSMUSG00000026270	ENSMUST00000027488|ENSMUST00000152983|ENSMUST00000153828|ENSMUST00000136598
597	1416266_at	0.312002	0.00118815	0.297897	0.00673166	Pdyn	ENSMUSG00000027400	ENSMUST00000028883
598	1416267_at	0.391511	0.000667124	-0.273891	0.0731965	Scoc|Gm7335	ENSMUSG00000063253|ENSMUSG00000067189	ENSMUST00000081506|ENSMUST00000167525|ENSMUST00000172475|ENSMUST00000087137
599	1416268_at	0.601047	2.91e-05	0.263366	0.112705	Ets2	ENSMUSG00000022895	ENSMUST00000023612
600	1416269_at	0.359427	4.69e-05	-0.255816	0.270128	Atp5j2	ENSMUSG00000038690	ENSMUST00000161741|ENSMUST00000162360|ENSMUST00000037056|ENSMUST00000161845
601	1416270_at	0.259138	0.000888664	0.071083	0.64804	Polr2g	ENSMUSG00000071662	ENSMUST00000096261
602	1416271_at	0.305038	0.00371636	-0.0993788	0.287044	Perp	ENSMUSG00000019851	ENSMUST00000019998
603	1416272_at	0.396932	2.8e-05	0.104732	0.468934	Lamtor3|Gm5900	ENSMUSG00000091512|ENSMUSG00000094685	ENSMUST00000168345|ENSMUST00000179862
604	1416273_at	-0.0851543	0.184546	0.060501	0.680094	Tnfaip2	ENSMUSG00000021281	ENSMUST00000102745|ENSMUST00000109792|ENSMUST00000156003|ENSMUST00000174298|ENSMUST00000174692|ENSMUST00000127028
605	1416274_at	0.156138	0.0345357	0.00756553	0.941661	Ctns	ENSMUSG00000005949	ENSMUST00000006103|ENSMUST00000108476
606	1416275_at	0.0327418	0.692706	0.0676741	0.570574	Slc26a6	ENSMUSG00000023259	ENSMUST00000098376
607	1416276_a_at	0.304801	0.000377883	-0.143318	0.247979	Gm13680|Gm9294|Rps4x	ENSMUSG00000081400|ENSMUSG00000044609|ENSMUSG00000031320	ENSMUST00000119790|ENSMUST00000165198|ENSMUST00000054104|ENSMUST00000033683|ENSMUST00000155028
608	1416277_a_at	0.274045	0.000124458	0.0382131	0.835689	Gm10073|Gm11942|Rplp1	ENSMUSG00000060019|ENSMUSG00000094344|ENSMUSG00000007892	ENSMUST00000073722|ENSMUST00000180255|ENSMUST00000008036
609	1416278_a_at	0.251833	0.000286011	-0.585299	0.0023447	Gm5436|Atp5o	ENSMUSG00000042962|ENSMUSG00000022956	ENSMUST00000058103|ENSMUST00000023677|ENSMUST00000155452|ENSMUST00000139277|ENSMUST00000154661
610	1416279_at	0.0916807	0.134907	0.356275	0.0179306	Ap1b1	ENSMUSG00000009090	ENSMUST00000109897|ENSMUST00000101613|ENSMUST00000009234
611	1416280_at	0.432933	3.78e-05	0.0877854	0.435077	Uba2	ENSMUSG00000052997	ENSMUST00000124824|ENSMUST00000152037|ENSMUST00000102746
612	1416281_at	0.236003	0.00132764	0.0711731	0.59341	Wdr45b|Gm6305	ENSMUSG00000025173|ENSMUSG00000081052	ENSMUST00000026173|ENSMUST00000137230|ENSMUST00000121027
613	1416282_at	0.367045	3.78e-05	0.141974	0.187717	Psmc3	ENSMUSG00000002102	ENSMUST00000067663|ENSMUST00000002171|ENSMUST00000111441|ENSMUST00000145317
614	1416283_at	0.269798	0.000921904	0.273239	0.0712829	Gart	ENSMUSG00000022962	ENSMUST00000156713|ENSMUST00000023684
615	1416284_at	0.110991	0.0648242	0.0373968	0.849421	Mrpl28	ENSMUSG00000024181	ENSMUST00000127647|ENSMUST00000025014
616	1416285_at	0.281898	0.000401775	-0.43846	0.0726401	Ndufc1	ENSMUSG00000037152	ENSMUST00000038108
617	1416286_at	0.356967	0.000827303	-0.416409	0.00820573	Rgs4	ENSMUSG00000038530	ENSMUST00000027991|ENSMUST00000111357
618	1416287_at	0.074215	0.37095	-0.334817	0.0540738	Rgs4	ENSMUSG00000038530	ENSMUST00000027991|ENSMUST00000111357
619	1416288_at	0.255848	0.00175808	0.0797232	0.468726	Gm15542|Gm7816|Dnaja1	ENSMUSG00000083396|ENSMUSG00000083261|ENSMUSG00000028410	ENSMUST00000121585|ENSMUST00000119884|ENSMUST00000058706|ENSMUST00000030118|ENSMUST00000129204|ENSMUST00000148976|ENSMUST00000164233
620	1416289_at	-0.0108098	0.902802	-0.238039	0.0731368	Plod1	ENSMUSG00000019055	ENSMUST00000019199
621	1416290_a_at	0.304288	0.0129516	-0.171051	0.107035	Psmc4	ENSMUSG00000030603	ENSMUST00000032824|ENSMUST00000138512|ENSMUST00000135482|ENSMUST00000134486|ENSMUST00000140053
622	1416291_at	0.407848	2.67e-05	-0.147244	0.327453	Psmc4	ENSMUSG00000030603	ENSMUST00000032824|ENSMUST00000138512|ENSMUST00000135482|ENSMUST00000134486|ENSMUST00000140053
623	1416292_at	0.320411	0.000624222	-0.275993	0.114201	Prdx3	ENSMUSG00000024997	ENSMUST00000025961
624	1416293_at	-0.267532	0.00175264	0.0102572	0.943937	Nfib	ENSMUSG00000008575	ENSMUST00000064770|ENSMUST00000107245|ENSMUST00000050872
625	1416294_at	0.206739	0.00594889	-0.288461	0.0447996	Scamp3	ENSMUSG00000028049	ENSMUST00000029684|ENSMUST00000120697|ENSMUST00000098941
626	1416295_a_at	0.0132048	0.826278	-0.0211795	0.840932	Il2rg	ENSMUSG00000031304	ENSMUST00000033664
627	1416296_at	-0.104407	0.142222	0.042653	0.65321	Il2rg	ENSMUSG00000031304	ENSMUST00000033664
628	1416297_s_at	-0.10668	0.12374	-0.0248453	0.821111	Reg3b	ENSMUSG00000071356	ENSMUST00000096904
629	1416298_at	0.243063	0.021042	-0.0492543	0.746613	Mmp9	ENSMUSG00000017737	ENSMUST00000017881|ENSMUST00000144917
630	1416299_at	-0.101119	0.074951	-0.00177322	0.986758	Shcbp1	ENSMUSG00000022322	ENSMUST00000022945
631	1416300_a_at	0.209948	0.000427208	0.132496	0.0824152	Slc25a3	ENSMUSG00000061904	ENSMUST00000076694|ENSMUST00000163246|ENSMUST00000170810|ENSMUST00000164505|ENSMUST00000167455
632	1416301_a_at	-0.51032	0.000152105	-0.11831	0.38153	Ebf1	ENSMUSG00000057098	ENSMUST00000081265|ENSMUST00000101326|ENSMUST00000109268
633	1416302_at	-0.447409	0.000250845	-0.296055	0.0505897	Ebf1	ENSMUSG00000057098	ENSMUST00000081265|ENSMUST00000101326|ENSMUST00000109268
634	1416303_at	0.80486	2.35e-05	-0.311213	0.188103	Litaf	ENSMUSG00000022500	ENSMUST00000023143
635	1416304_at	0.409128	7.66e-05	-0.547981	0.012038	Litaf	ENSMUSG00000022500	ENSMUST00000023143
636	1416305_at	-0.107719	0.108972	-0.068686	0.467918	Sh3bp4	ENSMUSG00000036206	ENSMUST00000066279
637	1416306_at	-0.173801	0.0367651	-0.0808519	0.40536	Clca3	ENSMUSG00000028255	ENSMUST00000029919
638	1416307_at	0.126623	0.0482091	-0.332971	0.0152685	Ap1m1	ENSMUSG00000003033	ENSMUST00000003117|ENSMUST00000156735|ENSMUST00000151546
639	1416308_at	0.495716	0.000136538	0.101936	0.403266	Ugdh	ENSMUSG00000029201	ENSMUST00000117542|ENSMUST00000031103|ENSMUST00000125375|ENSMUST00000139402
640	1416309_at	-0.20611	0.00277869	-0.136116	0.115966	Nusap1	ENSMUSG00000027306	ENSMUST00000068225|ENSMUST00000028771
641	1416310_at	-0.124777	0.0355478	0.0163765	0.867502	Nusap1	ENSMUSG00000027306	ENSMUST00000028771
642	1416311_s_at	0.281187	0.00298226	-0.156752	0.35012	Tuba3b|Tuba3a	ENSMUSG00000067338|ENSMUSG00000067702	ENSMUST00000087445|ENSMUST00000088246
643	1416312_at	0.503211	2.05e-05	0.0471008	0.771163	Rars	ENSMUSG00000018848	ENSMUST00000018992
644	1416313_at	0.292799	0.000252546	-0.158029	0.383248	Mllt11	ENSMUSG00000053192	ENSMUST00000065482
645	1416314_at	-0.127691	0.08608	0.010879	0.916133	Mllt11	ENSMUSG00000053192	ENSMUST00000065482
646	1416315_at	0.0347216	0.515693	-0.364158	0.0147547	Abhd4	ENSMUSG00000040997	ENSMUST00000041197|ENSMUST00000180359
647	1416316_at	0.195971	0.0167047	-0.272902	0.0290538	Slc27a2	ENSMUSG00000027359	ENSMUST00000061491
648	1416317_a_at	-0.355209	0.00025912	-0.124489	0.330583	Stambp	ENSMUSG00000006906	ENSMUST00000068054
649	1416318_at	-0.915369	1.75e-06	-1.68964	4.73e-05	Serpinb1a	ENSMUSG00000044734	ENSMUST00000091668|ENSMUST00000076352
650	1416319_at	0.244061	0.00251997	-0.448888	0.00329203	Adk	ENSMUSG00000039197	ENSMUST00000045376
651	1416320_at	0.234083	0.00249866	-0.238781	0.0591848	Sec22a	ENSMUSG00000034473	ENSMUST00000043521|ENSMUST00000154064
652	1416321_s_at	0.0166006	0.892722	-0.7605	0.000170987	Prelp	ENSMUSG00000041577	ENSMUST00000048432
653	1416322_at	-0.175063	0.0366003	-0.169247	0.0755329	Prelp	ENSMUSG00000041577	ENSMUST00000048432|ENSMUST00000127583
654	1416323_at	0.261519	0.00163182	-0.0444363	0.794522	Kctd20	ENSMUSG00000005936	ENSMUST00000118762
655	1416324_s_at	0.241957	0.00186053	0.305214	0.0321891	Kctd20	ENSMUSG00000005936	ENSMUST00000118762
656	1416325_at	-0.118753	0.0331899	-0.033076	0.709039	Crisp1	ENSMUSG00000025431	ENSMUST00000026498
657	1416326_at	0.424012	0.00297068	-0.272243	0.0539823	Crip1	ENSMUSG00000006360	ENSMUST00000006523
658	1416327_at	0.19512	0.00457686	-0.19046	0.359648	Ufc1	ENSMUSG00000062963	ENSMUST00000080001|ENSMUST00000138974|ENSMUST00000144576|ENSMUST00000111302|ENSMUST00000152621
659	1416328_a_at	0.640506	4.31e-06	0.0428696	0.794253	Atp6v0e	ENSMUSG00000015575	ENSMUST00000015719|ENSMUST00000167352
660	1416329_at	0.26121	0.00129965	0.434317	0.0119701	Cyfip1	ENSMUSG00000030447	ENSMUST00000032629|ENSMUST00000085255|ENSMUST00000163845|ENSMUST00000173267
661	1416330_at	0.19599	0.00186656	-0.163209	0.136925	Cd81	ENSMUSG00000037706	ENSMUST00000037941|ENSMUST00000141954|ENSMUST00000132303
662	1416331_a_at	0.213507	0.00184208	0.209681	0.142203	Nfe2l1	ENSMUSG00000038615	ENSMUST00000107658|ENSMUST00000107659|ENSMUST00000107657|ENSMUST00000081775|ENSMUST00000167149|ENSMUST00000167110|ENSMUST00000169828
663	1416332_at	0.634469	0.00165189	0.375206	0.19577	Cirbp	ENSMUSG00000045193	ENSMUST00000105365|ENSMUST00000140774|ENSMUST00000154726|ENSMUST00000151321
664	1416333_at	-0.119795	0.0820692	0.109214	0.195124	Dok2	ENSMUSG00000022102	ENSMUST00000165654|ENSMUST00000168355|ENSMUST00000164691|ENSMUST00000022698
665	1416334_at	0.186849	0.00503577	-0.390391	0.00556749	Wwox	ENSMUSG00000004637	ENSMUST00000004756|ENSMUST00000162052
666	1416335_at	0.137436	0.0171205	-0.174787	0.216784	Gm16379|Gm10169|Mif	ENSMUSG00000059658|ENSMUSG00000083669|ENSMUSG00000033307	ENSMUST00000161469|ENSMUST00000121822|ENSMUST00000077516|ENSMUST00000038169
667	1416336_s_at	0.325876	0.00049675	-0.13734	0.35685	Snrpd1	ENSMUSG00000002477	ENSMUST00000002551
668	1416337_at	0.317051	0.000431376	-0.138508	0.470589	Gm2962|Gm5457|Uqcrb	ENSMUSG00000089838|ENSMUSG00000021741|ENSMUSG00000021520	ENSMUST00000159266|ENSMUST00000022260|ENSMUST00000021993|ENSMUST00000174606
669	1416338_at	-0.074183	0.252108	-0.126706	0.198212	Sh3gl1	ENSMUSG00000003200	ENSMUST00000003268
670	1416339_a_at	0.0630004	0.279912	0.0487822	0.715313	Prkcsh	ENSMUSG00000003402	ENSMUST00000115331|ENSMUST00000003493
671	1416340_a_at	0.0858317	0.185221	-0.256601	0.0643451	Man2b1	ENSMUSG00000005142	ENSMUST00000034121
672	1416341_at	0.229843	0.00120452	-0.0836036	0.674688	Polr2c|Gm11993	ENSMUSG00000031783|ENSMUSG00000043177	ENSMUST00000109521|ENSMUST00000121861|ENSMUST00000051371
673	1416342_at	1.34186	4.95e-06	0.408161	0.00509243	Tnc	ENSMUSG00000028364	ENSMUST00000030056|ENSMUST00000107372|ENSMUST00000107377
674	1416343_a_at	0.736919	7.37e-06	-0.445818	0.024194	Lamp2	ENSMUSG00000016534	ENSMUST00000074913|ENSMUST00000016678|ENSMUST00000061755
675	1416344_at	0.574176	1.71e-05	0.0363021	0.817623	Lamp2	ENSMUSG00000016534	ENSMUST00000016678
676	1416345_at	0.440817	0.000217855	-0.304459	0.221876	Timm8a1|Gm9797	ENSMUSG00000048007|ENSMUSG00000045455	ENSMUST00000054213|ENSMUST00000052902
677	1416346_at	0.443748	4.65e-05	-0.350592	0.0589692	Timm8a1|Gm9797	ENSMUSG00000048007|ENSMUSG00000045455	ENSMUST00000054213|ENSMUST00000052902
678	1416347_at	0.0552345	0.435396	-0.384826	0.00920368	Men1	ENSMUSG00000024947	ENSMUST00000113504|ENSMUST00000079327|ENSMUST00000056391|ENSMUST00000113501|ENSMUST00000156154|ENSMUST00000113500|ENSMUST00000078137|ENSMUST00000113503|ENSMUST00000113502
679	1416348_at	-0.521661	0.000392971	-0.701931	0.000715698	Men1	ENSMUSG00000024947	ENSMUST00000113504|ENSMUST00000079327|ENSMUST00000056391|ENSMUST00000113501|ENSMUST00000156154|ENSMUST00000113500|ENSMUST00000078137|ENSMUST00000113503|ENSMUST00000170292|ENSMUST00000113502
680	1416349_at	-0.0651731	0.346826	-0.618356	0.0159168	Mrpl34	ENSMUSG00000034880	ENSMUST00000048914
681	1416350_at	-0.194664	0.008627	-0.123983	0.247527	Klf16	ENSMUSG00000035397	ENSMUST00000038558
682	1416351_at	0.390111	5.74e-05	-0.185825	0.137251	Map2k1	ENSMUSG00000004936	ENSMUST00000152535|ENSMUST00000152675|ENSMUST00000005066|ENSMUST00000147796
683	1416352_s_at	0.042189	0.383051	-0.390715	0.0020567	Tecr	ENSMUSG00000031708	ENSMUST00000019382|ENSMUST00000165740|ENSMUST00000163837
684	1416353_at	0.16916	0.0210855	-0.327252	0.021846	Nr1h2	ENSMUSG00000060601	ENSMUST00000073488|ENSMUST00000107912|ENSMUST00000107911|ENSMUST00000107910|ENSMUST00000123358|ENSMUST00000128354|ENSMUST00000167197
685	1416354_at	0.0327088	0.653082	-0.0644273	0.698784	Rbmx	ENSMUSG00000031134	ENSMUST00000098470|ENSMUST00000114730|ENSMUST00000114726
686	1416355_at	-0.292497	0.0015524	0.0173404	0.834137	Rbmx	ENSMUSG00000031134	ENSMUST00000098470|ENSMUST00000114730|ENSMUST00000114726
687	1416356_at	0.248563	0.00417375	-0.428363	0.00523912	Gmpr2	ENSMUSG00000002326	ENSMUST00000002397
688	1416357_a_at	0.162574	0.0375917	-0.18509	0.211982	Mcam	ENSMUSG00000032135	ENSMUST00000034650|ENSMUST00000098852
689	1416358_at	-0.00247778	0.967943	-0.0527029	0.683069	Mfsd10	ENSMUSG00000001082	ENSMUST00000001109|ENSMUST00000114331|ENSMUST00000130347|ENSMUST00000128670|ENSMUST00000114329|ENSMUST00000137150|ENSMUST00000136010|ENSMUST00000148270|ENSMUST00000134156|ENSMUST00000155577
690	1416359_at	0.229847	0.00856602	0.00175051	0.991278	Snx18	ENSMUSG00000042364	ENSMUST00000109241
691	1416360_at	-0.139008	0.0280785	-0.0237466	0.93132	Snx18	ENSMUSG00000042364	ENSMUST00000109241
692	1416361_a_at	0.413368	3.5e-05	0.214943	0.0709246	Dync1i1	ENSMUSG00000029757	ENSMUST00000115556|ENSMUST00000115555|ENSMUST00000115559|ENSMUST00000115554
693	1416362_a_at	0.0506541	0.545811	-0.318521	0.0241685	Fkbp4	ENSMUSG00000030357	ENSMUST00000139448|ENSMUST00000032508|ENSMUST00000150387
694	1416363_at	-0.203903	0.0199389	0.0797696	0.398815	Fkbp4	ENSMUSG00000030357	ENSMUST00000139448|ENSMUST00000032508
695	1416364_at	0.308168	0.000129011	0.226464	0.0286438	Hsp90ab1	ENSMUSG00000023944	ENSMUST00000024739|ENSMUST00000145205|ENSMUST00000165127
696	1416365_at	-0.892663	5.62e-05	0.451385	0.00094101	Hsp90ab1	ENSMUSG00000023944	ENSMUST00000024739|ENSMUST00000146770|ENSMUST00000163966|ENSMUST00000151306|ENSMUST00000130406
697	1416366_at	0.234067	0.000779625	-0.156412	0.409023	Ndufc2	ENSMUSG00000030647	ENSMUST00000149122|ENSMUST00000032882
698	1416367_at	0.119892	0.0899859	-0.501699	0.055688	1110001J03Rik	ENSMUSG00000019689	ENSMUST00000019833
699	1416368_at	0.0933396	0.101447	-0.544702	0.0049293	Gsta4	ENSMUSG00000032348	ENSMUST00000034903
700	1416369_at	0.399662	8.06e-05	-0.40294	0.00963373	Hiatl1	ENSMUSG00000038212	ENSMUST00000155487|ENSMUST00000148779|ENSMUST00000054730
701	1416370_at	0.232855	0.0016518	-0.0874853	0.531997	Zscan21	ENSMUSG00000037017	ENSMUST00000062350|ENSMUST00000110961|ENSMUST00000080732|ENSMUST00000110960|ENSMUST00000142185|ENSMUST00000110959
702	1416371_at	0.673284	1.16e-06	0.260397	0.0367607	Apod	ENSMUSG00000022548	ENSMUST00000130560|ENSMUST00000115230|ENSMUST00000023207|ENSMUST00000156456|ENSMUST00000155682
703	1416372_at	0.188143	0.00354609	-0.0311272	0.850316	Ptdss1	ENSMUSG00000021518	ENSMUST00000021990
704	1416373_at	0.377208	0.000158994	-0.0442571	0.761422	Nfs1	ENSMUSG00000027618	ENSMUST00000029147
705	1416374_at	0.104293	0.069736	-0.587357	0.000940779	Ap3m1-ps|Ap3m1	ENSMUSG00000094683|ENSMUSG00000021824	ENSMUST00000177652|ENSMUST00000154460|ENSMUST00000022371
706	1416375_at	-0.045639	0.413696	-0.0233785	0.8433	Ap3m1	ENSMUSG00000021824	ENSMUST00000154460
707	1416376_at	-0.107445	0.0926338	-0.248678	0.0159399	Gm5809|Tmem97	ENSMUSG00000043870|ENSMUSG00000037278	ENSMUST00000121854|ENSMUST00000103242
708	1416377_at	0.247574	0.001467	-0.114445	0.357842	Pdcd7	ENSMUSG00000041837	ENSMUST00000048184
709	1416378_at	0.153648	0.0223876	-0.111905	0.286976	Pnkp	ENSMUSG00000002963	ENSMUST00000145850|ENSMUST00000124168|ENSMUST00000098478|ENSMUST00000123015|ENSMUST00000152747|ENSMUST00000126860|ENSMUST00000144669|ENSMUST00000003044|ENSMUST00000107876
710	1416379_at	0.124142	0.0545395	0.162409	0.135242	Panx1	ENSMUSG00000031934	ENSMUST00000164273|ENSMUST00000056755
711	1416380_at	-0.16307	0.0156082	-0.0368374	0.637486	Mov10	ENSMUSG00000002227	ENSMUST00000168015|ENSMUST00000166979|ENSMUST00000106775|ENSMUST00000106774|ENSMUST00000002297
712	1416381_a_at	0.240258	0.000582722	-0.178351	0.32779	Prdx5	ENSMUSG00000024953	ENSMUST00000145300|ENSMUST00000025904|ENSMUST00000149261
713	1416382_at	1.31788	3.2e-06	0.407343	0.075547	Ctsc	ENSMUSG00000030560	ENSMUST00000032779
714	1416383_a_at	-0.0226419	0.694918	-0.0660212	0.686424	Pcx	ENSMUSG00000024892	ENSMUST00000068004|ENSMUST00000113825
715	1416384_a_at	0.267254	0.00113444	-0.537075	0.00329091	Cope	ENSMUSG00000055681	ENSMUST00000066469|ENSMUST00000134822|ENSMUST00000168018|ENSMUST00000128003
716	1416385_a_at	0.45687	1.99e-05	-0.132821	0.432143	M6pr|M6pr-ps	ENSMUSG00000007458|ENSMUSG00000080832	ENSMUST00000007602|ENSMUST00000112610|ENSMUST00000123093|ENSMUST00000106032
717	1416386_a_at	0.141538	0.0436468	-0.552194	0.00849324	M6pr|M6pr-ps	ENSMUSG00000007458|ENSMUSG00000080832	ENSMUST00000007602|ENSMUST00000112610|ENSMUST00000123093|ENSMUST00000120481|ENSMUST00000106032
718	1416387_at	0.184218	0.0112459	0.292513	0.0234426	Pip4k2c	ENSMUSG00000025417	ENSMUST00000013970
719	1416388_at	-0.763117	3.7e-05	-0.301719	0.0117505	Pip4k2c	ENSMUSG00000025417	ENSMUST00000013970
720	1416389_a_at	0.176961	0.0220069	-0.193945	0.096932	Rcbtb2	ENSMUSG00000022106	ENSMUST00000164822|ENSMUST00000171767|ENSMUST00000170677|ENSMUST00000169513|ENSMUST00000022702|ENSMUST00000164298|ENSMUST00000163797|ENSMUST00000166875|ENSMUST00000170278|ENSMUST00000110952|ENSMUST00000169479
721	1416390_at	0.101674	0.151392	-0.255224	0.0116612	Rcbtb2	ENSMUSG00000022106	ENSMUST00000164822|ENSMUST00000170677|ENSMUST00000169513|ENSMUST00000022702|ENSMUST00000170278|ENSMUST00000169479
722	1416391_at	0.000253879	0.996576	-0.0246411	0.86515	Ptcd1	ENSMUSG00000029624	ENSMUST00000031628
723	1416392_a_at	0.114463	0.0177033	-0.2404	0.0380384	Atp6v0c|Gm15487	ENSMUSG00000024121|ENSMUSG00000080242	ENSMUST00000151061|ENSMUST00000024932|ENSMUST00000098862|ENSMUST00000148541|ENSMUST00000156061|ENSMUST00000150647|ENSMUST00000122373|ENSMUST00000116500
724	1416393_at	0.483312	8.21e-05	-0.125668	0.62671	Emg1	ENSMUSG00000004268	ENSMUST00000004379|ENSMUST00000125795|ENSMUST00000142187|ENSMUST00000141251
725	1416394_at	0.283194	0.000434637	-0.111316	0.651861	Bag1	ENSMUSG00000028416	ENSMUST00000108089|ENSMUST00000030125
726	1416395_at	0.0356302	0.551944	0.0262254	0.917229	Guk1	ENSMUSG00000020444	ENSMUST00000170202|ENSMUST00000170895|ENSMUST00000151211|ENSMUST00000154386
727	1416396_at	-0.187191	0.00648096	0.0468333	0.597684	Snx4	ENSMUSG00000022808	ENSMUST00000023502
728	1416397_at	-0.141191	0.0382928	-0.0404345	0.670103	Mesdc1	ENSMUSG00000070462	ENSMUST00000094216
729	1416398_at	-0.16403	0.0190128	0.0308759	0.698822	Mesdc1	ENSMUSG00000070462	ENSMUST00000094216
730	1416399_a_at	0.260038	0.00103083	-0.204632	0.103964	Hmox2	ENSMUSG00000004070	ENSMUST00000004172|ENSMUST00000120232|ENSMUST00000118885|ENSMUST00000121529
731	1416400_at	-0.0693435	0.324095	-0.233345	0.0574115	Pycrl	ENSMUSG00000022571	ENSMUST00000053918
732	1416401_at	-0.27758	0.00102981	-0.246358	0.0735547	Cd82	ENSMUSG00000027215	ENSMUST00000099696|ENSMUST00000028644|ENSMUST00000116457
733	1416402_at	0.175492	0.0105352	-0.123893	0.41487	Abcb10	ENSMUSG00000031974	ENSMUST00000075578
734	1416403_at	-0.172262	0.0118081	-0.202288	0.207429	Abcb10	ENSMUSG00000031974	ENSMUST00000075578
735	1416404_s_at	0.379858	0.000103944	0.0861916	0.663858	Rps16-ps2|Gm8623|Rps16|AF357399	ENSMUSG00000060419|ENSMUSG00000062458|ENSMUSG00000037563|ENSMUSG00000077711	ENSMUST00000140155|ENSMUST00000076708|ENSMUST00000071573|ENSMUST00000155805|ENSMUST00000152918|ENSMUST00000082134|ENSMUST00000104523
736	1416405_at	-0.0697064	0.569597	-0.265513	0.0398808	Bgn	ENSMUSG00000031375	ENSMUST00000033741
737	1416406_at	0.429351	0.0001499	-0.171099	0.563336	Pea15a	ENSMUSG00000013698	ENSMUST00000013842|ENSMUST00000111247
738	1416407_at	0.0646449	0.215108	-0.67661	0.00609536	Pea15a	ENSMUSG00000013698	ENSMUST00000013842|ENSMUST00000111247|ENSMUST00000125361
739	1416408_at	0.386904	3.72e-05	0.0491167	0.777117	Acox1	ENSMUSG00000020777	ENSMUST00000066587|ENSMUST00000072948|ENSMUST00000148601|ENSMUST00000130229
740	1416409_at	-0.257527	0.0016664	-0.231858	0.186859	Acox1	ENSMUSG00000020777	ENSMUST00000066587|ENSMUST00000072948|ENSMUST00000148601|ENSMUST00000130229
741	1416410_at	-0.0775762	0.193019	-0.485968	0.00381915	Pafah1b3	ENSMUSG00000005447	ENSMUST00000140093|ENSMUST00000108410|ENSMUST00000005583|ENSMUST00000148150|ENSMUST00000155118|ENSMUST00000148828|ENSMUST00000149634
742	1416411_at	0.121405	0.156254	-0.200733	0.0593055	Gstm2	ENSMUSG00000040562	ENSMUST00000012348|ENSMUST00000066530
743	1416412_at	0.148275	0.0586013	-0.407796	0.0110066	Nsmaf	ENSMUSG00000028245	ENSMUST00000029910|ENSMUST00000143704|ENSMUST00000156715|ENSMUST00000149015
744	1416413_at	-0.131066	0.0310266	-0.00927482	0.91956	Ctsj	ENSMUSG00000055298	ENSMUST00000071526
745	1416414_at	0.0320719	0.693086	-0.000421165	0.996806	Emilin1	ENSMUSG00000029163	ENSMUST00000031055|ENSMUST00000171922|ENSMUST00000172453
746	1416415_a_at	0.301599	7.93e-05	-0.319565	0.0730857	Gm13007|Gm8203|H2afz	ENSMUSG00000083852|ENSMUSG00000060214|ENSMUSG00000037894	ENSMUST00000121866|ENSMUST00000173192|ENSMUST00000059673|ENSMUST00000125821|ENSMUST00000174561|ENSMUST00000138010|ENSMUST00000173790|ENSMUST00000173666|ENSMUST00000172696|ENSMUST00000041045
747	1416416_x_at	0.457559	0.000330849	-0.223398	0.101072	Gstm1	ENSMUSG00000058135	ENSMUST00000153314|ENSMUST00000004140
748	1416417_a_at	0.14872	0.0203561	0.18216	0.140687	Ndufb7	ENSMUSG00000033938	ENSMUST00000036996|ENSMUST00000127162
749	1416418_at	0.153477	0.0499807	-0.263455	0.171881	Gabarapl1	ENSMUSG00000030161	ENSMUST00000032264
750	1416419_s_at	0.247041	0.000165876	0.0215943	0.882355	Gabarapl1	ENSMUSG00000030161	ENSMUST00000032264
751	1416420_a_at	0.210572	0.000873665	0.030821	0.817695	Gm7206|Rpl9-ps7|Rpl9|Gm5451|Rpl9-ps4|Rpl9-ps6	ENSMUSG00000082475|ENSMUSG00000047965|ENSMUSG00000047215|ENSMUSG00000095847|ENSMUSG00000094989|ENSMUSG00000062456	ENSMUST00000117730|ENSMUST00000140507|ENSMUST00000057885|ENSMUST00000120094|ENSMUST00000140879|ENSMUST00000128074|ENSMUST00000147966|ENSMUST00000118543|ENSMUST00000147660|ENSMUST00000150815|ENSMUST00000127874|ENSMUST00000080545|ENSMUST00000075549|ENSMUST00000078034
752	1416421_a_at	0.165948	0.0389803	-0.554111	0.068747	Ssb	ENSMUSG00000068882	ENSMUST00000090852|ENSMUST00000132186|ENSMUST00000112260|ENSMUST00000156057|ENSMUST00000166411
753	1416422_a_at	0.431387	0.00115225	0.0827908	0.644638	Ssb	ENSMUSG00000068882	ENSMUST00000090852|ENSMUST00000132186|ENSMUST00000132603|ENSMUST00000166411
754	1416423_x_at	0.331172	0.00163179	-0.0144119	0.942946	Ssb	ENSMUSG00000068882	ENSMUST00000090852|ENSMUST00000132186|ENSMUST00000132603|ENSMUST00000166411
755	1416424_at	-0.0704626	0.518514	-0.0908497	0.596653	Plin3	ENSMUSG00000024197	ENSMUST00000019726
756	1416425_at	0.181493	0.00883646	-0.175691	0.195713	Pex19	ENSMUSG00000003464	ENSMUST00000075895|ENSMUST00000111252|ENSMUST00000133081
757	1416426_at	0.396806	3.71e-05	-0.0774975	0.575929	Rab5a	ENSMUSG00000017831	ENSMUST00000017975
758	1416427_at	0.340238	5.64e-05	-0.224618	0.241872	Ccni	ENSMUSG00000063015	ENSMUST00000058550
759	1416428_at	0.186425	0.012069	0.0196863	0.920001	Thap11	ENSMUSG00000036442	ENSMUST00000040445
760	1416429_a_at	-0.00449285	0.945538	-0.428371	0.0132306	Cat	ENSMUSG00000027187	ENSMUST00000028610
761	1416430_at	0.329953	0.000536295	-0.573699	0.00275387	Cat	ENSMUSG00000027187	ENSMUST00000028610
762	1416431_at	1.3584	2.57e-06	0.836243	0.00125716	Tubb6	ENSMUSG00000001473	ENSMUST00000001513
763	1416432_at	0.588235	4.45e-06	0.0115326	0.950926	Pfkfb3	ENSMUSG00000026773	ENSMUST00000028114|ENSMUST00000114846|ENSMUST00000179584
764	1416433_at	0.161961	0.0402326	0.320712	0.0130357	Rpa2	ENSMUSG00000028884	ENSMUST00000102561
765	1416434_at	-0.211632	0.0044174	-0.0453561	0.54655	Bcl2l10	ENSMUSG00000032191	ENSMUST00000034709
766	1416435_at	0.427489	0.000328696	0.202246	0.166993	Ltbr	ENSMUSG00000030339	ENSMUST00000032489
767	1416436_a_at	-0.397748	0.000429394	-0.290997	0.0451402	Uqcc	ENSMUSG00000005882	ENSMUST00000136933|ENSMUST00000152818|ENSMUST00000151078|ENSMUST00000109632|ENSMUST00000109636|ENSMUST00000152766|ENSMUST00000161484|ENSMUST00000006036|ENSMUST00000109631|ENSMUST00000139232
768	1416437_a_at	-1.77189	5.51e-06	-0.78563	0.00066301	Mapk8ip3	ENSMUSG00000024163	ENSMUST00000146923|ENSMUST00000115228|ENSMUST00000117509|ENSMUST00000121787|ENSMUST00000088345|ENSMUST00000121723|ENSMUST00000147109|ENSMUST00000119115|ENSMUST00000120035|ENSMUST00000156663|ENSMUST00000178969|ENSMUST00000115229
769	1416438_at	0.226268	0.00162995	-0.1643	0.139091	Puf60	ENSMUSG00000002524	ENSMUST00000002599|ENSMUST00000100527
770	1416439_at	0.00869931	0.91276	-0.300095	0.0380641	Dctpp1	ENSMUSG00000042462	ENSMUST00000035276
771	1416440_at	0.47636	0.000186473	-0.333101	0.0828362	Cd164	ENSMUSG00000019818	ENSMUST00000019962
772	1416441_at	0.0939834	0.204924	-0.390048	0.0192509	Cpq	ENSMUSG00000039007	ENSMUST00000042167
773	1416442_at	0.477277	0.000974686	0.346679	0.0294139	Ier2	ENSMUSG00000053560	ENSMUST00000060427
774	1416443_a_at	0.180762	0.00768773	-0.0670069	0.69766	Sae1	ENSMUSG00000052833	ENSMUST00000094815
775	1416444_at	0.270421	0.00317364	-0.228458	0.101884	Elovl2	ENSMUSG00000021364	ENSMUST00000117096|ENSMUST00000021793
776	1416445_at	0.159126	0.00817105	-0.214028	0.128119	Fam98a	ENSMUSG00000002017	ENSMUST00000112507
777	1416446_at	0.218793	0.017944	-0.409708	0.0470217	Tmem30a	ENSMUSG00000032328	ENSMUST00000034878|ENSMUST00000120690
778	1416447_at	0.255075	0.0428641	-0.274703	0.355615	Tmem30a	ENSMUSG00000032328	ENSMUST00000034878|ENSMUST00000120690
779	1416448_at	0.382341	0.000107019	-0.0826889	0.651055	Itpa	ENSMUSG00000074797	ENSMUST00000103193|ENSMUST00000126714
780	1416449_x_at	-0.148567	0.0261545	-0.0315286	0.725437	Stxbp2	ENSMUSG00000004626	ENSMUST00000160435|ENSMUST00000159370|ENSMUST00000159652|ENSMUST00000162047|ENSMUST00000161629|ENSMUST00000004745|ENSMUST00000160708
781	1416450_at	-0.00958608	0.893411	-0.0198244	0.85309	Taf8	ENSMUSG00000023980	ENSMUST00000067103
782	1416451_s_at	0.221887	0.00349056	0.0696967	0.592914	Taf8	ENSMUSG00000023980	ENSMUST00000067103
783	1416452_at	0.399461	0.00010237	-0.124984	0.380395	Oat	ENSMUSG00000030934	ENSMUST00000084500
784	1416453_x_at	0.36103	0.000181511	0.168984	0.402	Rps12-ps9|Rps12-ps3|Rps12-ps10|Rps12-ps5|Rps12l1|Rps12	ENSMUSG00000069862|ENSMUSG00000067038|ENSMUSG00000070692|ENSMUSG00000081565|ENSMUSG00000078087|ENSMUSG00000061983	ENSMUST00000139165|ENSMUST00000086764|ENSMUST00000117447|ENSMUST00000118272|ENSMUST00000183090|ENSMUST00000080355|ENSMUST00000073926
785	1416454_s_at	-0.121795	0.215765	-0.150392	0.204143	Acta2	ENSMUSG00000035783	ENSMUST00000039631
786	1416455_a_at	0.0434459	0.414365	-0.806607	0.00229478	Cryab	ENSMUSG00000032060	ENSMUST00000034562
787	1416456_a_at	-0.223218	0.00439836	0.0666076	0.61273	Chia	ENSMUSG00000062778	ENSMUST00000079132
788	1416457_at	-0.238159	0.0113416	-0.453797	0.0180449	Ddah2	ENSMUSG00000007039	ENSMUST00000173562|ENSMUST00000174493|ENSMUST00000007255|ENSMUST00000173520
789	1416458_at	0.328497	0.000359644	-0.00224469	0.991541	Arf2	ENSMUSG00000062421	ENSMUST00000057921|ENSMUST00000063347
790	1416459_at	-0.0947212	0.237598	-0.270177	0.0475266	Arf2	ENSMUSG00000062421	ENSMUST00000057921|ENSMUST00000154089|ENSMUST00000063347
791	1416460_at	-0.0518684	0.360923	0.0492101	0.646514	Miox	ENSMUSG00000022613	ENSMUST00000023282|ENSMUST00000159381|ENSMUST00000160491|ENSMUST00000161437|ENSMUST00000162033
792	1416461_at	0.54458	3.32e-05	0.0363711	0.786632	Caprin1	ENSMUSG00000027184	ENSMUST00000028607|ENSMUST00000111147
793	1416462_at	0.267209	0.00565676	-0.235993	0.0639308	Caprin1	ENSMUSG00000027184	ENSMUST00000143349|ENSMUST00000028607|ENSMUST00000111147
794	1416463_at	-0.0594009	0.396284	-0.273132	0.024694	Caprin1	ENSMUSG00000027184	ENSMUST00000028607|ENSMUST00000111147
795	1416464_at	-0.0778188	0.303918	-0.0114828	0.915644	Slc4a1	ENSMUSG00000006574	ENSMUST00000006749
796	1416465_a_at	0.291829	0.000477953	-0.170729	0.133402	Vapa	ENSMUSG00000024091	ENSMUST00000024897
797	1416466_at	0.229927	0.00222369	-0.282795	0.0258255	Vapa	ENSMUSG00000024091	ENSMUST00000024897
798	1416467_at	-0.213187	0.0110382	-0.292945	0.241607	Ddx3x	ENSMUSG00000000787	ENSMUST00000000804
799	1416468_at	0.332508	0.000100389	-0.306132	0.0333391	Aldh1a1	ENSMUSG00000053279	ENSMUST00000087638
800	1416469_at	0.0766858	0.148797	0.195438	0.106958	Luzp1	ENSMUSG00000001089	ENSMUST00000170102|ENSMUST00000105849|ENSMUST00000001116
801	1416470_a_at	0.213163	0.00267586	0.00107626	0.995422	Rpn1	ENSMUSG00000030062	ENSMUST00000032143
802	1416471_at	0.300438	0.00042459	-0.317376	0.0287513	Cept1	ENSMUSG00000040774	ENSMUST00000068301|ENSMUST00000039153|ENSMUST00000121231
803	1416472_at	0.178967	0.0203899	-0.294029	0.0417884	Syap1	ENSMUSG00000031357	ENSMUST00000033723|ENSMUST00000134629
804	1416473_a_at	0.164817	0.00943129	0.0126933	0.941801	Igdcc4	ENSMUSG00000032816	ENSMUST00000077696|ENSMUST00000035499
805	1416474_at	0.047285	0.462607	-0.262957	0.0425296	Igdcc4	ENSMUSG00000032816	ENSMUST00000077696|ENSMUST00000035499
806	1416475_at	-0.0130614	0.853688	-0.482897	0.00517366	Ube2d2a|Gm9762	ENSMUSG00000091896|ENSMUSG00000037096	ENSMUST00000167406|ENSMUST00000170693|ENSMUST00000036976
807	1416476_a_at	0.224438	0.00244299	-0.18295	0.188225	Ube2d2a	ENSMUSG00000091896	ENSMUST00000167406|ENSMUST00000170693
808	1416477_at	0.270463	0.00075488	-0.220442	0.372298	Ube2d2a|Gm9762	ENSMUSG00000091896|ENSMUSG00000037096	ENSMUST00000167406|ENSMUST00000170693|ENSMUST00000036976
809	1416478_a_at	0.377727	3.92e-05	0.111491	0.170438	Mdh2	ENSMUSG00000019179	ENSMUST00000019323|ENSMUST00000138101
810	1416479_a_at	0.303699	0.000449912	-0.19907	0.28391	Tmem14c	ENSMUSG00000021361	ENSMUST00000021790
811	1416480_a_at	0.502535	2.2e-05	0.0951242	0.419813	Gm9790|Higd1a	ENSMUSG00000044330|ENSMUSG00000038412	ENSMUST00000054148|ENSMUST00000060251
812	1416481_s_at	0.243229	0.00193822	-0.207567	0.314229	Higd1a	ENSMUSG00000038412	ENSMUST00000060251
813	1416482_at	-0.480009	0.00252328	0.551517	0.0397001	Ttc3	ENSMUSG00000040785	ENSMUST00000117648|ENSMUST00000147352|ENSMUST00000155692|ENSMUST00000143145|ENSMUST00000152117|ENSMUST00000122895|ENSMUST00000151770|ENSMUST00000139607
814	1416483_at	0.00492225	0.927795	0.283076	0.0150738	Ttc3	ENSMUSG00000040785	ENSMUST00000117648|ENSMUST00000147352|ENSMUST00000155692|ENSMUST00000143145|ENSMUST00000152117|ENSMUST00000122895|ENSMUST00000151770
815	1416484_at	-0.356933	0.000535896	-0.407831	0.215371	Ttc3	ENSMUSG00000040785	ENSMUST00000117648|ENSMUST00000147352|ENSMUST00000150346|ENSMUST00000155692|ENSMUST00000143145|ENSMUST00000152117|ENSMUST00000122895|ENSMUST00000151770|ENSMUST00000147046
816	1416485_at	0.408971	6.65e-05	-0.472638	0.0291661	Gm10273|Gm10171|Gm16209|Gm10233|Gm7493|Timm23	ENSMUSG00000069622|ENSMUSG00000089803|ENSMUSG00000083734|ENSMUSG00000068165|ENSMUSG00000066693|ENSMUSG00000013701	ENSMUST00000092511|ENSMUST00000126220|ENSMUST00000162990|ENSMUST00000118457|ENSMUST00000089275|ENSMUST00000085919|ENSMUST00000013845|ENSMUST00000168139|ENSMUST00000170331|ENSMUST00000163379
817	1416486_at	0.239392	0.00229592	0.0616128	0.642634	Aimp1	ENSMUSG00000028029	ENSMUST00000029663
818	1416487_a_at	0.0139096	0.841467	0.175387	0.105911	Yap1	ENSMUSG00000053110	ENSMUST00000086580|ENSMUST00000065353|ENSMUST00000174604|ENSMUST00000173264|ENSMUST00000173085|ENSMUST00000174577
819	1416488_at	0.443225	2.39e-05	-0.104352	0.408818	Ccng2	ENSMUSG00000029385	ENSMUST00000031331|ENSMUST00000130183|ENSMUST00000121127
820	1416489_at	-0.0604902	0.386001	-0.0262373	0.773352	Pi4k2b	ENSMUSG00000029186	ENSMUST00000031081
821	1416490_at	-0.0528236	0.462066	0.0499038	0.508217	Tmed6	ENSMUSG00000031919	ENSMUST00000034393
822	1416491_at	0.112644	0.0611399	0.0552074	0.654105	Numbl	ENSMUSG00000063160	ENSMUST00000079258|ENSMUST00000149805|ENSMUST00000134215
823	1416492_at	0.0630088	0.284683	0.0967644	0.38475	Ccne1	ENSMUSG00000002068	ENSMUST00000108023|ENSMUST00000128785|ENSMUST00000137097
824	1416493_at	0.195517	0.00647636	-0.400509	0.0216849	Ddost	ENSMUSG00000028757	ENSMUST00000030538
825	1416494_at	0.207794	0.00131292	0.0891822	0.557274	Ndufs5	ENSMUSG00000028648	ENSMUST00000030401|ENSMUST00000106206|ENSMUST00000106207|ENSMUST00000137312
826	1416495_s_at	0.227814	0.000663323	-0.0160453	0.922287	BC002163|Ndufs5	ENSMUSG00000081824|ENSMUSG00000028648	ENSMUST00000121906|ENSMUST00000180405|ENSMUST00000030401|ENSMUST00000106206|ENSMUST00000106207|ENSMUST00000137312
827	1416496_at	0.153076	0.00655115	0.0268966	0.867444	Gm5814|Mrfap1	ENSMUSG00000096361|ENSMUSG00000055302	ENSMUST00000177586|ENSMUST00000068795
828	1416497_at	-0.037402	0.51214	-0.0207774	0.878049	Pdia4	ENSMUSG00000025823	ENSMUST00000077290
829	1416498_at	-0.0604604	0.314609	-0.155972	0.0673454	Ppic	ENSMUSG00000024538	ENSMUST00000025419
830	1416499_a_at	0.222025	0.00272851	-0.091148	0.499567	Dctn6	ENSMUSG00000031516	ENSMUST00000155296|ENSMUST00000033913|ENSMUST00000117243|ENSMUST00000131839|ENSMUST00000152422|ENSMUST00000123113
831	1416500_at	0.286273	0.000189403	-0.140394	0.188112	Sacm1l	ENSMUSG00000025240	ENSMUST00000026270
832	1416501_at	-0.397596	0.00114458	0.244087	0.179602	Pdpk1	ENSMUSG00000024122	ENSMUST00000102927|ENSMUST00000115409|ENSMUST00000052462
833	1416502_a_at	0.130973	0.0292306	-0.0275361	0.88798	Preb	ENSMUSG00000045302	ENSMUST00000148214|ENSMUST00000074840|ENSMUST00000088063|ENSMUST00000128093|ENSMUST00000155946|ENSMUST00000156351
834	1416503_at	0.0154004	0.872203	-0.622531	0.000723495	Lxn	ENSMUSG00000047557	ENSMUST00000160827|ENSMUST00000058981
835	1416504_at	-0.627665	6.95e-05	-0.131369	0.320486	Ulk1	ENSMUSG00000029512	ENSMUST00000031490
836	1416505_at	0.16117	0.0573865	0.112593	0.405671	Nr4a1	ENSMUSG00000023034	ENSMUST00000023779
837	1416506_at	0.398092	7.55e-05	-0.135859	0.227845	Psma6	ENSMUSG00000021024	ENSMUST00000163070|ENSMUST00000021412|ENSMUST00000162711|ENSMUST00000162972
838	1416507_at	-0.152699	0.0282586	-0.0718166	0.330583	NA	NA	NA
839	1416508_at	0.215485	0.0162591	0.000462935	0.998709	Med28	ENSMUSG00000015804	ENSMUST00000156481|ENSMUST00000119579|ENSMUST00000118833|ENSMUST00000015948|ENSMUST00000139586
840	1416509_at	0.412783	6.66e-05	-0.145881	0.235836	Tm9sf3	ENSMUSG00000025016	ENSMUST00000025989
841	1416510_at	-0.0202486	0.72356	-0.299839	0.0743077	Mrpl4	ENSMUSG00000003299	ENSMUST00000003386
842	1416511_a_at	0.164182	0.0121336	-0.264218	0.01875	Cdc42ep4	ENSMUSG00000041598	ENSMUST00000106616|ENSMUST00000053536
843	1416512_at	0.26937	0.0012194	-0.350224	0.0138247	Nubp2	ENSMUSG00000039183	ENSMUST00000044252
844	1416513_at	0.190331	0.00577153	-0.173606	0.165044	Lamb2	ENSMUSG00000052911	ENSMUST00000065014
845	1416514_a_at	-0.000220976	0.997962	-0.306983	0.00736754	Fscn1	ENSMUSG00000029581	ENSMUST00000031565
846	1416515_at	-0.549362	1e-05	-0.110892	0.181166	Fscn1	ENSMUSG00000029581	ENSMUST00000031565|ENSMUST00000129306|ENSMUST00000150622|ENSMUST00000137552|ENSMUST00000139131|ENSMUST00000135293
847	1416516_at	-0.224577	0.00345923	-0.0263871	0.803208	Fscn1	ENSMUSG00000029581	ENSMUST00000031565
848	1416517_at	0.160377	0.0222452	0.123671	0.359097	Pnpla6	ENSMUSG00000004565	ENSMUST00000004681|ENSMUST00000111070
849	1416518_at	-0.225365	0.00208466	-0.155162	0.136925	H1foo	ENSMUSG00000042279	ENSMUST00000037831|ENSMUST00000162084|ENSMUST00000161617|ENSMUST00000161969
850	1416519_at	0.368331	6.24e-05	0.0290908	0.869962	Gm4604|Gm5745|Rpl36|Gm13611|Rpl36-ps8|Rpl36-ps2	ENSMUSG00000091845|ENSMUSG00000066478|ENSMUSG00000057863|ENSMUSG00000066068|ENSMUSG00000075390|ENSMUSG00000024205	ENSMUST00000025040|ENSMUST00000085344|ENSMUST00000080492|ENSMUST00000118269|ENSMUST00000121187|ENSMUST00000136893
851	1416520_x_at	0.383	9.32e-05	0.0544257	0.7238	Gm5614|Gm4604|Gm5745|Rpl36-ps3|Rpl36|Gm13611|Rpl36-ps2	ENSMUSG00000066771|ENSMUSG00000091845|ENSMUSG00000066478|ENSMUSG00000066629|ENSMUSG00000057863|ENSMUSG00000066068|ENSMUSG00000024205	ENSMUST00000091097|ENSMUST00000025040|ENSMUST00000085344|ENSMUST00000085720|ENSMUST00000080492|ENSMUST00000118269|ENSMUST00000136893
852	1416521_at	0.110252	0.172996	-0.492629	0.0718932	Sepw1	ENSMUSG00000041571	ENSMUST00000044355
853	1416522_a_at	0.0841596	0.131758	-0.176366	0.465194	Grcc10|Atn1|Rnu7	ENSMUSG00000072772|ENSMUSG00000004263|ENSMUSG00000089083	ENSMUST00000004389|ENSMUST00000140423|ENSMUST00000129823|ENSMUST00000137318|ENSMUST00000129411|ENSMUST00000158458
854	1416523_at	-0.339323	0.000174495	-0.150638	0.0665321	Rnase1	ENSMUSG00000035896	ENSMUST00000080126
855	1416524_at	0.670337	1.75e-06	0.347335	0.0289935	Spop	ENSMUSG00000057522	ENSMUST00000107724|ENSMUST00000107722
856	1416525_at	0.575608	1.95e-05	-0.0202421	0.922574	Spop	ENSMUSG00000057522	ENSMUST00000107724|ENSMUST00000107722
857	1416526_a_at	0.200172	0.00199783	-0.00403911	0.980388	Park7	ENSMUSG00000028964	ENSMUST00000030805|ENSMUST00000105675|ENSMUST00000105674|ENSMUST00000105676|ENSMUST00000105673|ENSMUST00000132265
858	1416527_at	0.401664	0.00143736	-0.154437	0.214794	Rab32	ENSMUSG00000019832	ENSMUST00000019974
859	1416528_at	0.150773	0.0376467	-0.798474	0.0063194	Sh3bgrl3	ENSMUSG00000028843	ENSMUST00000030651|ENSMUST00000105879|ENSMUST00000136408
860	1416529_at	1.575	6.84e-07	0.198252	0.317291	Emp1	ENSMUSG00000030208	ENSMUST00000032330|ENSMUST00000154270|ENSMUST00000111907
861	1416530_a_at	0.811677	3.28e-05	0.0119169	0.964974	Pnp	ENSMUSG00000021871	ENSMUST00000048615|ENSMUST00000178092
862	1416531_at	0.39384	0.000650493	-0.119093	0.441694	Gsto1	ENSMUSG00000025068	ENSMUST00000026050|ENSMUST00000143694
863	1416532_at	0.180325	0.0102645	0.829807	0.000562739	Trrap	ENSMUSG00000045482	ENSMUST00000094120|ENSMUST00000138589|ENSMUST00000132925|ENSMUST00000100467|ENSMUST00000038980
864	1416533_at	0.062047	0.246671	0.210802	0.189629	Egln2	ENSMUSG00000058709	ENSMUST00000080058|ENSMUST00000108382
865	1416534_at	0.217974	0.0153312	-0.0177549	0.906023	Dpf2	ENSMUSG00000024826	ENSMUST00000136983|ENSMUST00000025746|ENSMUST00000118623|ENSMUST00000129816
866	1416535_at	0.0933014	0.141114	-0.376886	0.0158386	Mcrs1|Gm13127	ENSMUSG00000037570|ENSMUSG00000070610	ENSMUST00000041190|ENSMUST00000163506|ENSMUST00000118978
867	1416536_at	0.286247	0.000367032	0.131207	0.253793	Mum1	ENSMUSG00000020156	ENSMUST00000146538|ENSMUST00000125784|ENSMUST00000126917|ENSMUST00000138801|ENSMUST00000141962|ENSMUST00000020365
868	1416537_at	-0.0175833	0.769355	-0.421847	0.00669087	Creld1	ENSMUSG00000030284	ENSMUST00000129125|ENSMUST00000032422
869	1416538_at	0.178922	0.0151177	-0.338659	0.00485077	Siae	ENSMUSG00000001942	ENSMUST00000002007
870	1416539_at	-0.104277	0.0783587	-0.166921	0.0779576	Siae	ENSMUSG00000001942	ENSMUST00000002007
871	1416540_at	-0.0265803	0.647189	0.239654	0.0646398	Hgs	ENSMUSG00000025793	ENSMUST00000026900|ENSMUST00000106203|ENSMUST00000106205
872	1416541_at	0.0747518	0.286339	-0.296919	0.00694849	Clpb	ENSMUSG00000001829	ENSMUST00000150832|ENSMUST00000150355|ENSMUST00000106998|ENSMUST00000001884
873	1416542_at	-0.28364	0.000624303	-0.191862	0.12465	Phf1	ENSMUSG00000024193	ENSMUST00000073724
874	1416543_at	0.593514	7.72e-06	0.219873	0.0591698	Nfe2l2	ENSMUSG00000015839	ENSMUST00000102672
875	1416544_at	0.442458	0.000113717	0.16594	0.190659	Ezh2	ENSMUSG00000029687	ENSMUST00000114618|ENSMUST00000092648|ENSMUST00000114616|ENSMUST00000081721
876	1416545_at	0.00917967	0.879564	0.027147	0.854725	Zdhhc7	ENSMUSG00000031823	ENSMUST00000034280|ENSMUST00000150444
877	1416546_a_at	0.358776	6.9e-05	-0.316243	0.0118865	Gm7027|Rpl6|Gm6807|Gm5428|Gm6136	ENSMUSG00000067121|ENSMUSG00000029614|ENSMUSG00000057605|ENSMUSG00000091086|ENSMUSG00000084106	ENSMUST00000086958|ENSMUST00000031617|ENSMUST00000139177|ENSMUST00000077435|ENSMUST00000171120|ENSMUST00000120149|ENSMUST00000167233
878	1416547_at	0.202067	0.00273757	0.186332	0.217586	Ndufb3	ENSMUSG00000026032	ENSMUST00000027193
879	1416548_at	0.270461	0.000847244	-0.294867	0.0407239	Slc35b4	ENSMUSG00000018999	ENSMUST00000019143|ENSMUST00000146514
880	1416549_at	0.168014	0.0264274	-0.618383	0.00120872	Slc35b4	ENSMUSG00000018999	ENSMUST00000019143|ENSMUST00000146514
881	1416550_at	-0.0254276	0.654252	-0.401735	0.00239378	Slc35b4	ENSMUSG00000018999	ENSMUST00000019143|ENSMUST00000146514|ENSMUST00000145857
882	1416551_at	0.313424	0.00010298	-0.0315554	0.78092	Atp2a2	ENSMUSG00000029467	ENSMUST00000177974
883	1416552_at	-0.228477	0.00138087	0.0219422	0.848865	Gm15310|Dppa5a	ENSMUSG00000089814|ENSMUSG00000060461	ENSMUST00000117891|ENSMUST00000071991
884	1416553_at	0.0499656	0.444474	-0.450049	0.0124034	Stra13	ENSMUSG00000025144	ENSMUST00000128543|ENSMUST00000106154|ENSMUST00000106155|ENSMUST00000055424|ENSMUST00000026137
885	1416554_at	0.606434	5.17e-05	0.575967	0.00169586	|Pdlim1	ENSMUSG00000097978|ENSMUSG00000055044	ENSMUST00000182436|ENSMUST00000068439|ENSMUST00000182540|ENSMUST00000182813
886	1416555_at	0.191409	0.0101247	-0.129371	0.464984	Ei24	ENSMUSG00000062762	ENSMUST00000115086|ENSMUST00000163192
887	1416556_at	0.273741	0.00156149	-0.475435	0.00649953	Tspan31	ENSMUSG00000006736	ENSMUST00000060991
888	1416557_a_at	0.177865	0.00598481	0.05461	0.685775	Eftud2	ENSMUSG00000020929	ENSMUST00000021306|ENSMUST00000107060|ENSMUST00000173679|ENSMUST00000132543|ENSMUST00000143323|ENSMUST00000141273
889	1416558_at	-0.00386232	0.953698	0.0547443	0.481255	Melk	ENSMUSG00000035683	ENSMUST00000045607
890	1416559_at	0.321191	0.000236813	0.102109	0.327477	Rrp8	ENSMUSG00000030888	ENSMUST00000033179|ENSMUST00000098148|ENSMUST00000148176|ENSMUST00000154852|ENSMUST00000127738
891	1416560_at	-0.230331	0.00344295	-0.467809	0.00387116	Slc13a3	ENSMUSG00000018459	ENSMUST00000029208|ENSMUST00000109279|ENSMUST00000145513
892	1416561_at	0.376125	0.000156147	-0.0346711	0.81404	Gad1	ENSMUSG00000070880	ENSMUST00000094934|ENSMUST00000140478
893	1416562_at	0.0852256	0.177128	-0.820405	0.00118303	Gad1	ENSMUSG00000070880	ENSMUST00000094934|ENSMUST00000140478
894	1416563_at	0.288454	0.000902863	0.0804527	0.647136	Ctps	ENSMUSG00000028633	ENSMUST00000030381
895	1416564_at	-0.00679938	0.92983	0.0852797	0.216637	Sox7	ENSMUSG00000063060	ENSMUST00000079652
896	1416565_at	0.122788	0.0152277	0.137291	0.364414	Cox6b1	ENSMUSG00000036751	ENSMUST00000075738
897	1416566_at	0.478591	1.29e-05	-0.132278	0.433418	Strap	ENSMUSG00000030224	ENSMUST00000064910|ENSMUST00000137235
898	1416567_s_at	0.0864469	0.147029	-0.325998	0.107016	Atp5e	ENSMUSG00000016252	ENSMUST00000016396|ENSMUST00000149191|ENSMUST00000153132
899	1416568_a_at	-0.652815	0.000191711	0.262977	0.0878045	Acin1	ENSMUSG00000022185	ENSMUST00000126166|ENSMUST00000141453|ENSMUST00000022794|ENSMUST00000022793|ENSMUST00000147714|ENSMUST00000150371|ENSMUST00000167015|ENSMUST00000111484|ENSMUST00000152773|ENSMUST00000151487|ENSMUST00000124271|ENSMUST00000133706|ENSMUST00000167495|ENSMUST00000125767|ENSMUST00000148754
900	1416569_at	0.361155	0.000262437	-0.0855423	0.40536	Actl6a	ENSMUSG00000027671	ENSMUST00000029214|ENSMUST00000153779
901	1416570_s_at	0.214107	0.00668639	0.269031	0.0373319	Gfm1	ENSMUSG00000027774	ENSMUST00000077271|ENSMUST00000160529
902	1416571_at	-0.216994	0.00521959	0.0436474	0.554315	Traf4	ENSMUSG00000017386	ENSMUST00000149437
903	1416572_at	-0.688686	1.19e-05	-0.255911	0.0232588	Mmp14	ENSMUSG00000000957	ENSMUST00000089688
904	1416573_at	-0.117168	0.145862	-0.256768	0.00812258	Pofut2	ENSMUSG00000020260	ENSMUST00000020493
905	1416574_at	0.429329	0.000128476	0.120982	0.323504	Tox4	ENSMUSG00000016831	ENSMUST00000022766
906	1416575_at	-0.0418297	0.558147	0.0046768	0.966282	Cdc45	ENSMUSG00000000028	ENSMUST00000000028|ENSMUST00000096990
907	1416576_at	2.40221	3.61e-07	1.40186	0.000285269	Socs3	ENSMUSG00000053113	ENSMUST00000054002
908	1416577_a_at	0.175205	0.00797792	0.037506	0.855821	Rbx1|Gm9840	ENSMUSG00000022400|ENSMUSG00000049832	ENSMUST00000023036|ENSMUST00000173786|ENSMUST00000056786
909	1416578_at	0.230663	0.00221011	-0.0973601	0.589604	Rbx1	ENSMUSG00000022400	ENSMUST00000023036
910	1416579_a_at	-0.108781	0.0530626	0.12762	0.0750298	Epcam	ENSMUSG00000045394	ENSMUST00000053577
911	1416580_a_at	0.135935	0.0277682	0.0135249	0.954989	Stub1|Mir3082	ENSMUSG00000039615|ENSMUSG00000093076	ENSMUST00000044911|ENSMUST00000175335
912	1416581_at	0.154532	0.016186	0.400452	0.00604963	Wdr5	ENSMUSG00000026917	ENSMUST00000113952
913	1416582_a_at	0.00802393	0.899173	0.0587596	0.718665	Bad	ENSMUSG00000024959	ENSMUST00000025910|ENSMUST00000113426|ENSMUST00000113423|ENSMUST00000145463
914	1416583_at	-0.0428009	0.490466	-0.324679	0.063618	Bad	ENSMUSG00000024959	ENSMUST00000025910|ENSMUST00000113423|ENSMUST00000145463
915	1416584_at	0.0252966	0.653336	-0.164181	0.0589919	Man2b2	ENSMUSG00000029119	ENSMUST00000031002
916	1416585_at	0.291528	0.00130051	-0.282037	0.0340771	Ruvbl1	ENSMUSG00000030079	ENSMUST00000032165
917	1416586_at	0.225943	0.00194082	-0.123962	0.39849	Zfp239	ENSMUSG00000042097	ENSMUST00000079405|ENSMUST00000172088
918	1416587_a_at	0.0413941	0.469235	0.110758	0.2971	Xrcc1	ENSMUSG00000051768	ENSMUST00000063249
919	1416588_at	0.37678	7.66e-05	-0.0945841	0.534777	Ptprn	ENSMUSG00000026204	ENSMUST00000027404
920	1416589_at	0.297433	8.05e-05	0.0466688	0.687487	Sparc	ENSMUSG00000018593	ENSMUST00000018737|ENSMUST00000108858|ENSMUST00000123775|ENSMUST00000130642
921	1416590_a_at	0.202711	0.0096467	-0.00521003	0.9696	Rab34	ENSMUSG00000002059	ENSMUST00000002128|ENSMUST00000150941|ENSMUST00000108322|ENSMUST00000056241|ENSMUST00000126864|ENSMUST00000156435
922	1416591_at	0.122555	0.0654521	-0.255768	0.0820306	Rab34	ENSMUSG00000002059	ENSMUST00000002128|ENSMUST00000150941|ENSMUST00000108322|ENSMUST00000056241|ENSMUST00000126864|ENSMUST00000156435|ENSMUST00000154542
923	1416592_at	0.411493	4.19e-05	-0.27551	0.225533	Glrx	ENSMUSG00000021591	ENSMUST00000022082
924	1416593_at	-0.0573221	0.450345	-0.78406	0.00899894	Glrx	ENSMUSG00000021591	ENSMUST00000022082
925	1416594_at	-0.0881438	0.220473	0.0329129	0.682466	Sfrp1	ENSMUSG00000031548	ENSMUST00000033952
926	1416595_at	0.372745	6.18e-05	-0.286347	0.0543877	Mrps22	ENSMUSG00000032459	ENSMUST00000035034
927	1416596_at	-0.183079	0.0233239	0.0985772	0.402758	Slc44a4	ENSMUSG00000007034	ENSMUST00000173664|ENSMUST00000007249|ENSMUST00000169230
928	1416597_at	0.255119	0.00142304	-0.141701	0.217586	Hdgfrp2	ENSMUSG00000002833	ENSMUST00000002911
929	1416598_at	0.0254258	0.742148	0.0203294	0.854853	Glis2	ENSMUSG00000014303	ENSMUST00000014447|ENSMUST00000122896
930	1416599_at	-0.299305	0.000445563	0.124021	0.218175	Glis2	ENSMUSG00000014303	ENSMUST00000014447|ENSMUST00000122896|ENSMUST00000135577
931	1416600_a_at	0.806466	1.04e-05	0.277104	0.0672778	Rcan1	ENSMUSG00000022951	ENSMUST00000060005|ENSMUST00000023672
932	1416601_a_at	-0.421615	0.000501624	-0.223302	0.0820236	Rcan1	ENSMUSG00000022951	ENSMUST00000060005|ENSMUST00000023672
933	1416602_a_at	0.317788	0.000849246	-0.0416546	0.617055	Rad52	ENSMUSG00000030166	ENSMUST00000162461|ENSMUST00000161045|ENSMUST00000161816|ENSMUST00000162590|ENSMUST00000032269
934	1416603_at	0.155894	0.0294753	-0.00167466	0.995974	Rpl22	ENSMUSG00000028936	ENSMUST00000142735|ENSMUST00000103191|ENSMUST00000139685|ENSMUST00000126519|ENSMUST00000127659|ENSMUST00000150485|ENSMUST00000156445
935	1416604_at	0.199472	0.00324222	-0.255609	0.0751316	Cyc1	ENSMUSG00000022551	ENSMUST00000023210
936	1416605_at	0.549521	5.32e-05	-0.443939	0.0773534	Nhp2	ENSMUSG00000001056	ENSMUST00000127405|ENSMUST00000001083
937	1416606_s_at	0.535452	9.55e-05	0.05935	0.835486	Nhp2	ENSMUSG00000001056	ENSMUST00000127405|ENSMUST00000001083
938	1416607_at	0.329933	0.000603214	-0.141505	0.260356	4931406C07Rik	ENSMUSG00000031938	ENSMUST00000180339|ENSMUST00000178977|ENSMUST00000034414
939	1416608_a_at	0.286868	0.00213398	-0.130875	0.270039	BC004004	ENSMUSG00000052712	ENSMUST00000064709|ENSMUST00000120346|ENSMUST00000150874
940	1416609_at	0.0352589	0.562638	-0.558464	0.00185033	BC004004	ENSMUSG00000052712	ENSMUST00000064709|ENSMUST00000120346|ENSMUST00000149405
941	1416610_a_at	-0.00660137	0.918726	-0.155029	0.363291	Clcn3	ENSMUSG00000004319	ENSMUST00000129672|ENSMUST00000004430|ENSMUST00000110301|ENSMUST00000145741|ENSMUST00000110302|ENSMUST00000093490|ENSMUST00000056508
942	1416611_at	0.0881964	0.164184	-0.147838	0.191185	Scamp2	ENSMUSG00000040188	ENSMUST00000045791
943	1416612_at	0.975886	1.69e-06	0.238142	0.0475473	Cyp1b1	ENSMUSG00000024087	ENSMUST00000024894
944	1416613_at	0.389415	0.000199064	0.106971	0.222025	Cyp1b1	ENSMUSG00000024087	ENSMUST00000024894
945	1416614_at	-0.0309628	0.673137	-0.198565	0.198101	Eid1	ENSMUSG00000091337	ENSMUST00000164756
946	1416615_at	0.18548	0.0121915	-0.619553	0.00873587	Clpp	ENSMUSG00000002660	ENSMUST00000002735
947	1416616_s_at	0.263163	0.00217813	0.0599003	0.754892	Clpp	ENSMUSG00000002660	ENSMUST00000002735
948	1416617_at	-0.0100262	0.873128	0.0620273	0.655326	Acss1	ENSMUSG00000027452	ENSMUST00000028944
949	1416618_at	-0.309849	0.00692778	-0.0738238	0.505162	Ppox	ENSMUSG00000062729	ENSMUST00000155083|ENSMUST00000073120|ENSMUST00000152689|ENSMUST00000126765
950	1416619_at	0.11585	0.0838693	-0.172168	0.198895	4632428N05Rik	ENSMUSG00000020101	ENSMUST00000020301|ENSMUST00000105460
951	1416620_at	0.0838527	0.196829	-0.0858792	0.459189	Smarcal1	ENSMUSG00000039354	ENSMUST00000152225|ENSMUST00000126832|ENSMUST00000047615
952	1416621_at	-0.280108	0.0014921	-0.389141	0.00900702	Llgl1	ENSMUSG00000020536	ENSMUST00000108719|ENSMUST00000052346
953	1416622_at	0.0722978	0.187486	0.0248663	0.901039	Wbscr16	ENSMUSG00000061979	ENSMUST00000076228
954	1416623_at	0.0775467	0.194751	0.211859	0.103643	Thbs3	ENSMUSG00000028047	ENSMUST00000029682|ENSMUST00000126315|ENSMUST00000119084|ENSMUST00000144980|ENSMUST00000136881|ENSMUST00000155924|ENSMUST00000126372|ENSMUST00000153129
955	1416624_a_at	0.261413	7.18e-05	0.17291	0.108024	Gm11808|Uba52|Kxd1	ENSMUSG00000068240|ENSMUSG00000090137|ENSMUSG00000055553	ENSMUST00000089430|ENSMUST00000140679|ENSMUST00000129909|ENSMUST00000125184|ENSMUST00000127793|ENSMUST00000081940|ENSMUST00000124967|ENSMUST00000165126|ENSMUST00000121623|ENSMUST00000138260
956	1416625_at	0.82218	6.38e-05	-0.451844	0.016637	Serping1	ENSMUSG00000023224	ENSMUST00000023994|ENSMUST00000111641
957	1416626_at	-0.161105	0.032002	-0.106638	0.182215	Pla2g1b	ENSMUSG00000029522	ENSMUST00000145785|ENSMUST00000031495|ENSMUST00000112071|ENSMUST00000125568
958	1416627_at	0.124805	0.17723	0.344496	0.0142526	Spint1	ENSMUSG00000027315	ENSMUST00000028783|ENSMUST00000110816|ENSMUST00000110817|ENSMUST00000139903|ENSMUST00000134872
959	1416628_at	0.336296	0.00237691	-0.351821	0.120745	Tmem223	ENSMUSG00000075043	ENSMUST00000010248
960	1416629_at	0.742905	1.06e-05	0.309214	0.0135174	Slc1a5	ENSMUSG00000001918	ENSMUST00000108496|ENSMUST00000127401
961	1416630_at	0.867323	1.25e-05	0.175288	0.541549	Id3	ENSMUSG00000007872	ENSMUST00000008016|ENSMUST00000151001
962	1416631_at	0.163153	0.0127454	-0.0301664	0.802608	Ap4b1	ENSMUSG00000032952	ENSMUST00000076599|ENSMUST00000106824|ENSMUST00000106823|ENSMUST00000047285
963	1416632_at	0.252358	0.0033951	0.036461	0.835404	Me1	ENSMUSG00000032418	ENSMUST00000034989
964	1416633_a_at	0.55439	8.94e-06	0.0633752	0.754917	Gm13503|Fam96a	ENSMUSG00000080716|ENSMUSG00000032381	ENSMUST00000119017|ENSMUST00000034945
965	1416634_at	0.621769	6e-06	0.0400903	0.888286	Fam96a	ENSMUSG00000032381	ENSMUST00000034945
966	1416635_at	0.163529	0.011881	-0.473259	0.00298892	Smpdl3a	ENSMUSG00000019872	ENSMUST00000020022
967	1416636_at	0.265028	0.000530308	-0.113411	0.443367	Rheb	ENSMUSG00000028945	ENSMUST00000030787|ENSMUST00000146310
968	1416637_at	0.0732533	0.245602	0.0926637	0.486435	Slc4a2	ENSMUSG00000028962	ENSMUST00000140722|ENSMUST00000115047|ENSMUST00000115049|ENSMUST00000080067
969	1416638_at	0.225858	0.00198407	0.224908	0.0639537	Sall2	ENSMUSG00000049532	ENSMUST00000135523|ENSMUST00000058326
970	1416639_at	-0.312724	0.000397221	-0.134662	0.212691	Slc2a5	ENSMUSG00000028976	ENSMUST00000030826|ENSMUST00000151504
971	1416640_at	-0.0674386	0.30385	-0.223964	0.0809798	Kcne1l	ENSMUSG00000090122	ENSMUST00000134825
972	1416641_at	-0.00722997	0.926788	0.110433	0.338498	Lig1	ENSMUSG00000056394	ENSMUST00000142986|ENSMUST00000144855|ENSMUST00000125324|ENSMUST00000137308|ENSMUST00000177588|ENSMUST00000098814|ENSMUST00000165964
973	1416642_a_at	0.223109	0.00066635	0.0761662	0.465347	Tpt1-ps6|Tpt1-ps5|Tpt1-ps3|Tpt1	ENSMUSG00000084284|ENSMUSG00000059252|ENSMUSG00000084319|ENSMUSG00000060126	ENSMUST00000121768|ENSMUST00000112150|ENSMUST00000121046|ENSMUST00000074759|ENSMUST00000110894|ENSMUST00000151751|ENSMUST00000150047|ENSMUST00000134040|ENSMUST00000154533|ENSMUST00000142061|ENSMUST00000125146
974	1416643_at	-0.0827255	0.240862	0.0792171	0.299344	NA	NA	NA
975	1416644_a_at	-0.397345	0.00208714	-0.302837	0.0180414	Sema3b	ENSMUSG00000057969	ENSMUST00000123926|ENSMUST00000102532|ENSMUST00000102529|ENSMUST00000102530|ENSMUST00000102531|ENSMUST00000073448
976	1416645_a_at	0.0938432	0.172976	0.117414	0.182215	Afp	ENSMUSG00000054932	ENSMUST00000042755
977	1416646_at	-0.0965925	0.156326	0.0488192	0.563081	Afp	ENSMUSG00000054932	ENSMUST00000042755
978	1416647_at	0.0798325	0.185742	0.121649	0.313386	Bckdha	ENSMUSG00000060376	ENSMUST00000071329
979	1416648_at	0.343264	3e-05	0.712485	0.000307237	Dync1h1	ENSMUSG00000018707	ENSMUST00000018851
980	1416649_at	-0.0941069	0.175934	-0.0745033	0.348825	Ambp	ENSMUSG00000028356	ENSMUST00000030041
981	1416650_at	-0.0627096	0.330134	-0.0100845	0.910929	Rfpl4	ENSMUSG00000035191	ENSMUST00000179971|ENSMUST00000045215
982	1416651_at	0.204267	0.00618266	-0.0063651	0.970479	Znhit2	ENSMUSG00000075227	ENSMUST00000162726
983	1416652_at	-0.1287	0.0773143	-0.0359833	0.611325	Aspn	ENSMUSG00000021388	ENSMUST00000021820|ENSMUST00000177948
984	1416653_at	0.475425	9.22e-05	0.575271	0.00383372	Stxbp3a	ENSMUSG00000027882	ENSMUST00000102621|ENSMUST00000124782
985	1416654_at	0.398473	0.000208656	-0.104004	0.310945	Slc31a2	ENSMUSG00000066152	ENSMUST00000084530
986	1416655_at	0.217294	0.00843677	-0.121124	0.337585	C1galt1c1	ENSMUSG00000048970	ENSMUST00000058265
987	1416656_at	0.953882	2.44e-05	0.153926	0.315511	Clic1	ENSMUSG00000007041	ENSMUST00000007257
988	1416657_at	0.0501251	0.426743	0.00960522	0.964722	Akt1	ENSMUSG00000001729	ENSMUST00000001780
989	1416658_at	0.0782456	0.363258	-0.332193	0.0132528	Frzb	ENSMUSG00000027004	ENSMUST00000028389|ENSMUST00000142459
990	1416659_at	0.581743	3.24e-06	0.0194814	0.915319	Eif3a	ENSMUSG00000024991	ENSMUST00000025955
991	1416660_at	0.182181	0.0249208	-0.205867	0.194093	Eif3a	ENSMUSG00000024991	ENSMUST00000025955
992	1416661_at	-0.197784	0.0174055	0.172439	0.165214	Eif3a	ENSMUSG00000024991	ENSMUST00000025955
993	1416662_at	-0.348763	0.000157797	-0.0174136	0.865764	Sardh	ENSMUSG00000009614	ENSMUST00000091224|ENSMUST00000102886|ENSMUST00000156434
994	1416663_at	0.376135	3.07e-05	0.0293603	0.857977	Ndufa9	ENSMUSG00000000399	ENSMUST00000088194
995	1416664_at	-0.255496	0.00153455	-0.00481302	0.962706	Cdc20	ENSMUSG00000006398	ENSMUST00000006565|ENSMUST00000151302
996	1416665_at	0.332732	0.000130477	0.0174297	0.945135	Coq7	ENSMUSG00000030652	ENSMUST00000098090|ENSMUST00000032887|ENSMUST00000127700
997	1416666_at	0.15923	0.00754031	-0.00695417	0.972397	Serpine2	ENSMUSG00000026249	ENSMUST00000027467
998	1416667_at	-0.019512	0.777837	-0.269422	0.0539824	Ebp	ENSMUSG00000031168	ENSMUST00000140011|ENSMUST00000033509|ENSMUST00000143223
999	1416668_at	0.271099	0.000621766	-0.432869	0.00567419	Emc2	ENSMUSG00000022337	ENSMUST00000022962
1000	1416669_s_at	0.363991	9.57e-05	-0.330859	0.0184081	Naca|Gm6863	ENSMUSG00000061315|ENSMUSG00000043483	ENSMUST00000092048|ENSMUST00000073868|ENSMUST00000052882
1001	1416670_at	-0.344435	0.000122683	0.084064	0.207659	Setdb1	ENSMUSG00000015697	ENSMUST00000124638|ENSMUST00000107171|ENSMUST00000015841|ENSMUST00000107170|ENSMUST00000132468
1002	1416671_a_at	0.00883816	0.875936	-0.494298	0.00168437	Mcoln1	ENSMUSG00000004567	ENSMUST00000004683|ENSMUST00000162797|ENSMUST00000159808|ENSMUST00000159538|ENSMUST00000161842
1003	1416672_s_at	0.248271	0.00123737	0.106744	0.362241	Mcoln1	ENSMUSG00000004567	ENSMUST00000004683|ENSMUST00000162797|ENSMUST00000161842|ENSMUST00000161705
1004	1416673_at	-0.210806	0.0108816	-0.585369	0.000249716	Bace2	ENSMUSG00000040605	ENSMUST00000047275
1005	1416674_at	0.122333	0.202011	0.281369	0.0301786	Ptpru	ENSMUSG00000028909	ENSMUST00000105987|ENSMUST00000144136|ENSMUST00000030741
1006	1416675_s_at	-0.198772	0.0102229	-0.197763	0.127903	Plcd1	ENSMUSG00000010660	ENSMUST00000010804
1007	1416676_at	0.00491509	0.946713	0.0271345	0.757575	Kng2|Kng1	ENSMUSG00000060459|ENSMUSG00000022875	ENSMUST00000115349|ENSMUST00000039492
1008	1416677_at	0.1516	0.0165209	0.0558098	0.47944	Apoh	ENSMUSG00000000049	ENSMUST00000000049
1009	1416678_at	0.291964	0.000841574	-0.404618	0.00483391	Cops3	ENSMUSG00000019373	ENSMUST00000126489|ENSMUST00000019517
1010	1416679_at	0.19457	0.00367565	-0.205872	0.238252	Abcd3	ENSMUSG00000028127	ENSMUST00000029770
1011	1416680_at	0.22593	0.0049557	0.211515	0.0629019	Ube3a	ENSMUSG00000025326	ENSMUST00000107537
1012	1416681_at	0.13373	0.130797	-0.101317	0.305205	Ube3a	ENSMUSG00000025326	ENSMUST00000107537
1013	1416682_at	0.0128096	0.843738	0.0381696	0.834565	Ube3a	ENSMUSG00000025326	ENSMUST00000107537
1014	1416683_at	-0.313779	0.000907706	-0.0191429	0.900119	Plxnb2	ENSMUSG00000036606	ENSMUST00000143014|ENSMUST00000109331|ENSMUST00000151418|ENSMUST00000060808
1015	1416684_at	0.499439	0.000623543	0.0590486	0.713388	Fbl|Gm5812	ENSMUSG00000046865|ENSMUSG00000051639	ENSMUST00000042405|ENSMUST00000061073
1016	1416685_s_at	0.490625	3.93e-05	0.28903	0.0374299	Fbl|Gm5812	ENSMUSG00000046865|ENSMUSG00000051639	ENSMUST00000042405|ENSMUST00000061073
1017	1416686_at	0.217533	0.0131203	-0.0662927	0.41174	Plod2	ENSMUSG00000032374	ENSMUST00000070522|ENSMUST00000160359
1018	1416687_at	-0.146733	0.0608718	0.0708835	0.604503	Plod2	ENSMUSG00000032374	ENSMUST00000070522|ENSMUST00000160359
1019	1416688_at	0.342105	5.57e-05	0.183161	0.0690024	Snap91	ENSMUSG00000033419	ENSMUST00000074501|ENSMUST00000074468|ENSMUST00000036347|ENSMUST00000098495
1020	1416689_at	0.0408457	0.494708	-0.0518148	0.641648	Tuft1	ENSMUSG00000005968	ENSMUST00000006123|ENSMUST00000107279|ENSMUST00000107277|ENSMUST00000149879
1021	1416690_at	0.00638638	0.915612	-0.0241496	0.864742	Gtpbp2	ENSMUSG00000023952	ENSMUST00000169383|ENSMUST00000024748|ENSMUST00000172170|ENSMUST00000169798|ENSMUST00000167681|ENSMUST00000166663
1022	1416691_at	-0.65197	0.000102089	-0.258763	0.00983196	Gtpbp2	ENSMUSG00000023952	ENSMUST00000169383|ENSMUST00000024748|ENSMUST00000172170|ENSMUST00000169778|ENSMUST00000163941|ENSMUST00000166252|ENSMUST00000169798|ENSMUST00000167681|ENSMUST00000166701|ENSMUST00000166663
1023	1416692_at	0.093031	0.114499	-0.473407	0.0024371	Coil	ENSMUSG00000033983	ENSMUST00000036649|ENSMUST00000140549|ENSMUST00000107898
1024	1416693_at	0.359413	0.0172458	0.159303	0.237159	Foxc2	ENSMUSG00000046714	ENSMUST00000054691
1025	1416694_at	-0.0317755	0.653607	-0.00378455	0.970825	Gk2	ENSMUSG00000050553	ENSMUST00000059657
1026	1416695_at	0.218064	0.00363093	-0.032673	0.851699	Tspo	ENSMUSG00000041736	ENSMUST00000047419
1027	1416696_at	0.182672	0.00759826	-0.294302	0.085483	D17Wsu104e	ENSMUSG00000019579	ENSMUST00000019723
1028	1416697_at	-0.0728968	0.4086	-0.0911897	0.202998	Dpp4	ENSMUSG00000035000	ENSMUST00000047812
1029	1416698_a_at	0.123481	0.231501	0.054901	0.786684	Cks1b	ENSMUSG00000028044	ENSMUST00000029679|ENSMUST00000107422
1030	1416699_at	0.255045	0.00291097	-0.473361	0.025244	1110008F13Rik	ENSMUSG00000027637	ENSMUST00000029165|ENSMUST00000152551|ENSMUST00000126767
1031	1416700_at	0.50089	2.21e-05	-0.191801	0.0843793	Rnd3	ENSMUSG00000017144	ENSMUST00000017288|ENSMUST00000154545
1032	1416701_at	0.223433	0.00480182	-0.0514002	0.527355	Rnd3	ENSMUSG00000017144	ENSMUST00000017288|ENSMUST00000154545
1033	1416702_at	0.30326	0.000894421	-0.503346	0.00274919	Serpini1	ENSMUSG00000027834	ENSMUST00000029423
1034	1416703_at	0.396775	7.18e-05	-0.183985	0.154895	Mapk14	ENSMUSG00000053436	ENSMUST00000004990|ENSMUST00000062694|ENSMUST00000114754|ENSMUST00000114752
1035	1416704_at	-0.446577	0.000116291	-0.151797	0.128002	Mapk14	ENSMUSG00000053436	ENSMUST00000004990|ENSMUST00000062694|ENSMUST00000114754|ENSMUST00000114752|ENSMUST00000151613
1036	1416705_at	0.0398266	0.578695	-0.351975	0.0179555	Rpe	ENSMUSG00000026005	ENSMUST00000027157|ENSMUST00000113995|ENSMUST00000142920
1037	1416706_at	0.13819	0.0739021	-0.270746	0.0110886	Rpe	ENSMUSG00000026005	ENSMUST00000027157|ENSMUST00000113995|ENSMUST00000142920
1038	1416707_a_at	-0.275857	0.00185145	-0.296143	0.0236593	Pmf1	ENSMUSG00000028066	ENSMUST00000056370
1039	1416708_a_at	-0.0203797	0.712689	0.0205306	0.900119	Gramd1a	ENSMUSG00000001248	ENSMUST00000085636|ENSMUST00000001280
1040	1416709_a_at	0.249313	0.00125937	0.0546312	0.72731	Ngrn	ENSMUSG00000047084	ENSMUST00000138005|ENSMUST00000117989
1041	1416710_at	0.409276	4.14e-05	-0.0748879	0.654453	Tmem35	ENSMUSG00000033578	ENSMUST00000037687
1042	1416711_at	0.0282205	0.577433	-0.00345301	0.966491	Tbr1	ENSMUSG00000035033	ENSMUST00000048934
1043	1416712_at	0.185886	0.0159695	-0.274463	0.0279987	Pepd	ENSMUSG00000063931	ENSMUST00000075068|ENSMUST00000160320|ENSMUST00000160459
1044	1416713_at	0.351521	0.00036269	-0.348822	0.0856949	Tppp3	ENSMUSG00000014846	ENSMUST00000014990|ENSMUST00000177126|ENSMUST00000176419
1045	1416714_at	0.699147	3.49e-05	0.43471	0.0232588	Irf8	ENSMUSG00000041515	ENSMUST00000047737
1046	1416715_at	-0.0330318	0.627943	-0.0305464	0.790406	Gjb3	ENSMUSG00000042367	ENSMUST00000106091|ENSMUST00000046532
1047	1416716_at	-0.343328	0.000321711	-0.256284	0.0109214	Efs	ENSMUSG00000022203	ENSMUST00000022813
1048	1416717_at	-0.130275	0.0452828	0.00534515	0.945739	Crisp2	ENSMUSG00000023930	ENSMUST00000024724
1049	1416718_at	-0.127795	0.100741	-0.158825	0.250935	Bcan	ENSMUSG00000004892	ENSMUST00000090971
1050	1416719_a_at	0.300933	0.000214303	-0.0387561	0.8522	Rps10|Rps10-ps2|Rps10-ps1	ENSMUSG00000052146|ENSMUSG00000063427|ENSMUSG00000060438	ENSMUST00000114882|ENSMUST00000114881|ENSMUST00000025052|ENSMUST00000155071|ENSMUST00000150763|ENSMUST00000145226|ENSMUST00000152982|ENSMUST00000178774|ENSMUST00000127484|ENSMUST00000072429|ENSMUST00000074353
1051	1416720_at	0.554928	2.8e-05	0.124262	0.394086	Srsf6	ENSMUSG00000016921	ENSMUST00000130411
1052	1416721_s_at	0.603691	1.49e-05	0.370726	0.0262025	Srsf6	ENSMUSG00000016921	ENSMUST00000130411
1053	1416722_at	0.195281	0.00591173	-0.268418	0.117638	Hmg20a	ENSMUSG00000032329	ENSMUST00000034879
1054	1416723_at	-0.143323	0.0487477	-0.169081	0.196332	Tcf4	ENSMUSG00000053477	ENSMUST00000066717|ENSMUST00000114985|ENSMUST00000114982|ENSMUST00000114977|ENSMUST00000146908|ENSMUST00000136019|ENSMUST00000078486
1055	1416724_x_at	-0.0822648	0.25894	-0.298786	0.0345044	Tcf4	ENSMUSG00000053477	ENSMUST00000066717|ENSMUST00000114985|ENSMUST00000114982|ENSMUST00000114980|ENSMUST00000114978|ENSMUST00000114977|ENSMUST00000146908|ENSMUST00000136019|ENSMUST00000078486
1056	1416725_at	-0.0227192	0.671499	0.0244676	0.782755	NA	NA	NA
1057	1416726_s_at	-0.0449028	0.606627	-0.485922	0.0394563	Ube2s	ENSMUSG00000060860	ENSMUST00000079496
1058	1416727_a_at	0.441627	3.98e-05	-0.172132	0.442511	Cyb5	ENSMUSG00000024646	ENSMUST00000160180|ENSMUST00000025549|ENSMUST00000163083|ENSMUST00000159837
1059	1416728_at	0.381651	4.73e-05	-0.506277	0.00929476	Csnk2b	ENSMUSG00000024387	ENSMUST00000174306|ENSMUST00000172765|ENSMUST00000173189|ENSMUST00000174024|ENSMUST00000025246|ENSMUST00000174779|ENSMUST00000173114|ENSMUST00000173633
1060	1416729_at	-0.161942	0.0220566	0.11924	0.0924995	Plg	ENSMUSG00000059481	ENSMUST00000014578
1061	1416730_at	0.570612	2.94e-05	0.0740326	0.715634	Rcl1	ENSMUSG00000024785	ENSMUST00000064393
1062	1416731_at	0.408703	0.000103573	0.112586	0.438101	Top2b	ENSMUSG00000017485	ENSMUST00000017629
1063	1416732_at	0.211579	0.00647444	-0.124088	0.227501	Top2b	ENSMUSG00000017485	ENSMUST00000017629|ENSMUST00000161693
1064	1416733_at	0.4063	0.000112122	0.205787	0.127582	Mkln1	ENSMUSG00000025609	ENSMUST00000026699|ENSMUST00000130108|ENSMUST00000149859|ENSMUST00000142469
1065	1416734_at	-0.122923	0.0645369	-0.020238	0.848479	Mkln1	ENSMUSG00000025609	ENSMUST00000026699|ENSMUST00000130108
1066	1416735_at	0.332737	0.000136289	-0.436505	0.00591873	Asah1	ENSMUSG00000031591	ENSMUST00000034000|ENSMUST00000126561|ENSMUST00000131796
1067	1416736_at	0.456379	5.2e-05	0.313041	0.0189128	Casc3	ENSMUSG00000078676	ENSMUST00000017384|ENSMUST00000169695
1068	1416737_at	-0.0242977	0.704049	0.220224	0.0409404	Gys1	ENSMUSG00000003865	ENSMUST00000003964|ENSMUST00000107766|ENSMUST00000150689
1069	1416738_at	0.10732	0.084867	-0.040748	0.777364	Brap	ENSMUSG00000029458	ENSMUST00000031414|ENSMUST00000140996|ENSMUST00000111765|ENSMUST00000127703
1070	1416739_a_at	-0.279086	0.00164493	-0.0720297	0.333491	Brap	ENSMUSG00000029458	ENSMUST00000031414|ENSMUST00000140996|ENSMUST00000111765|ENSMUST00000127703
1071	1416740_at	-0.158897	0.0386715	-0.0471688	0.564042	Col5a1	ENSMUSG00000026837	ENSMUST00000028280|ENSMUST00000145423
1072	1416741_at	-0.107645	0.141081	0.0433702	0.601231	Col5a1	ENSMUSG00000026837	ENSMUST00000028280
1073	1416742_at	0.369309	5.97e-05	-0.0780328	0.588729	Cfdp1	ENSMUSG00000031954	ENSMUST00000034432
1074	1416743_at	0.919043	4.83e-06	0.0176386	0.951601	Uap1	ENSMUSG00000026670	ENSMUST00000111350|ENSMUST00000111351|ENSMUST00000161492|ENSMUST00000027981
1075	1416744_at	-0.0653747	0.378647	-0.0767363	0.43906	Uap1	ENSMUSG00000026670	ENSMUST00000161492
1076	1416745_x_at	-0.0652675	0.456172	-0.0167774	0.8845	Uap1	ENSMUSG00000026670	ENSMUST00000111350|ENSMUST00000161492
1077	1416746_at	-0.1587	0.0123684	-0.438939	0.0208324	H2afx	ENSMUSG00000049932	ENSMUST00000052686
1078	1416747_at	0.186816	0.00761245	-0.176631	0.280733	Mfsd5	ENSMUSG00000045665	ENSMUST00000051341
1079	1416748_a_at	-0.0360635	0.717947	-0.0142074	0.915644	Mre11a	ENSMUSG00000031928	ENSMUST00000034405|ENSMUST00000115632
1080	1416749_at	0.688205	7.17e-06	0.521214	0.00378142	Htra1	ENSMUSG00000006205	ENSMUST00000006367|ENSMUST00000153290|ENSMUST00000150905
1081	1416750_at	0.136804	0.0729499	-0.315779	0.0259854	Sigmar1	ENSMUSG00000036078	ENSMUST00000059354|ENSMUST00000071561|ENSMUST00000148223|ENSMUST00000133590
1082	1416751_a_at	0.328389	0.000760117	0.0618853	0.592914	Ddx20	ENSMUSG00000027905	ENSMUST00000090680
1083	1416752_at	-0.309194	0.000456899	-0.415723	0.00484813	Ldb3	ENSMUSG00000021798	ENSMUST00000022330
1084	1416753_at	0.218322	0.00092428	-0.0456637	0.663387	Prkar1b	ENSMUSG00000025855	ENSMUST00000026973|ENSMUST00000110890|ENSMUST00000110889|ENSMUST00000139415
1085	1416754_at	-1.30651	2.31e-05	-0.949112	0.00100283	Prkar1b	ENSMUSG00000025855	ENSMUST00000026973|ENSMUST00000110890|ENSMUST00000110889
1086	1416755_at	0.281553	0.00419078	-0.239174	0.077159	Dnajb1	ENSMUSG00000005483	ENSMUST00000005620
1087	1416756_at	-0.449986	0.000183913	-0.540858	0.00213043	Dnajb1	ENSMUSG00000005483	ENSMUST00000005620
1088	1416757_at	-0.00889795	0.879007	-0.0657814	0.49083	Zwilch	ENSMUSG00000032400	ENSMUST00000122091|ENSMUST00000176848
1089	1416758_at	-0.0176589	0.765332	-0.0501387	0.653006	Arhgap27	ENSMUSG00000034255	ENSMUST00000041385|ENSMUST00000116102|ENSMUST00000107024
1090	1416759_at	0.254097	0.024915	0.070526	0.459047	Mical1	ENSMUSG00000019823	ENSMUST00000119962|ENSMUST00000099934|ENSMUST00000126436|ENSMUST00000123798|ENSMUST00000138657|ENSMUST00000019967
1091	1416760_at	0.150104	0.0116378	-0.0193675	0.912643	Galnt16	ENSMUSG00000021130	ENSMUST00000021558
1092	1416761_at	-0.0959168	0.133232	0.101406	0.27622	Hsd11b2	ENSMUSG00000031891	ENSMUST00000034363
1093	1416762_at	0.773434	0.000266991	-0.0576486	0.81508	S100a10	ENSMUSG00000041959	ENSMUST00000170612|ENSMUST00000148400|ENSMUST00000045756
1094	1416763_at	0.349833	5.12e-05	-0.0710379	0.621896	Cdc123	ENSMUSG00000039128	ENSMUST00000043864|ENSMUST00000130142
1095	1416764_at	0.309366	0.000345933	-0.240087	0.288788	Fis1	ENSMUSG00000019054	ENSMUST00000111094|ENSMUST00000111097|ENSMUST00000019198|ENSMUST00000138610|ENSMUST00000147557|ENSMUST00000152658
1096	1416765_s_at	0.251677	0.00267586	-0.204575	0.27031	Pam16|Gm9803	ENSMUSG00000014301|ENSMUSG00000045886	ENSMUST00000131250|ENSMUST00000156889|ENSMUST00000057649
1097	1416766_at	0.286283	0.00118909	0.211299	0.077351	Marc2	ENSMUSG00000073481	ENSMUST00000161821|ENSMUST00000159293|ENSMUST00000162866|ENSMUST00000068725
1098	1416767_a_at	0.175605	0.0449696	-0.197806	0.225533	Smim14	ENSMUSG00000037822	ENSMUST00000139122|ENSMUST00000135258|ENSMUST00000040532
1099	1416768_at	0.205615	0.00625942	-0.200403	0.322083	Smim14	ENSMUSG00000037822	ENSMUST00000139122|ENSMUST00000135258|ENSMUST00000040532
1100	1416769_s_at	0.123862	0.0437253	-0.339044	0.0482779	Atp6v0b	ENSMUSG00000033379	ENSMUST00000150204|ENSMUST00000133530|ENSMUST00000149868|ENSMUST00000124974|ENSMUST00000152356|ENSMUST00000036380|ENSMUST00000132073
1101	1416770_at	0.718548	1.39e-06	0.093626	0.629469	Stk25	ENSMUSG00000026277	ENSMUST00000154008|ENSMUST00000125778|ENSMUST00000151068|ENSMUST00000027498
1102	1416771_at	-0.101372	0.115482	-0.409042	0.0300089	Trappc3	ENSMUSG00000028847	ENSMUST00000030660
1103	1416772_at	0.699377	6e-06	0.698807	0.000798249	Cpt2	ENSMUSG00000028607	ENSMUST00000030345|ENSMUST00000106720
1104	1416773_at	-0.0313548	0.633881	-0.254734	0.0329767	Wee1	ENSMUSG00000031016	ENSMUST00000033326
1105	1416774_at	-0.231257	0.00393291	-0.382631	0.00134668	Wee1	ENSMUSG00000031016	ENSMUST00000033326
1106	1416775_at	-0.0542173	0.355594	-0.302657	0.0779576	Atp5sl	ENSMUSG00000057229	ENSMUST00000077338|ENSMUST00000085953
1107	1416776_at	0.272431	0.00483403	0.280531	0.0170432	Crym	ENSMUSG00000030905	ENSMUST00000033198
1108	1416777_at	-0.0438343	0.495443	0.134653	0.0415078	Ceacam12	ENSMUSG00000030366	ENSMUST00000032520|ENSMUST00000108483|ENSMUST00000108487
1109	1416778_at	0.208874	0.025029	0.0727017	0.548735	Sdpr	ENSMUSG00000045954	ENSMUST00000051572
1110	1416779_at	0.0186528	0.776408	-0.0433534	0.781694	Sdpr	ENSMUSG00000045954	ENSMUST00000051572
1111	1416780_at	0.400103	2.56e-05	-0.0285941	0.859622	Pfkm	ENSMUSG00000033065	ENSMUST00000051226|ENSMUST00000163507
1112	1416781_at	0.179712	0.00615462	-0.739738	0.00784681	Praf2	ENSMUSG00000031149	ENSMUST00000033489
1113	1416782_s_at	0.352549	5.04e-05	-0.630195	0.0101563	Praf2	ENSMUSG00000031149	ENSMUST00000033489
1114	1416783_at	0.311046	0.00271384	0.117219	0.403852	Tac1	ENSMUSG00000061762	ENSMUST00000090679
1115	1416784_at	0.0174404	0.778114	0.0135524	0.926589	Pgk2	ENSMUSG00000031233	ENSMUST00000033585
1116	1416785_at	0.208577	0.00438589	-1.15051	6.6e-05	Kcnip1	ENSMUSG00000053519	ENSMUST00000101368|ENSMUST00000109340|ENSMUST00000065970
1117	1416786_at	0.260778	0.00122311	-0.228264	0.0267458	Acvr1	ENSMUSG00000026836	ENSMUST00000112599|ENSMUST00000090935|ENSMUST00000056376|ENSMUST00000112601
1118	1416787_at	-0.144273	0.0446939	0.0616466	0.379291	NA	NA	NA
1119	1416788_a_at	0.314697	0.000145063	-0.152463	0.136262	Idh3g	ENSMUSG00000002010	ENSMUST00000140944|ENSMUST00000148419|ENSMUST00000130119|ENSMUST00000129070|ENSMUST00000156299|ENSMUST00000052761
1120	1416789_at	0.336131	7.17e-05	-0.720454	0.00181023	Idh3g	ENSMUSG00000002010	ENSMUST00000129367|ENSMUST00000142707|ENSMUST00000140944|ENSMUST00000148419|ENSMUST00000130119|ENSMUST00000129070|ENSMUST00000156299|ENSMUST00000052761
1121	1416790_a_at	0.212845	0.00693091	0.19957	0.0865128	Gm5806|Gm9855|Tdg	ENSMUSG00000047347|ENSMUSG00000085666|ENSMUSG00000034674	ENSMUST00000051363|ENSMUST00000061897|ENSMUST00000092266|ENSMUST00000151390
1122	1416791_a_at	0.323604	0.000429745	0.258739	0.0617547	Nxf1	ENSMUSG00000010097	ENSMUST00000010241
1123	1416792_at	0.288559	0.000571676	-0.106025	0.437091	Ppm1g	ENSMUSG00000029147	ENSMUST00000031032
1124	1416793_at	0.31687	0.000142847	-0.0046871	0.979034	Atl2	ENSMUSG00000059811	ENSMUST00000112437|ENSMUST00000068282
1125	1416794_at	0.139284	0.0668489	-0.442006	0.00494824	Atl2	ENSMUSG00000059811	ENSMUST00000112437|ENSMUST00000068282
1126	1416795_at	-0.021963	0.7095	-0.0873902	0.384347	Cryl1	ENSMUSG00000021947	ENSMUST00000022517
1127	1416796_at	0.182174	0.0120287	-0.243637	0.0683793	Nck2|Gm6226	ENSMUSG00000066877|ENSMUSG00000086926	ENSMUST00000086421|ENSMUST00000114744|ENSMUST00000117765|ENSMUST00000062150
1128	1416797_at	-0.0765687	0.217311	-0.130762	0.193196	Nck2	ENSMUSG00000066877	ENSMUST00000086421|ENSMUST00000114744
1129	1416798_a_at	-0.198294	0.00634904	0.0459108	0.577758	Nme4	ENSMUSG00000024177	ENSMUST00000025007|ENSMUST00000150280
1130	1416799_at	0.571303	2.07e-05	-0.518597	0.00807763	Trpm7	ENSMUSG00000027365	ENSMUST00000103224|ENSMUST00000028843|ENSMUST00000127277|ENSMUST00000155675|ENSMUST00000136964
1131	1416800_at	0.374996	9.15e-05	-0.274192	0.00703838	Trpm7	ENSMUSG00000027365	ENSMUST00000103224|ENSMUST00000028843|ENSMUST00000127277|ENSMUST00000155675|ENSMUST00000136964
1132	1416801_at	-0.288746	0.00228455	0.0356843	0.75983	Trpm7	ENSMUSG00000027365	ENSMUST00000103224|ENSMUST00000028843|ENSMUST00000134408
1133	1416802_a_at	-0.0489661	0.334505	-0.0426748	0.623655	Cdca5	ENSMUSG00000024791	ENSMUST00000025704|ENSMUST00000156961|ENSMUST00000152528
1134	1416803_at	0.141962	0.0770879	-0.199072	0.0631302	Fkbp7	ENSMUSG00000002732	ENSMUST00000002809|ENSMUST00000176815
1135	1416804_at	0.115719	0.088681	-0.0936951	0.317167	Ehbp1l1	ENSMUSG00000024937	ENSMUST00000049295|ENSMUST00000075606
1136	1416805_at	0.0216702	0.790842	-0.00134477	0.989372	Fam198b	ENSMUSG00000027955	ENSMUST00000118853|ENSMUST00000029567
1137	1416806_at	-0.00438409	0.950093	0.0566462	0.550906	Fdxr	ENSMUSG00000018861	ENSMUST00000021078|ENSMUST00000155130|ENSMUST00000147500
1138	1416807_at	0.336314	0.000203095	0.00346006	0.989197	Rpl36a	ENSMUSG00000079435	ENSMUST00000113211|ENSMUST00000172023|ENSMUST00000149857|ENSMUST00000169457
1139	1416808_at	0.098016	0.100667	-0.791132	0.000241528	Nid1	ENSMUSG00000005397	ENSMUST00000005532
1140	1416809_at	-0.133733	0.0356901	-0.0929163	0.345092	Cyp3a11	ENSMUSG00000056035	ENSMUST00000035918
1141	1416810_at	0.185415	0.00905574	-0.674763	0.00919361	Mea1	ENSMUSG00000002768	ENSMUST00000002845
1142	1416811_s_at	2.10972	1.61e-07	0.279195	0.258228	Ctla2b|Ctla2a	ENSMUSG00000074874|ENSMUSG00000044258	ENSMUST00000021884|ENSMUST00000171347|ENSMUST00000021880
1143	1416812_at	0.201651	0.0199303	0.00352511	0.980275	Tia1	ENSMUSG00000071337	ENSMUST00000095754|ENSMUST00000095753|ENSMUST00000095752|ENSMUST00000130967|ENSMUST00000113712|ENSMUST00000113713|ENSMUST00000134142|ENSMUST00000123267
1144	1416813_at	0.257942	0.00117065	-0.228641	0.0606877	Tia1	ENSMUSG00000071337	ENSMUST00000095753|ENSMUST00000095752|ENSMUST00000113712|ENSMUST00000113713
1145	1416814_at	0.348374	0.000840767	-0.218176	0.0474858	Tia1	ENSMUSG00000071337	ENSMUST00000095753|ENSMUST00000095752|ENSMUST00000113712|ENSMUST00000113713
1146	1416815_s_at	0.246679	0.00145407	0.301115	0.0217582	Bub3	ENSMUSG00000066979	ENSMUST00000084502
1147	1416816_at	0.919264	3.24e-06	0.176552	0.254034	Nek7	ENSMUSG00000026393	ENSMUST00000027642
1148	1416817_at	0.106304	0.0824309	0.040795	0.763602	Nek7	ENSMUSG00000026393	ENSMUST00000027642
1149	1416818_at	-0.365962	0.000281492	-0.195577	0.0367607	Parva	ENSMUSG00000030770	ENSMUST00000106643|ENSMUST00000033030|ENSMUST00000106640
1150	1416819_at	-0.133465	0.0960222	-0.732575	0.000901446	Cdc37	ENSMUSG00000019471	ENSMUST00000019615
1151	1416820_at	-0.0971864	0.184779	0.031926	0.771465	Cdc37	ENSMUSG00000019471	ENSMUST00000019615
1152	1416821_at	-0.0833111	0.249739	-0.138633	0.234515	Dgcr14	ENSMUSG00000003527	ENSMUST00000003621
1153	1416822_at	0.0368703	0.572775	0.00875571	0.957281	Dgcr14	ENSMUSG00000003527	ENSMUST00000003621
1154	1416823_a_at	-0.459645	4.62e-05	-0.445877	0.0274284	Osbpl1a	ENSMUSG00000044252	ENSMUST00000121808|ENSMUST00000074352|ENSMUST00000121888|ENSMUST00000118313|ENSMUST00000117361|ENSMUST00000121774|ENSMUST00000119043|ENSMUST00000119512|ENSMUST00000145777
1155	1416824_at	0.114959	0.0457409	-0.387382	0.0725311	B230118H07Rik	ENSMUSG00000027165	ENSMUST00000111231|ENSMUST00000136601|ENSMUST00000090513|ENSMUST00000160722|ENSMUST00000160037|ENSMUST00000099682|ENSMUST00000128898
1156	1416825_at	0.252683	0.00449878	0.117036	0.356749	Snta1	ENSMUSG00000027488	ENSMUST00000109728|ENSMUST00000028991
1157	1416826_a_at	0.451804	0.000113717	0.0782413	0.537306	Med20	ENSMUSG00000092558	ENSMUST00000024778|ENSMUST00000138638
1158	1416827_at	-0.0847893	0.226196	-0.0557886	0.518135	Tbxas1	ENSMUSG00000029925	ENSMUST00000003017|ENSMUST00000161781
1159	1416828_at	0.176554	0.0273722	-0.0614088	0.390941	Snap25	ENSMUSG00000027273	ENSMUST00000028727
1160	1416829_at	0.177057	0.00170554	-0.149359	0.11212	Atp5b	ENSMUSG00000025393	ENSMUST00000026459|ENSMUST00000126040|ENSMUST00000124993|ENSMUST00000144918|ENSMUST00000123803|ENSMUST00000126751
1161	1416830_at	-0.0154837	0.800397	-0.245239	0.070874	0610031J06Rik	ENSMUSG00000001418	ENSMUST00000177005|ENSMUST00000152801|ENSMUST00000001454|ENSMUST00000176425|ENSMUST00000140039|ENSMUST00000154381
1162	1416831_at	0.103703	0.0968575	-0.16781	0.255951	Neu1	ENSMUSG00000007038	ENSMUST00000173269|ENSMUST00000007253
1163	1416832_at	0.0932679	0.186236	-0.148843	0.258941	Slc39a8	ENSMUSG00000053897	ENSMUST00000081978|ENSMUST00000029810|ENSMUST00000133810|ENSMUST00000180196|ENSMUST00000167390
1164	1416833_at	-0.142161	0.0339328	0.0508791	0.670867	Keg1	ENSMUSG00000024694	ENSMUST00000025598|ENSMUST00000123407|ENSMUST00000138545|ENSMUST00000154822
1165	1416834_x_at	0.242734	0.000764286	-0.591489	0.00897291	Ndufb2	ENSMUSG00000002416	ENSMUST00000135671|ENSMUST00000119379|ENSMUST00000002490|ENSMUST00000146793
1166	1416835_s_at	-0.52	7.13e-05	-0.537884	0.00941926	Amd-ps1|Amd2|Amd-ps4|Amd1|Amd-ps3	ENSMUSG00000083823|ENSMUSG00000063953|ENSMUSG00000019836|ENSMUSG00000075232|ENSMUSG00000060096	ENSMUST00000120127|ENSMUST00000080898|ENSMUST00000118392|ENSMUST00000019980|ENSMUST00000099945|ENSMUST00000072796
1167	1416836_at	0.0761184	0.283871	-0.173089	0.168176	Lrp10	ENSMUSG00000022175	ENSMUST00000022782
1168	1416837_at	0.120081	0.0647109	-0.177228	0.256317	Bax	ENSMUSG00000003873	ENSMUST00000033093
1169	1416838_at	0.187838	0.00660946	0.304225	0.0402034	Mut	ENSMUSG00000023921	ENSMUST00000169611
1170	1416839_at	-0.0755454	0.195372	0.0342433	0.700297	Mut	ENSMUSG00000023921	ENSMUST00000169611
1171	1416840_at	-0.277375	0.000247222	-0.415632	0.0126098	Mid1ip1	ENSMUSG00000008035	ENSMUST00000144356|ENSMUST00000115524|ENSMUST00000008179|ENSMUST00000156321
1172	1416841_at	0.238259	0.00145085	-0.232513	0.0872106	1110059E24Rik	ENSMUSG00000035171	ENSMUST00000179553|ENSMUST00000038830
1173	1416842_at	0.316647	6.42e-05	-0.264006	0.101002	Gstm5	ENSMUSG00000004032	ENSMUST00000004134|ENSMUST00000167523|ENSMUST00000170058|ENSMUST00000172247|ENSMUST00000167387|ENSMUST00000169365
1174	1416843_at	-0.0432718	0.492283	-1.06751	0.00181125	Pde6d	ENSMUSG00000026239	ENSMUST00000027444|ENSMUST00000143674|ENSMUST00000150653
1175	1416844_at	-0.0648433	0.374147	0.000696046	0.997562	Prmt2|Mir678	ENSMUSG00000020230|ENSMUSG00000076068	ENSMUST00000020452|ENSMUST00000128099|ENSMUST00000099572|ENSMUST00000137857|ENSMUST00000144670|ENSMUST00000128048|ENSMUST00000099571|ENSMUST00000102114
1176	1416845_at	-0.181737	0.0535628	0.0803414	0.502929	Tmem132a	ENSMUSG00000024736	ENSMUST00000025645|ENSMUST00000120524
1177	1416846_a_at	0.175308	0.0441427	-0.349336	0.00965755	Pdzrn3	ENSMUSG00000035357	ENSMUST00000075994
1178	1416847_s_at	0.0241531	0.651066	0.0867821	0.347821	Oas1e|Oas1d	ENSMUSG00000066867|ENSMUSG00000032623	ENSMUST00000100785|ENSMUST00000044224
1179	1416848_at	0.179824	0.00794068	-0.0987697	0.592623	Ubl5	ENSMUSG00000084786	ENSMUST00000154429|ENSMUST00000129414|ENSMUST00000162303|ENSMUST00000161595
1180	1416849_at	0.272648	0.00131728	-0.329912	0.150335	Cisd1	ENSMUSG00000037710	ENSMUST00000045887
1181	1416850_s_at	0.201917	0.00111323	0.024915	0.901816	Cisd1	ENSMUSG00000037710	ENSMUST00000045887
1182	1416851_at	-0.288283	0.000925786	0.15564	0.106075	St13	ENSMUSG00000022403	ENSMUST00000172107|ENSMUST00000163382|ENSMUST00000169204
1183	1416852_a_at	0.330726	6.64e-05	0.341941	0.00445329	Ncdn	ENSMUSG00000028833	ENSMUST00000030637|ENSMUST00000127079
1184	1416853_at	0.159571	0.00950807	0.264857	0.0269111	Ncdn	ENSMUSG00000028833	ENSMUST00000030637|ENSMUST00000127079
1185	1416854_at	-0.296888	0.00153853	0.013013	0.892223	Slc34a2	ENSMUSG00000029188	ENSMUST00000094787|ENSMUST00000168667
1186	1416855_at	-0.0665996	0.398328	-0.0239723	0.862012	Gas1	ENSMUSG00000052957	ENSMUST00000065086
1187	1416856_at	0.304522	0.000376178	0.0628551	0.647719	Gm12226|3230401D17Rik	ENSMUSG00000078151|ENSMUSG00000035399	ENSMUST00000144172|ENSMUST00000046908|ENSMUST00000140454|ENSMUST00000139142|ENSMUST00000141301|ENSMUST00000127038|ENSMUST00000104954
1188	1416857_at	0.30716	0.000393116	0.0421123	0.754914	Sdf2	ENSMUSG00000002064	ENSMUST00000002133|ENSMUST00000154080|ENSMUST00000133020
1189	1416858_a_at	0.271192	0.0020269	-0.229318	0.0319437	Fkbp3	ENSMUSG00000020949	ENSMUST00000021332
1190	1416859_at	0.218441	0.00826472	-0.526601	0.0024371	Fkbp3	ENSMUSG00000020949	ENSMUST00000021332
1191	1416860_s_at	0.390677	8.53e-05	0.0460841	0.770267	Ing1	ENSMUSG00000045969	ENSMUST00000054399
1192	1416861_at	0.409327	3.19e-05	-0.160088	0.20493	Stam	ENSMUSG00000026718	ENSMUST00000102960
1193	1416862_at	0.236015	0.00315338	-0.254593	0.0453154	Stam	ENSMUSG00000026718	ENSMUST00000102960
1194	1416863_at	-0.0677634	0.320874	-0.235673	0.270188	Abhd8	ENSMUSG00000007950	ENSMUST00000008094
1195	1416864_at	0.28673	0.000412568	0.0807755	0.459954	Surf6	ENSMUSG00000036160	ENSMUST00000047632
1196	1416865_at	-0.256552	0.00360172	-0.265201	0.0318555	Fgd1	ENSMUSG00000025265	ENSMUST00000112685|ENSMUST00000026296
1197	1416866_at	0.251345	0.00367715	-0.458897	0.0189412	Bet1	ENSMUSG00000032757	ENSMUST00000049166
1198	1416867_at	0.109273	0.0831613	-0.35904	0.00900242	Bet1	ENSMUSG00000032757	ENSMUST00000049166|ENSMUST00000150319|ENSMUST00000145696
1199	1416868_at	-0.103171	0.0731338	-0.0742271	0.45496	Cdkn2c	ENSMUSG00000028551	ENSMUST00000097921|ENSMUST00000063531
1200	1416869_x_at	0.117683	0.155825	0.0243265	0.824508	Zgpat|Lime1	ENSMUSG00000027582|ENSMUSG00000090077	ENSMUST00000116366|ENSMUST00000131284|ENSMUST00000140943|ENSMUST00000048077|ENSMUST00000126611|ENSMUST00000126733
1201	1416870_at	-0.225043	0.00280302	-0.280258	0.0175743	Dnalc4	ENSMUSG00000022420	ENSMUST00000069877|ENSMUST00000023055
1202	1416871_at	1.06211	5.74e-06	0.551392	0.00597352	Adam8	ENSMUSG00000025473	ENSMUST00000156647|ENSMUST00000128332|ENSMUST00000106069|ENSMUST00000026546|ENSMUST00000132903
1203	1416872_at	0.0491357	0.410072	-0.393543	0.00604108	Tspan6	ENSMUSG00000067377	ENSMUST00000087557
1204	1416873_a_at	0.153325	0.0156558	0.130395	0.130827	Cdk2	ENSMUSG00000025358	ENSMUST00000026416|ENSMUST00000026415
1205	1416874_a_at	0.374041	8.29e-05	0.129215	0.325156	Paf1	ENSMUSG00000003437	ENSMUST00000003529|ENSMUST00000122857|ENSMUST00000146886|ENSMUST00000146913
1206	1416875_at	-0.141335	0.0185915	-0.0945678	0.228121	Parvg	ENSMUSG00000022439	ENSMUST00000023074|ENSMUST00000163667
1207	1416876_at	-0.147877	0.0392786	-0.0549389	0.627906	Parvg	ENSMUSG00000022439	ENSMUST00000023074|ENSMUST00000163667
1208	1416877_a_at	0.360173	0.000376054	-0.00917753	0.964591	Gm14017|Mrpl51	ENSMUSG00000081967|ENSMUSG00000030335	ENSMUST00000121934|ENSMUST00000136804|ENSMUST00000032485|ENSMUST00000144380
1209	1416878_at	-0.00999404	0.874138	-0.0770906	0.46144	Mrpl51	ENSMUSG00000030335	ENSMUST00000136804|ENSMUST00000032485|ENSMUST00000144380
1210	1416879_at	-0.50093	1.21e-05	-0.111891	0.2461	Mrpl51	ENSMUSG00000030335	ENSMUST00000032485
1211	1416880_at	0.853135	1.58e-06	0.380114	0.0147704	Mcl1	ENSMUSG00000038612	ENSMUST00000037947
1212	1416881_at	0.719906	1.69e-06	0.456268	0.0177561	Mcl1	ENSMUSG00000038612	ENSMUST00000037947|ENSMUST00000178686
1213	1416882_at	0.0697854	0.227665	-0.441504	0.0219359	Rgs10	ENSMUSG00000030844	ENSMUST00000033133|ENSMUST00000134144|ENSMUST00000129144
1214	1416883_at	0.0146284	0.80532	-0.165865	0.174139	Clptm1	ENSMUSG00000002981	ENSMUST00000055242
1215	1416884_at	0.271921	0.000639779	0.0507741	0.6681	Gm6984|Cbx3|Gm10068	ENSMUSG00000057886|ENSMUSG00000029836|ENSMUSG00000059647	ENSMUST00000181108|ENSMUST00000081138|ENSMUST00000094623|ENSMUST00000031862|ENSMUST00000114445|ENSMUST00000114446|ENSMUST00000081455
1216	1416885_at	0.0540077	0.327478	0.0422214	0.80165	1110038F14Rik	ENSMUSG00000063236	ENSMUST00000071792
1217	1416886_at	0.142327	0.0289109	-0.125358	0.179233	C1d	ENSMUSG00000000581	ENSMUST00000000594
1218	1416887_at	-0.109794	0.0682208	0.00768824	0.943693	C1d	ENSMUSG00000000581	ENSMUST00000000594
1219	1416888_at	-0.116077	0.0716299	-0.168316	0.0573361	Fadd	ENSMUSG00000031077	ENSMUST00000033394
1220	1416889_at	-0.177246	0.405141	-0.156427	0.16996	Tnni2	ENSMUSG00000031097	ENSMUST00000105971|ENSMUST00000145287|ENSMUST00000149529|ENSMUST00000129618|ENSMUST00000131034|ENSMUST00000105973
1221	1416890_at	0.395356	0.000493213	-0.00497127	0.975821	Wdr74	ENSMUSG00000042729	ENSMUST00000049424
1222	1416891_at	0.393599	4.65e-05	-0.290649	0.0190535	Numb	ENSMUSG00000021224	ENSMUST00000117217|ENSMUST00000110298|ENSMUST00000085215
1223	1416892_s_at	0.229015	0.0118944	-0.546118	0.005263	Fam107b	ENSMUSG00000026655	ENSMUST00000027965
1224	1416893_at	-0.098705	0.0909266	0.00535454	0.957562	Fam107b	ENSMUSG00000026655	ENSMUST00000115052|ENSMUST00000115055|ENSMUST00000115054|ENSMUST00000027965|ENSMUST00000115053|ENSMUST00000177125
1225	1416894_at	0.127703	0.0525005	0.148976	0.276712	Hspbp1	ENSMUSG00000063802	ENSMUST00000079970
1226	1416895_at	0.34348	0.00091811	0.100246	0.327477	Efna1	ENSMUSG00000027954	ENSMUST00000029566|ENSMUST00000118587|ENSMUST00000118860
1227	1416896_at	0.0104024	0.867031	-0.12806	0.286006	Rps6ka1	ENSMUSG00000003644	ENSMUST00000105894|ENSMUST00000168974|ENSMUST00000003741|ENSMUST00000137486
1228	1416897_at	0.382761	0.00054661	0.329879	0.00456078	Parp9	ENSMUSG00000022906	ENSMUST00000023622|ENSMUST00000114878
1229	1416898_a_at	-0.040185	0.476137	-0.146427	0.180243	Irf3	ENSMUSG00000003184	ENSMUST00000003284|ENSMUST00000107835|ENSMUST00000124069|ENSMUST00000130610|ENSMUST00000107834|ENSMUST00000145728|ENSMUST00000145233|ENSMUST00000127011
1230	1416899_at	-0.135213	0.0239251	0.0450015	0.768106	Utf1	ENSMUSG00000047751	ENSMUST00000168457
1231	1416900_s_at	0.123742	0.0657649	0.0281216	0.856385	Gdf1|Cers1	ENSMUSG00000055694|ENSMUSG00000087408	ENSMUST00000046516|ENSMUST00000165819|ENSMUST00000140239
1232	1416901_at	0.0816551	0.174284	-0.238498	0.120513	Npc2	ENSMUSG00000021242	ENSMUST00000021668
1233	1416902_a_at	0.243501	0.000460845	-0.270494	0.124605	Cox5b|Gm11273	ENSMUSG00000061518|ENSMUSG00000095454|ENSMUSG00000079941	ENSMUST00000081180|ENSMUST00000177829|ENSMUST00000044043
1234	1416903_at	-0.16277	0.0141271	-0.638431	0.0013201	Nucb1	ENSMUSG00000030824	ENSMUST00000033096|ENSMUST00000146955
1235	1416904_at	0.379357	6.54e-05	-0.502821	0.00159548	Mbnl1	ENSMUSG00000027763	ENSMUST00000099087
1236	1416905_at	-0.267795	0.000881334	0.0203285	0.812519	Guca2a	ENSMUSG00000023247	ENSMUST00000024015
1237	1416906_at	0.138675	0.0454244	-0.365743	0.0387011	Anapc5	ENSMUSG00000029472	ENSMUST00000086216
1238	1416907_at	0.306187	0.00502303	-0.0689869	0.707636	Tsn	ENSMUSG00000026374	ENSMUST00000027623
1239	1416908_s_at	0.275275	0.000376178	0.185833	0.12472	Tsn	ENSMUSG00000026374	ENSMUST00000027623
1240	1416909_at	-0.0650328	0.291282	-0.359116	0.0465681	Pigyl	ENSMUSG00000010607	ENSMUST00000123680|ENSMUST00000148088
1241	1416910_at	0.156966	0.0290663	-0.432258	0.0289611	Dnajc15	ENSMUSG00000022013	ENSMUST00000022590
1242	1416911_a_at	0.221301	0.0105374	-0.337427	0.0341433	Akirin1	ENSMUSG00000023075	ENSMUST00000102636
1243	1416912_at	0.411439	3.9e-05	-0.308024	0.0748799	Gm6659|Akirin1	ENSMUSG00000092289|ENSMUSG00000023075	ENSMUST00000174752|ENSMUST00000102636
1244	1416913_at	-0.155165	0.00825962	-0.0406066	0.636729	Ces1b|Ces1c	ENSMUSG00000078964|ENSMUSG00000057400	ENSMUST00000109582|ENSMUST00000034189
1245	1416914_s_at	-0.0339448	0.581788	-0.424006	0.0259688	Fam89b|Sssca1	ENSMUSG00000024939|ENSMUSG00000079478	ENSMUST00000116558|ENSMUST00000161368|ENSMUST00000099955|ENSMUST00000160852
1246	1416915_at	0.434931	2.57e-05	0.224091	0.080268	Msh6	ENSMUSG00000005370	ENSMUST00000005503
1247	1416916_at	-0.243129	0.0048466	0.114376	0.231991	Elf3	ENSMUSG00000003051	ENSMUST00000003135
1248	1416917_at	0.395663	0.00013521	-0.108156	0.580305	1700123O20Rik	ENSMUSG00000040822	ENSMUST00000038539
1249	1416918_at	0.273515	0.000596132	0.0984013	0.445765	Dlg3	ENSMUSG00000000881	ENSMUST00000000901|ENSMUST00000113736|ENSMUST00000087984|ENSMUST00000147863|ENSMUST00000113735|ENSMUST00000151020
1250	1416919_a_at	0.17915	0.0152556	-0.0673662	0.610809	Nphp1	ENSMUSG00000027378	ENSMUST00000028857|ENSMUST00000144938|ENSMUST00000110357
1251	1416920_at	0.0402735	0.614038	0.056189	0.649461	Gm21992|Rbm4	ENSMUSG00000096370|ENSMUSG00000094936	ENSMUST00000179909|ENSMUST00000178404|ENSMUST00000006628|ENSMUST00000180248|ENSMUST00000178615|ENSMUST00000164209
1252	1416921_x_at	0.273183	0.000117448	-0.222711	0.0376436	Aldoa	ENSMUSG00000030695	ENSMUST00000032934|ENSMUST00000106348|ENSMUST00000087566|ENSMUST00000135707|ENSMUST00000143509|ENSMUST00000139657|ENSMUST00000151137|ENSMUST00000147748
1253	1416922_a_at	-0.0061052	0.920285	-0.380438	0.0148536	Bnip3l|Gm10480	ENSMUSG00000022051|ENSMUSG00000073198	ENSMUST00000111115|ENSMUST00000022634|ENSMUST00000138160|ENSMUST00000101577
1254	1416923_a_at	0.102195	0.0830103	-0.783654	0.00286883	Bnip3l	ENSMUSG00000022051	ENSMUST00000111115|ENSMUST00000022634
1255	1416924_at	-0.0407877	0.62247	-0.141334	0.487206	Gm13392|Bri3	ENSMUSG00000083373|ENSMUSG00000047843	ENSMUST00000117708|ENSMUST00000056578|ENSMUST00000110695
1256	1416925_at	0.3263	0.00165726	-0.0272005	0.867631	Kpnb1	ENSMUSG00000001440	ENSMUST00000001479|ENSMUST00000132633
1257	1416926_at	0.217622	0.00450716	-0.0729584	0.534939	Trp53inp1	ENSMUSG00000028211	ENSMUST00000029865|ENSMUST00000132010
1258	1416927_at	-0.332384	0.000448543	0.0659716	0.464711	Trp53inp1	ENSMUSG00000028211	ENSMUST00000029865|ENSMUST00000132010
1259	1416928_at	0.268296	0.00207646	0.243061	0.0609684	Rbm12	ENSMUSG00000089824	ENSMUST00000109604|ENSMUST00000059647
1260	1416929_at	0.0725501	0.24231	0.106781	0.211569	Rbm12	ENSMUSG00000089824	ENSMUST00000109604|ENSMUST00000059647
1261	1416930_at	-0.182262	0.0052956	-0.0449597	0.591067	Ly6d	ENSMUSG00000034634	ENSMUST00000040404
1262	1416931_at	0.119313	0.0876773	-0.274112	0.0462446	Nif3l1	ENSMUSG00000026036	ENSMUST00000087521|ENSMUST00000171597
1263	1416932_at	0.0460167	0.421607	-0.152009	0.186128	Cog2	ENSMUSG00000031979	ENSMUST00000034460
1264	1416933_at	0.111417	0.0640071	0.0739546	0.662432	Por	ENSMUSG00000005514	ENSMUST00000005651|ENSMUST00000122113|ENSMUST00000149684|ENSMUST00000132084
1265	1416934_at	0.451515	7.4e-05	-0.0080115	0.96415	Mtm1	ENSMUSG00000031337	ENSMUST00000114621|ENSMUST00000033700|ENSMUST00000114617|ENSMUST00000129722|ENSMUST00000171933|ENSMUST00000061970|ENSMUST00000025391
1266	1416935_at	0.10426	0.0979531	0.0745146	0.564216	Trpv2	ENSMUSG00000018507	ENSMUST00000151195|ENSMUST00000018651|ENSMUST00000102643
1267	1416936_at	-0.218972	0.0112647	0.356004	0.0397057	Aatk	ENSMUSG00000025375	ENSMUST00000064307|ENSMUST00000150730|ENSMUST00000142959|ENSMUST00000103020|ENSMUST00000103019
1268	1416937_at	-0.333737	0.00100022	-0.224824	0.239331	Gabarap	ENSMUSG00000018567	ENSMUST00000018711|ENSMUST00000108592|ENSMUST00000144443
1269	1416938_at	0.32505	0.000422878	-0.362344	0.063701	Chchd1	ENSMUSG00000063787	ENSMUST00000071215
1270	1416939_at	0.370314	0.000137538	0.0929259	0.390798	Ppa1	ENSMUSG00000020089	ENSMUST00000020286
1271	1416940_at	0.106562	0.157989	-0.145914	0.335259	Ppif	ENSMUSG00000021868	ENSMUST00000125881|ENSMUST00000022419
1272	1416941_s_at	0.115784	0.0528723	0.103218	0.254446	Eif4h	ENSMUSG00000040731	ENSMUST00000036125
1273	1416942_at	0.175807	0.0261943	-0.035115	0.742492	Erap1	ENSMUSG00000021583	ENSMUST00000169114
1274	1416943_at	0.45506	8.81e-05	-0.067455	0.651047	Ube2e1	ENSMUSG00000021774	ENSMUST00000022296
1275	1416944_a_at	0.225163	0.00324928	0.0466988	0.715313	Tlk2	ENSMUSG00000020694	ENSMUST00000106939|ENSMUST00000106941|ENSMUST00000015107|ENSMUST00000126175
1276	1416945_at	0.123777	0.0690863	0.209812	0.111348	Ptov1	ENSMUSG00000038502	ENSMUST00000140732|ENSMUST00000046575|ENSMUST00000132521|ENSMUST00000145684|ENSMUST00000153085
1277	1416946_a_at	0.273026	0.00267586	-0.159779	0.210953	Acaa1b|Acaa1a	ENSMUSG00000010651|ENSMUSG00000036138	ENSMUST00000127952|ENSMUST00000010795|ENSMUST00000176007|ENSMUST00000175719|ENSMUST00000176546|ENSMUST00000176796|ENSMUST00000039784
1278	1416947_s_at	0.275048	0.000894074	0.019086	0.900064	Acaa1b|Acaa1a	ENSMUSG00000010651|ENSMUSG00000036138	ENSMUST00000127952|ENSMUST00000010795|ENSMUST00000175719|ENSMUST00000176397|ENSMUST00000176796|ENSMUST00000039784|ENSMUST00000175743
1279	1416948_at	0.20177	0.0229848	-0.35375	0.0547257	Mrpl23|Mrpl23-ps1	ENSMUSG00000037772|ENSMUSG00000075279	ENSMUST00000137345|ENSMUST00000038675|ENSMUST00000173086|ENSMUST00000100003
1280	1416949_s_at	0.505197	8.28e-06	0.206997	0.179688	Gm20427|Slc39a7	ENSMUSG00000092595|ENSMUSG00000024327	ENSMUST00000168978|ENSMUST00000025186|ENSMUST00000170491|ENSMUST00000169397
1281	1416950_at	0.0814585	0.265961	-0.315861	0.0193351	Tnfaip8	ENSMUSG00000062210	ENSMUST00000179937|ENSMUST00000128377|ENSMUST00000134348|ENSMUST00000153873|ENSMUST00000148159
1282	1416951_a_at	0.220943	0.00328819	0.0512985	0.611963	Atp6v1d	ENSMUSG00000021114	ENSMUST00000021536
1283	1416952_at	0.271249	0.000919306	-0.024623	0.832722	Atp6v1d	ENSMUSG00000021114	ENSMUST00000021536
1284	1416953_at	1.8286	1.4e-05	0.792816	0.0201481	Ctgf	ENSMUSG00000019997	ENSMUST00000176228|ENSMUST00000020171
1285	1416954_at	-0.371165	0.000138629	-0.199535	0.0618033	Slc25a10	ENSMUSG00000025792	ENSMUST00000152187|ENSMUST00000144706|ENSMUST00000026899|ENSMUST00000138874
1286	1416955_at	-0.597187	2.05e-05	-0.140054	0.163373	Slc25a10	ENSMUSG00000025792	ENSMUST00000152187|ENSMUST00000144706|ENSMUST00000026899|ENSMUST00000138874
1287	1416956_at	0.0958005	0.0893212	0.13641	0.221873	Kcnab2	ENSMUSG00000028931	ENSMUST00000159840|ENSMUST00000160884|ENSMUST00000030768
1288	1416957_at	-0.18221	0.0203535	-0.0437427	0.518284	Pou2af1	ENSMUSG00000032053	ENSMUST00000034554
1289	1416958_at	0.321554	0.000409058	-0.161698	0.284428	Nr1d2	ENSMUSG00000021775	ENSMUST00000090543
1290	1416959_at	-0.555638	8.25e-06	-0.197505	0.0339955	Nr1d2	ENSMUSG00000021775	ENSMUST00000090543
1291	1416960_at	0.104792	0.153452	0.0510461	0.804509	B3gat3	ENSMUSG00000071649	ENSMUST00000096243
1292	1416961_at	-0.13916	0.258639	-0.0864975	0.249552	Bub1b	ENSMUSG00000040084	ENSMUST00000038341
1293	1416962_at	0.155272	0.0510213	0.27006	0.0142789	Rcc1	ENSMUSG00000028896	ENSMUST00000084250|ENSMUST00000030726|ENSMUST00000105951
1294	1416963_at	0.0176102	0.753407	0.010868	0.952378	Ubac1	ENSMUSG00000036352	ENSMUST00000036509|ENSMUST00000123275|ENSMUST00000154336
1295	1416964_at	-0.156135	0.0306823	-0.591234	0.00055789	Eefsec	ENSMUSG00000033216	ENSMUST00000165242
1296	1416965_at	0.0755176	0.144577	-0.267727	0.0828878	Pcsk1n	ENSMUSG00000039278	ENSMUST00000041096
1297	1416966_at	-0.430565	0.00030298	-0.40854	0.00781001	Slc22a8	ENSMUSG00000063796	ENSMUST00000010251|ENSMUST00000170817
1298	1416967_at	0.440275	9.58e-05	0.104452	0.555231	Sox2	ENSMUSG00000074637	ENSMUST00000099151
1299	1416968_a_at	0.942599	1.03e-05	0.17035	0.312357	Hsd3b7	ENSMUSG00000042289	ENSMUST00000106271|ENSMUST00000106272|ENSMUST00000144748|ENSMUST00000132702|ENSMUST00000046863|ENSMUST00000154987
1300	1416969_at	-0.0636908	0.232548	0.0117304	0.909316	Gtse1	ENSMUSG00000022385	ENSMUST00000170629
1301	1416970_a_at	0.243407	0.000156779	0.00627486	0.970707	Cox7a2	ENSMUSG00000032330	ENSMUST00000034881
1302	1416971_at	0.197995	0.00185853	-0.283583	0.1553	Cox7a2	ENSMUSG00000032330	ENSMUST00000034881
1303	1416972_at	0.147833	0.0217582	0.00568616	0.979034	Gm13311|Nhp2l1|Gm5616|Gm8741	ENSMUSG00000082542|ENSMUSG00000063480|ENSMUSG00000063543|ENSMUSG00000091655	ENSMUST00000117863|ENSMUST00000080622|ENSMUST00000072904|ENSMUST00000165252|ENSMUST00000174736
1304	1416973_at	0.0339883	0.571305	-0.336525	0.0825573	Nhp2l1|Gm13642|Gm5616|Gm8741	ENSMUSG00000063480|ENSMUSG00000086846|ENSMUSG00000063543|ENSMUSG00000091655	ENSMUST00000080622|ENSMUST00000166578|ENSMUST00000121697|ENSMUST00000079844|ENSMUST00000165252|ENSMUST00000174736
1305	1416974_at	0.0826095	0.260271	-0.127071	0.16122	Stam2	ENSMUSG00000055371	ENSMUST00000102759
1306	1416975_at	-0.313047	0.000615167	-0.153942	0.0951209	Stam2	ENSMUSG00000055371	ENSMUST00000102759
1307	1416976_at	0.255417	0.00118492	-0.2856	0.0122677	Stam2	ENSMUSG00000055371	ENSMUST00000102759
1308	1416977_at	-0.329021	0.000220184	-0.011447	0.923057	Stam2	ENSMUSG00000055371	ENSMUST00000102759
1309	1416978_at	-0.14478	0.074	-0.247865	0.0374422	Fcgrt	ENSMUSG00000003420	ENSMUST00000003512
1310	1416979_at	0.31284	0.00014095	0.0726972	0.687079	Pomp	ENSMUSG00000029649	ENSMUST00000031654
1311	1416980_at	-0.19426	0.00445061	0.0174174	0.820732	Mettl7b	ENSMUSG00000025347	ENSMUST00000026398
1312	1416981_at	0.62793	1.54e-05	0.405466	0.00783611	Foxo1	ENSMUSG00000044167	ENSMUST00000053764
1313	1416982_at	0.47517	6.77e-05	0.337382	0.00549878	Foxo1	ENSMUSG00000044167	ENSMUST00000053764
1314	1416983_s_at	0.492998	2.9e-05	0.363085	0.0151954	Foxo1	ENSMUSG00000044167	ENSMUST00000053764
1315	1416984_at	-0.140616	0.0331889	-0.471834	0.0248185	Mrps18a	ENSMUSG00000023967	ENSMUST00000024763|ENSMUST00000134237|ENSMUST00000147672|ENSMUST00000146255
1316	1416985_at	0.108246	0.0623715	0.000390044	0.998298	Sirpa	ENSMUSG00000037902	ENSMUST00000161620|ENSMUST00000103203|ENSMUST00000103202|ENSMUST00000049262|ENSMUST00000179001|ENSMUST00000099113
1317	1416986_a_at	-0.770494	5.77e-06	-0.107002	0.141193	Sirpa	ENSMUSG00000037902	ENSMUST00000161620|ENSMUST00000103203|ENSMUST00000103202|ENSMUST00000049262|ENSMUST00000163034|ENSMUST00000160276|ENSMUST00000179001|ENSMUST00000099113
1318	1416987_at	0.00618049	0.917075	0.0432822	0.639181	Elp4	ENSMUSG00000027167	ENSMUST00000122965
1319	1416988_at	0.199873	0.00608036	0.282204	0.0309643	Msh2	ENSMUSG00000024151	ENSMUST00000024967
1320	1416989_at	0.281883	0.000394134	0.116799	0.313277	Vps53	ENSMUSG00000017288	ENSMUST00000094015|ENSMUST00000056601|ENSMUST00000108419
1321	1416990_at	-0.0767091	0.187755	0.0436477	0.739181	Rxrb	ENSMUSG00000039656	ENSMUST00000174578|ENSMUST00000174033|ENSMUST00000174645|ENSMUST00000116612|ENSMUST00000044858
1322	1416991_at	0.106595	0.234758	-0.294234	0.0205076	Mto1	ENSMUSG00000032342	ENSMUST00000136478|ENSMUST00000133002|ENSMUST00000148238|ENSMUST00000034896
1323	1416992_at	-0.0447501	0.473283	-0.035737	0.659645	Mfng	ENSMUSG00000018169	ENSMUST00000018313
1324	1416993_at	0.339698	0.000315182	-0.0729016	0.596449	Cog4	ENSMUSG00000031753	ENSMUST00000165867|ENSMUST00000034203|ENSMUST00000174398|ENSMUST00000172542|ENSMUST00000172497
1325	1416994_at	-0.215243	0.00663834	0.087745	0.501114	Ttc1	ENSMUSG00000041278	ENSMUST00000109278|ENSMUST00000147984|ENSMUST00000048578
1326	1416995_at	0.00604186	0.919804	-0.00887359	0.957281	Pacsin3	ENSMUSG00000027257	ENSMUST00000059566|ENSMUST00000028694|ENSMUST00000111349|ENSMUST00000141313|ENSMUST00000128684|ENSMUST00000168916
1327	1416996_at	0.272564	0.00178486	0.0870441	0.37372	Tbc1d8	ENSMUSG00000003134	ENSMUST00000054462
1328	1416997_a_at	-0.112554	0.0511943	0.119054	0.342346	Hap1	ENSMUSG00000006930	ENSMUST00000138603
1329	1416998_at	0.589453	2.75e-05	0.270843	0.0548015	Gm5067|Rrs1	ENSMUSG00000090671|ENSMUSG00000061024	ENSMUST00000170449|ENSMUST00000072079
1330	1416999_at	0.0606391	0.351172	0.0963406	0.370875	Smpd2	ENSMUSG00000019822	ENSMUST00000126833|ENSMUST00000143470|ENSMUST00000019965|ENSMUST00000141542|ENSMUST00000122997|ENSMUST00000155411|ENSMUST00000147367|ENSMUST00000132170
1331	1417000_at	-0.0928539	0.211451	-0.0274888	0.832602	Abtb1	ENSMUSG00000030083	ENSMUST00000032169
1332	1417001_a_at	0.462265	0.000120628	-0.199691	0.498183	D4Wsu53e	ENSMUSG00000037266	ENSMUST00000148900|ENSMUST00000078084|ENSMUST00000145364|ENSMUST00000154837|ENSMUST00000149003
1333	1417002_at	0.049607	0.487317	-0.575569	0.0247882	0610012G03Rik	ENSMUSG00000096232	ENSMUST00000179515
1334	1417003_at	-0.0432298	0.436379	-0.00518287	0.962861	0610012G03Rik	ENSMUSG00000096232	ENSMUST00000179515
1335	1417004_at	0.380283	4.58e-05	0.105041	0.430051	Tsg101	ENSMUSG00000014402	ENSMUST00000014546|ENSMUST00000146130
1336	1417005_at	0.152163	0.00725428	0.242592	0.00695503	Klc1	ENSMUSG00000021288	ENSMUST00000118471|ENSMUST00000120544|ENSMUST00000124197
1337	1417006_at	0.04047	0.479274	-0.676492	0.0017286	Commd4	ENSMUSG00000032299	ENSMUST00000065358
1338	1417007_a_at	0.495058	1.26e-05	0.0111597	0.93887	Vps4b	ENSMUSG00000009907	ENSMUST00000094646
1339	1417008_at	-0.203825	0.00627387	-0.354523	0.0135752	Crat	ENSMUSG00000026853	ENSMUST00000102855|ENSMUST00000146603|ENSMUST00000028207|ENSMUST00000102854|ENSMUST00000154595
1340	1417009_at	0.205084	0.00490643	0.102081	0.236811	C1ra	ENSMUSG00000055172	ENSMUST00000068593
1341	1417010_at	0.460029	0.000348655	0.158005	0.223571	Zbtb18	ENSMUSG00000063659	ENSMUST00000094276|ENSMUST00000077225
1342	1417011_at	0.105137	0.0981763	-0.46154	0.00713899	Sdc2	ENSMUSG00000022261	ENSMUST00000022871
1343	1417012_at	-0.230213	0.00440428	-0.752487	0.000437508	Sdc2	ENSMUSG00000022261	ENSMUST00000022871
1344	1417013_at	0.677827	1.39e-05	-0.0157359	0.92812	Hspb8	ENSMUSG00000041548	ENSMUST00000036991|ENSMUST00000133335
1345	1417014_at	-0.258793	0.00721559	-0.397229	0.00537528	Hspb8	ENSMUSG00000041548	ENSMUST00000036991
1346	1417015_at	-0.168836	0.0251398	0.00676085	0.953314	Rassf3	ENSMUSG00000025795	ENSMUST00000026902
1347	1417016_at	0.51853	1.63e-05	-0.0953447	0.605199	Mapkapk5	ENSMUSG00000029454	ENSMUST00000125946|ENSMUST00000031410|ENSMUST00000111783|ENSMUST00000152270|ENSMUST00000126524|ENSMUST00000111781|ENSMUST00000111782|ENSMUST00000111786|ENSMUST00000153763|ENSMUST00000154628
1348	1417017_at	-0.0809851	0.211286	-0.0204625	0.842998	Cyp17a1	ENSMUSG00000003555	ENSMUST00000026012|ENSMUST00000131142
1349	1417018_at	-0.000680959	0.992712	-0.127089	0.221301	Efemp2	ENSMUSG00000024909	ENSMUST00000165485|ENSMUST00000166253|ENSMUST00000167371|ENSMUST00000070118|ENSMUST00000167827|ENSMUST00000164388|ENSMUST00000168330
1350	1417019_a_at	-0.0219742	0.71953	0.0187087	0.837671	Cdc6	ENSMUSG00000017499	ENSMUST00000092706|ENSMUST00000133779|ENSMUST00000093937|ENSMUST00000135862
1351	1417020_at	-0.0880481	0.185825	0.0852171	0.40169	Spata4	ENSMUSG00000031518	ENSMUST00000033917
1352	1417021_a_at	-0.115646	0.0997262	0.126359	0.0650875	Spo11	ENSMUSG00000005883	ENSMUST00000144044|ENSMUST00000109125|ENSMUST00000050442|ENSMUST00000109126
1353	1417022_at	0.109735	0.0981231	-0.0625039	0.601092	Slc7a3	ENSMUSG00000031297	ENSMUST00000138162|ENSMUST00000101362|ENSMUST00000113710|ENSMUST00000126282|ENSMUST00000073927
1354	1417023_a_at	0.327603	0.00411351	0.0931791	0.272215	Fabp4	ENSMUSG00000062515	ENSMUST00000029041
1355	1417024_at	0.551901	6.06e-06	0.224361	0.101402	Hars	ENSMUSG00000001380	ENSMUST00000001416
1356	1417025_at	-0.416254	0.00352824	-0.566664	0.00141581	H2-Eb1	ENSMUSG00000060586	ENSMUST00000074557
1357	1417026_at	-0.036709	0.562664	-0.351413	0.0711931	Pfdn1	ENSMUSG00000024346	ENSMUST00000025204
1358	1417027_at	0.340786	4.55e-05	-0.237624	0.0384155	Trim2	ENSMUSG00000027993	ENSMUST00000107692|ENSMUST00000107691|ENSMUST00000107695|ENSMUST00000107693
1359	1417028_a_at	-0.174728	0.0140103	-0.0491327	0.771465	Trim2	ENSMUSG00000027993	ENSMUST00000107692|ENSMUST00000107691|ENSMUST00000107695|ENSMUST00000065380|ENSMUST00000128574|ENSMUST00000054990|ENSMUST00000107693
1360	1417029_a_at	-0.992667	6e-06	0.302504	0.0529321	Trim2	ENSMUSG00000027993	ENSMUST00000107692|ENSMUST00000107691|ENSMUST00000107695|ENSMUST00000065380|ENSMUST00000128574|ENSMUST00000054990|ENSMUST00000137596|ENSMUST00000156347|ENSMUST00000107693
1361	1417030_at	0.0487214	0.412627	-0.325028	0.0161547	Tmem206	ENSMUSG00000026627	ENSMUST00000027940
1362	1417031_at	-0.102808	0.0693933	-0.136767	0.166335	Tmem206	ENSMUSG00000026627	ENSMUST00000027940
1363	1417032_at	0.173374	0.00685125	0.244826	0.0925832	Ube2g2	ENSMUSG00000009293	ENSMUST00000174510
1364	1417033_at	-0.461392	8.2e-05	-0.196901	0.0267231	Ube2g2	ENSMUSG00000009293	ENSMUST00000174510|ENSMUST00000172813|ENSMUST00000174546|ENSMUST00000173360
1365	1417034_at	-0.147087	0.0189634	-0.330002	0.0501106	Trappc6a	ENSMUSG00000002043	ENSMUST00000136873|ENSMUST00000147114|ENSMUST00000002112|ENSMUST00000108455|ENSMUST00000129808|ENSMUST00000135972
1366	1417035_at	-0.0161067	0.816309	-0.410974	0.0191781	Sac3d1	ENSMUSG00000024790	ENSMUST00000113533
1367	1417036_at	0.0385313	0.527097	-0.0765777	0.245579	Sac3d1	ENSMUSG00000024790	ENSMUST00000113533
1368	1417037_at	0.295222	0.000477953	-0.00839612	0.95348	Orc6	ENSMUSG00000031697	ENSMUST00000034132|ENSMUST00000170141
1369	1417038_at	0.400058	0.000148826	0.327737	0.0220943	2009-09-01	ENSMUSG00000059248	ENSMUST00000106349|ENSMUST00000100193|ENSMUST00000019038|ENSMUST00000106354|ENSMUST00000093907|ENSMUST00000155331
1370	1417039_a_at	-0.134522	0.0350889	0.277194	0.0513506	Cul7	ENSMUSG00000038545	ENSMUST00000043464|ENSMUST00000145567|ENSMUST00000133393|ENSMUST00000125949
1371	1417040_a_at	0.0636479	0.332884	0.0283472	0.839982	Bok	ENSMUSG00000026278	ENSMUST00000027499
1372	1417041_at	0.285475	0.000515146	-0.06069	0.686374	Polr1c	ENSMUSG00000067148	ENSMUST00000087026|ENSMUST00000124655|ENSMUST00000152583|ENSMUST00000142706|ENSMUST00000173349|ENSMUST00000174392
1373	1417042_at	0.181452	0.00775692	0.159126	0.195874	Slc37a4	ENSMUSG00000032114	ENSMUST00000165839
1374	1417043_at	-0.136329	0.0330101	-0.754219	0.000365651	Lcat	ENSMUSG00000035237	ENSMUST00000038896
1375	1417044_at	0.207273	0.00315706	0.0484772	0.758738	Lcmt1	ENSMUSG00000030763	ENSMUST00000033025
1376	1417045_at	0.372851	0.000600229	-0.00660956	0.970825	Bid	ENSMUSG00000004446	ENSMUST00000160684|ENSMUST00000004560
1377	1417046_at	0.206071	0.00494612	-0.0247382	0.867725	Nprl2	ENSMUSG00000010057	ENSMUST00000010201
1378	1417047_at	-0.031185	0.677677	0.122462	0.0885128	Prom2	ENSMUSG00000027376	ENSMUST00000028855|ENSMUST00000103214
1379	1417048_at	-0.279719	0.000896565	0.0528383	0.541549	Prom2	ENSMUSG00000027376	ENSMUST00000028855
1380	1417049_at	-0.19105	0.0133604	0.0255176	0.808353	Rhd	ENSMUSG00000028825	ENSMUST00000030627
1381	1417050_at	-0.322458	0.000887589	-0.282694	0.0402612	C1qtnf4	ENSMUSG00000040794	ENSMUST00000111466
1382	1417051_at	0.145939	0.135068	-0.00635876	0.97604	Pcdh8	ENSMUSG00000036422	ENSMUST00000039568
1383	1417052_at	0.353072	0.000153318	-0.492473	0.0164225	Psmb3|Gm6467	ENSMUSG00000069744|ENSMUSG00000091580	ENSMUST00000103147|ENSMUST00000138265|ENSMUST00000171547
1384	1417053_at	0.110794	0.0754381	-0.2022	0.174241	Gm7781|Fyb|Gm7666|Phb	ENSMUSG00000081456|ENSMUSG00000022148|ENSMUSG00000067547|ENSMUSG00000038845	ENSMUST00000117258|ENSMUST00000162154|ENSMUST00000146631|ENSMUST00000123001|ENSMUST00000036374|ENSMUST00000125172
1385	1417054_a_at	0.406186	5.99e-05	0.231197	0.129714	0610009D07Rik	ENSMUSG00000037361	ENSMUST00000046207
1386	1417055_at	0.419646	3.36e-05	-0.25342	0.195423	0610009D07Rik	ENSMUSG00000037361	ENSMUST00000046207
1387	1417056_at	0.32134	0.00293077	-0.203735	0.0981133	Psme1	ENSMUSG00000022216	ENSMUST00000174484|ENSMUST00000174259|ENSMUST00000172941|ENSMUST00000173544|ENSMUST00000174791|ENSMUST00000173388|ENSMUST00000174563|ENSMUST00000089619|ENSMUST00000172738|ENSMUST00000174148|ENSMUST00000173113|ENSMUST00000174419
1388	1417057_a_at	0.421771	8.06e-05	-0.268378	0.0422996	Lamp3|Gm13313|Gm11349|Ppid	ENSMUSG00000041247|ENSMUSG00000083860|ENSMUSG00000080840|ENSMUSG00000027804	ENSMUST00000081880|ENSMUST00000118938|ENSMUST00000122209|ENSMUST00000161460|ENSMUST00000029382|ENSMUST00000160799
1389	1417058_a_at	0.369049	0.000344877	-0.251571	0.0887387	Krtcap2	ENSMUSG00000042747	ENSMUST00000040888|ENSMUST00000132818|ENSMUST00000168900
1390	1417059_at	0.29676	0.00316683	-0.515576	0.0165344	Krtcap2	ENSMUSG00000042747	ENSMUST00000126691|ENSMUST00000040888|ENSMUST00000168900
1391	1417060_at	-0.00741437	0.926105	0.0261088	0.854544	Ppp1r11	ENSMUSG00000036398	ENSMUST00000040402|ENSMUST00000173540
1392	1417061_at	-0.298641	0.000666189	-0.067207	0.446744	Slc40a1	ENSMUSG00000025993	ENSMUST00000027137
1393	1417062_at	0.234762	0.0014722	-0.13551	0.225588	Armc10	ENSMUSG00000038525	ENSMUST00000095495|ENSMUST00000072896|ENSMUST00000148873
1394	1417063_at	0.364098	0.00534757	-0.419082	0.033759	C1qb	ENSMUSG00000036905	ENSMUST00000046384
1395	1417064_at	0.277859	0.000933723	-0.489489	0.0133663	Jagn1	ENSMUSG00000051256	ENSMUST00000101070
1396	1417065_at	1.01503	3.34e-05	0.455062	0.0319404	Egr1	ENSMUSG00000038418	ENSMUST00000064795|ENSMUST00000165033
1397	1417066_at	-0.0570611	0.299277	0.149382	0.291941	Adck3	ENSMUSG00000026489	ENSMUST00000170472|ENSMUST00000027766|ENSMUST00000160879
1398	1417067_s_at	0.0973767	0.131758	0.222542	0.0874291	Adck3	ENSMUSG00000026489	ENSMUST00000170472|ENSMUST00000027766
1399	1417068_a_at	0.496314	2.95e-05	0.646692	0.00113421	Ptpn1	ENSMUSG00000027540	ENSMUST00000029053|ENSMUST00000126839
1400	1417069_a_at	-0.453997	0.00260443	-0.0427155	0.89307	Gmfb	ENSMUSG00000062014	ENSMUST00000111817|ENSMUST00000079314
1401	1417070_at	0.25447	0.0117119	-0.0366904	0.820079	Cyp4v3	ENSMUSG00000079057	ENSMUST00000095328
1402	1417071_s_at	0.362132	0.00047082	0.00629139	0.966693	Cyp4v3	ENSMUSG00000079057	ENSMUST00000095328
1403	1417072_at	-0.326133	0.000534218	-0.202343	0.0280196	Slc22a6	ENSMUSG00000024650	ENSMUST00000010250
1404	1417073_a_at	0.0838714	0.376027	-0.531507	0.00131166	Qk	ENSMUSG00000062078	ENSMUST00000042296
1405	1417074_at	0.173786	0.0244252	0.0253555	0.761422	Ceacam10	ENSMUSG00000054169	ENSMUST00000038069
1406	1417075_at	0.227812	0.00263263	-0.398421	0.0648976	Fam136a	ENSMUSG00000057497	ENSMUST00000071492
1407	1417076_at	-0.136255	0.0415206	-0.171128	0.0416151	Fabp9	ENSMUSG00000027528	ENSMUST00000029038
1408	1417077_at	0.324299	0.000195569	-0.364281	0.0438301	Bcap29	ENSMUSG00000020650	ENSMUST00000177962|ENSMUST00000020979
1409	1417078_at	-0.170895	0.0114086	-0.0657354	0.41164	Lgals2	ENSMUSG00000043501	ENSMUST00000044584
1410	1417079_s_at	-0.174374	0.0192569	-0.324193	0.00406047	Lgals2	ENSMUSG00000043501	ENSMUST00000044584
1411	1417080_a_at	0.222102	0.00405302	-0.0439777	0.788122	Ecsit	ENSMUSG00000066839	ENSMUST00000179422|ENSMUST00000180180|ENSMUST00000177967|ENSMUST00000098937
1412	1417081_a_at	0.308585	0.000496571	-0.119717	0.340943	Syngr2	ENSMUSG00000048277	ENSMUST00000143852|ENSMUST00000176936|ENSMUST00000177131|ENSMUST00000026649|ENSMUST00000120928
1413	1417082_at	0.555659	1.67e-05	0.0804914	0.533983	Anp32b-ps1|Anp32b	ENSMUSG00000081792|ENSMUSG00000028333	ENSMUST00000122215|ENSMUST00000164112|ENSMUST00000102926
1414	1417083_at	0.460188	0.000408166	-0.0392925	0.877927	Sec61b|Gm10320	ENSMUSG00000053317|ENSMUSG00000092116	ENSMUST00000065678|ENSMUST00000137461|ENSMUST00000125622|ENSMUST00000170205
1415	1417084_at	-0.492328	3.01e-05	-0.151659	0.257357	Eif4ebp2	ENSMUSG00000020091	ENSMUST00000020288|ENSMUST00000167087
1416	1417085_at	-0.196943	0.00357913	0.0680693	0.564183	Akr1c6	ENSMUSG00000021210	ENSMUST00000021630
1417	1417086_at	0.334224	0.000382785	0.0859173	0.500178	Pafah1b1	ENSMUSG00000020745	ENSMUST00000021091|ENSMUST00000126341|ENSMUST00000102520|ENSMUST00000156794
1418	1417087_at	-0.402443	0.183788	0.371348	0.03808	Glg1	ENSMUSG00000003316	ENSMUST00000169020|ENSMUST00000164283
1419	1417088_at	0.376172	0.0180168	0.231576	0.282374	Zfp346	ENSMUSG00000021481	ENSMUST00000021937
1420	1417089_a_at	0.602802	3.7e-06	0.0782122	0.448327	Ckmt1	ENSMUSG00000000308	ENSMUST00000078222|ENSMUST00000000317|ENSMUST00000153040
1421	1417090_at	0.256516	0.00483319	-0.345254	0.0177819	Rcn1	ENSMUSG00000005973	ENSMUST00000006128|ENSMUST00000127019
1422	1417091_at	0.34784	0.000142045	0.0335001	0.752873	Chuk	ENSMUSG00000025199	ENSMUST00000026217|ENSMUST00000119591|ENSMUST00000149091
1423	1417092_at	0.13259	0.0384604	0.00905292	0.942984	Pth1r	ENSMUSG00000032492	ENSMUST00000166716|ENSMUST00000006005
1424	1417093_a_at	0.119582	0.0553554	0.117515	0.312476	Gtf2h4	ENSMUSG00000001524	ENSMUST00000001565|ENSMUST00000162927|ENSMUST00000160535|ENSMUST00000160734|ENSMUST00000160752
1425	1417094_at	0.224926	0.00064358	-0.0255358	0.832033	Acot7	ENSMUSG00000028937	ENSMUST00000075363|ENSMUST00000030779|ENSMUST00000105652|ENSMUST00000167926
1426	1417095_a_at	0.281038	0.00106686	0.0843326	0.362753	Hspa14	ENSMUSG00000051396	ENSMUST00000027961|ENSMUST00000129505
1427	1417096_at	0.333257	0.000416922	-0.0519776	0.777715	Rrp15	ENSMUSG00000001305	ENSMUST00000001339|ENSMUST00000162336
1428	1417097_at	0.0748549	0.193263	-0.354166	0.00390911	Mecr	ENSMUSG00000028910	ENSMUST00000030742|ENSMUST00000145045|ENSMUST00000127735|ENSMUST00000143067|ENSMUST00000137412
1429	1417098_s_at	0.110042	0.0819629	-0.212877	0.0414999	Mecr	ENSMUSG00000028910	ENSMUST00000030742|ENSMUST00000127735|ENSMUST00000137412|ENSMUST00000128607
1430	1417099_at	0.232318	0.00836874	-0.497635	0.00357114	Ftsj1	ENSMUSG00000031171	ENSMUST00000115595|ENSMUST00000033513|ENSMUST00000115594
1431	1417100_at	0.0326668	0.637539	-0.202149	0.127082	Cd320	ENSMUSG00000002308	ENSMUST00000002379|ENSMUST00000087559
1432	1417101_at	0.475132	1.78e-05	0.267567	0.0867457	Hspa2	ENSMUSG00000059970	ENSMUST00000080449
1433	1417102_a_at	0.298245	0.000228495	-0.303999	0.0442542	Ndufb5	ENSMUSG00000027673	ENSMUST00000127477|ENSMUST00000029217|ENSMUST00000139593|ENSMUST00000122290
1434	1417103_at	0.222565	0.00783041	-0.242373	0.18906	Ddt|Gm20441	ENSMUSG00000001666|ENSMUSG00000092360	ENSMUST00000172820|ENSMUST00000001716|ENSMUST00000173512
1435	1417104_at	0.27431	0.0231571	-0.00254658	0.986758	Emp3	ENSMUSG00000040212	ENSMUST00000038876|ENSMUST00000164119
1436	1417105_at	0.315765	0.000473428	-0.216561	0.330538	Trappc2l	ENSMUSG00000015013	ENSMUST00000015157
1437	1417106_at	0.155722	0.0676007	-0.186332	0.121272	Tpd52l2	ENSMUSG00000000827	ENSMUST00000149163|ENSMUST00000000844|ENSMUST00000108800|ENSMUST00000069712|ENSMUST00000130261
1438	1417107_at	0.236708	0.00394974	-0.244355	0.0828656	Tpd52l2	ENSMUSG00000000827	ENSMUST00000149163|ENSMUST00000000844|ENSMUST00000108800|ENSMUST00000069712|ENSMUST00000130261
1439	1417108_at	-0.0560537	0.50925	-0.0947407	0.43906	Klc4	ENSMUSG00000003546	ENSMUST00000003642
1440	1417109_at	0.415682	0.000184951	0.0515149	0.713944	Tinagl1	ENSMUSG00000028776	ENSMUST00000105999|ENSMUST00000145000|ENSMUST00000175992|ENSMUST00000105998|ENSMUST00000145774
1441	1417110_at	0.441025	0.000107019	0.00493583	0.976665	Man1a	ENSMUSG00000003746	ENSMUST00000003843|ENSMUST00000105470
1442	1417111_at	0.634593	4.64e-06	-0.150018	0.152729	Man1a	ENSMUSG00000003746	ENSMUST00000003843
1443	1417112_at	0.212853	0.00176891	-0.126397	0.472472	Arl2bp	ENSMUSG00000031776	ENSMUST00000034228|ENSMUST00000109527
1444	1417113_at	0.203435	0.00953483	-0.136285	0.349207	Gmcl1	ENSMUSG00000001157	ENSMUST00000001185
1445	1417114_at	0.417403	6.23e-05	-0.288802	0.0670724	Gmcl1	ENSMUSG00000001157	ENSMUST00000001185
1446	1417115_at	0.144736	0.0329261	0.0270702	0.848009	Map3k12	ENSMUSG00000023050	ENSMUST00000023812|ENSMUST00000171565|ENSMUST00000169377
1447	1417116_at	0.774323	9.17e-07	0.174195	0.315277	Slc6a8	ENSMUSG00000019558	ENSMUST00000033752|ENSMUST00000114465|ENSMUST00000114464
1448	1417117_at	-0.0811203	0.204376	-0.0758564	0.322083	Cstf1	ENSMUSG00000027498	ENSMUST00000116375
1449	1417118_a_at	0.059614	0.285814	-0.332753	0.0264642	Arhgap4|Naa10	ENSMUSG00000031389|ENSMUSG00000031388	ENSMUST00000128329|ENSMUST00000139105|ENSMUST00000033763|ENSMUST00000114389|ENSMUST00000114387|ENSMUST00000114391|ENSMUST00000114390|ENSMUST00000141211|ENSMUST00000096316|ENSMUST00000124446|ENSMUST00000143076
1450	1417119_at	-0.11771	0.0513307	-0.0548461	0.655326	Zfpl1	ENSMUSG00000024792	ENSMUST00000025707|ENSMUST00000160131|ENSMUST00000160977|ENSMUST00000161548
1451	1417120_at	0.0191673	0.735371	0.00744366	0.951471	Miip	ENSMUSG00000029022	ENSMUST00000030886|ENSMUST00000172710|ENSMUST00000173034|ENSMUST00000119975|ENSMUST00000156374|ENSMUST00000141534
1452	1417121_at	-0.0715921	0.300507	-0.000187186	0.998622	Gabra6	ENSMUSG00000020428	ENSMUST00000020703|ENSMUST00000155218|ENSMUST00000109286
1453	1417122_at	0.171833	0.0186561	-0.302642	0.0167989	Vav3	ENSMUSG00000033721	ENSMUST00000046864|ENSMUST00000106576
1454	1417123_at	-0.167728	0.0265639	-0.0671992	0.434189	Vav3	ENSMUSG00000033721	ENSMUST00000046864|ENSMUST00000106576
1455	1417124_at	0.138212	0.0568813	-0.0843291	0.598515	Dstn	ENSMUSG00000015932	ENSMUST00000103172
1456	1417125_at	0.507219	2.36e-05	0.32053	0.0183837	Ahcy|Gm9826|Gm4737	ENSMUSG00000027597|ENSMUSG00000048538|ENSMUSG00000048087	ENSMUST00000054607|ENSMUST00000029124|ENSMUST00000059524
1457	1417126_a_at	0.413392	0.000259885	-0.204261	0.183205	Rpl22l1|Gm15421|Orc5	ENSMUSG00000039221|ENSMUSG00000084235|ENSMUSG00000029012	ENSMUST00000043867|ENSMUST00000118224|ENSMUST00000051985
1458	1417127_at	-0.338119	0.000141956	-0.0313704	0.730219	Msx1	ENSMUSG00000048450	ENSMUST00000063116
1459	1417128_at	-0.114517	0.112813	0.255097	0.0650875	Plekho1	ENSMUSG00000015745	ENSMUST00000015889|ENSMUST00000123006|ENSMUST00000130043
1460	1417129_a_at	0.0115005	0.850615	-0.181366	0.187631	Meis2	ENSMUSG00000027210	ENSMUST00000028639|ENSMUST00000110907|ENSMUST00000110908|ENSMUST00000102538|ENSMUST00000110906|ENSMUST00000074285|ENSMUST00000120995|ENSMUST00000177493|ENSMUST00000149217|ENSMUST00000118654
1461	1417130_s_at	2.02454	7.01e-07	1.11444	0.00122769	Angptl4	ENSMUSG00000002289	ENSMUST00000002360|ENSMUST00000173869
1462	1417131_at	-0.442061	3.56e-05	0.191887	0.122183	Cdc25a	ENSMUSG00000032477	ENSMUST00000094324
1463	1417132_at	0.189741	0.0241853	0.188447	0.124305	Cdc25a	ENSMUSG00000032477	ENSMUST00000094324
1464	1417133_at	0.783969	0.000106873	-0.403758	0.0158349	Pmp22	ENSMUSG00000018217	ENSMUST00000108702|ENSMUST00000018361
1465	1417134_at	0.279661	0.00124499	-0.412332	0.00673157	Srpk2	ENSMUSG00000062604	ENSMUST00000088392
1466	1417135_at	-1.02693	1.71e-06	-0.0881433	0.680651	Srpk2	ENSMUSG00000062604	ENSMUST00000088392
1467	1417136_s_at	-0.947597	3e-06	-0.42343	0.0699768	Srpk2	ENSMUSG00000062604	ENSMUST00000088392
1468	1417137_at	-0.13896	0.0408519	0.0598139	0.533481	NA	NA	NA
1469	1417138_s_at	0.107863	0.0524846	-0.368961	0.0899885	Polr2e	ENSMUSG00000004667	ENSMUST00000147507|ENSMUST00000143438|ENSMUST00000004786|ENSMUST00000131743|ENSMUST00000152843
1470	1417139_at	0.0566965	0.377693	0.0351291	0.68533	Dsn1	ENSMUSG00000027635	ENSMUST00000103129|ENSMUST00000103130
1471	1417140_a_at	0.876045	3.8e-06	0.649066	0.00161189	Ptpn2	ENSMUSG00000024539	ENSMUST00000120934|ENSMUST00000025420
1472	1417141_at	0.83421	0.000199811	0.708075	0.0032109	Igtp	ENSMUSG00000078853	ENSMUST00000035266|ENSMUST00000094169|ENSMUST00000168280
1473	1417142_at	0.156169	0.0189869	-0.343937	0.0142431	Fam120b	ENSMUSG00000014763	ENSMUST00000055352
1474	1417143_at	-0.271149	0.00523653	-0.873845	0.000147695	Lpar1	ENSMUSG00000038668	ENSMUST00000107570|ENSMUST00000107574|ENSMUST00000107575|ENSMUST00000107571|ENSMUST00000055018
1475	1417144_at	-0.0578638	0.391464	-0.196176	0.154452	Tubg1	ENSMUSG00000035198	ENSMUST00000043680|ENSMUST00000137844
1476	1417145_at	0.330295	0.00021143	0.223504	0.0586664	Nfxl1	ENSMUSG00000072889	ENSMUST00000087216|ENSMUST00000135318|ENSMUST00000149393
1477	1417146_at	0.0967944	0.122607	-0.176571	0.171672	Mri1	ENSMUSG00000004996	ENSMUST00000126435|ENSMUST00000125498|ENSMUST00000005122|ENSMUST00000140850
1478	1417147_at	0.0408851	0.499197	-0.471374	0.0437018	Fam69b	ENSMUSG00000036186	ENSMUST00000074240
1479	1417148_at	0.125918	0.091375	-0.0275732	0.765901	Pdgfrb	ENSMUSG00000024620	ENSMUST00000025522|ENSMUST00000115274
1480	1417149_at	0.40526	0.000788923	-0.0766458	0.559956	P4ha2	ENSMUSG00000018906	ENSMUST00000093107|ENSMUST00000019050|ENSMUST00000174616|ENSMUST00000139315
1481	1417150_at	-0.149181	0.191353	-0.17782	0.288788	Slc6a4	ENSMUSG00000020838	ENSMUST00000108402|ENSMUST00000021195
1482	1417151_a_at	0.172725	0.00591953	-0.928973	0.000455851	Ntsr2	ENSMUSG00000020591	ENSMUST00000111064
1483	1417152_at	-0.126349	0.0370268	0.269424	0.060196	Nacc2	ENSMUSG00000026932	ENSMUST00000114159|ENSMUST00000028300
1484	1417153_at	-1.77952	5.48e-07	-0.870163	0.00524496	Nacc2	ENSMUSG00000026932	ENSMUST00000114159|ENSMUST00000028300|ENSMUST00000126921
1485	1417154_at	0.263923	0.00213966	0.100055	0.437604	Slc25a14	ENSMUSG00000031105	ENSMUST00000033431|ENSMUST00000134257|ENSMUST00000134757|ENSMUST00000114936|ENSMUST00000177710
1486	1417155_at	-0.153886	0.0810896	-0.145632	0.153262	Mycn	ENSMUSG00000037169	ENSMUST00000043396|ENSMUST00000130990
1487	1417156_at	-0.121463	0.135362	0.00481505	0.969709	Krt19	ENSMUSG00000020911	ENSMUST00000007317|ENSMUST00000126460|ENSMUST00000125888
1488	1417157_at	0.251856	0.000505429	-0.271206	0.0598137	Actr10	ENSMUSG00000021076	ENSMUST00000021479
1489	1417158_at	0.011703	0.880691	-0.0153895	0.926303	Zxdc	ENSMUSG00000034430	ENSMUST00000113539|ENSMUST00000045740
1490	1417159_at	-0.0397117	0.484703	0.0242624	0.791999	Zxdc	ENSMUSG00000034430	ENSMUST00000113539|ENSMUST00000045740
1491	1417160_s_at	-0.30549	0.00340016	-0.300686	0.0394563	Wfdc18	ENSMUSG00000000983	ENSMUST00000001009|ENSMUST00000135654|ENSMUST00000139762
1492	1417161_at	0.102121	0.199736	-0.291724	0.116232	Cdk2ap2	ENSMUSG00000024856	ENSMUST00000025779|ENSMUST00000174514|ENSMUST00000172914|ENSMUST00000174799
1493	1417162_at	0.858857	2.03e-06	0.392632	0.0127208	Tmbim1	ENSMUSG00000006301	ENSMUST00000016309|ENSMUST00000135384|ENSMUST00000152603|ENSMUST00000113796
1494	1417163_at	-0.198305	0.00943904	-0.0217702	0.848903	Dusp10	ENSMUSG00000039384	ENSMUST00000048655
1495	1417164_at	0.0967765	0.0962164	0.0520104	0.611821	Dusp10	ENSMUSG00000039384	ENSMUST00000048655
1496	1417165_at	0.351045	0.000594196	-0.0353173	0.88492	Mbd2	ENSMUSG00000024513	ENSMUST00000074058|ENSMUST00000128555
1497	1417166_at	0.0746301	0.236448	-0.277984	0.0338289	Psip1	ENSMUSG00000028484	ENSMUST00000030207
1498	1417167_at	0.0738165	0.220522	-0.0294425	0.876811	Exosc5	ENSMUSG00000061286	ENSMUST00000079634
1499	1417168_a_at	0.18113	0.0245948	0.0236841	0.858267	Usp2	ENSMUSG00000032010	ENSMUST00000034508|ENSMUST00000177054|ENSMUST00000114830|ENSMUST00000176416|ENSMUST00000065461|ENSMUST00000177422|ENSMUST00000176022
1500	1417169_at	0.155027	0.0362835	0.254675	0.037644	Usp2	ENSMUSG00000032010	ENSMUST00000034508|ENSMUST00000177422
1501	1417170_at	0.19781	0.0103015	-0.134672	0.222822	Lztfl1	ENSMUSG00000025245	ENSMUST00000165754|ENSMUST00000098258|ENSMUST00000166097|ENSMUST00000026274
1502	1417171_at	-0.115184	0.107084	0.0117583	0.882355	Itk	ENSMUSG00000020395	ENSMUST00000020664|ENSMUST00000109237
1503	1417172_at	-0.0628033	0.268335	-0.104676	0.195571	Ube2l6	ENSMUSG00000027078	ENSMUST00000102642|ENSMUST00000159150
1504	1417173_at	-0.0707832	0.363906	-0.240677	0.0356224	Atf6b	ENSMUSG00000015461	ENSMUST00000015605|ENSMUST00000173984|ENSMUST00000182587
1505	1417174_at	0.131593	0.0356997	-0.337829	0.023369	Tmem218	ENSMUSG00000032121	ENSMUST00000034632
1506	1417175_at	0.527065	1.2e-05	0.122133	0.386144	Csnk1e	ENSMUSG00000022433	ENSMUST00000117786|ENSMUST00000127155
1507	1417176_at	-0.623322	6.05e-05	-0.193362	0.402389	Csnk1e	ENSMUSG00000022433	ENSMUST00000117786|ENSMUST00000120859|ENSMUST00000122044|ENSMUST00000156513|ENSMUST00000137028|ENSMUST00000136003
1508	1417177_at	-0.101701	0.137931	-0.154128	0.250532	Galk1	ENSMUSG00000020766	ENSMUST00000021114
1509	1417178_at	0.00907711	0.876619	0.0301228	0.75665	Gipc2	ENSMUSG00000039131	ENSMUST00000152283|ENSMUST00000046614|ENSMUST00000128741|ENSMUST00000130196|ENSMUST00000152680|ENSMUST00000133672
1510	1417179_at	0.29765	0.000974686	-0.310718	0.0311673	Tspan5	ENSMUSG00000028152	ENSMUST00000029800|ENSMUST00000142890|ENSMUST00000119993
1511	1417180_at	0.259212	0.00105296	0.0419194	0.767094	Pcsk7	ENSMUSG00000035382	ENSMUST00000039059
1512	1417181_a_at	-0.718147	1.38e-05	-0.0528781	0.811279	Kifap3	ENSMUSG00000026585	ENSMUST00000077642|ENSMUST00000027877
1513	1417182_at	0.396524	0.00036269	-0.571265	0.0013201	Dnaja2	ENSMUSG00000031701	ENSMUST00000034138
1514	1417183_at	0.467438	2.31e-05	-0.28089	0.066728	Dnaja2	ENSMUSG00000031701	ENSMUST00000034138
1515	1417184_s_at	2.26587	1.37e-07	1.57346	0.00036912	Hbb-b2|Hbb-b1	ENSMUSG00000073940|ENSMUSG00000052305	ENSMUST00000098192|ENSMUST00000023934|ENSMUST00000131960|ENSMUST00000153218
1516	1417185_at	1.38337	1.39e-06	0.102359	0.492959	Ly6a	ENSMUSG00000075602	ENSMUST00000023248
1517	1417186_at	0.271641	0.000339903	-0.173826	0.314367	Ube2k	ENSMUSG00000029203	ENSMUST00000142407|ENSMUST00000131873|ENSMUST00000122141|ENSMUST00000031105|ENSMUST00000146799
1518	1417187_at	-0.110437	0.194669	-0.00929717	0.919423	Ube2k	ENSMUSG00000029203	ENSMUST00000142407|ENSMUST00000131873|ENSMUST00000122141
1519	1417188_s_at	0.259694	0.00161055	-0.370319	0.0127185	Ube2k	ENSMUSG00000029203	ENSMUST00000142407|ENSMUST00000131873|ENSMUST00000122141|ENSMUST00000146799
1520	1417189_at	0.353606	0.00251949	-0.320327	0.106468	Psme2|Psme2b-ps|9930111J21Rik1	ENSMUSG00000079197|ENSMUSG00000078153|ENSMUSG00000069893	ENSMUST00000161807|ENSMUST00000162700|ENSMUST00000161027|ENSMUST00000159687|ENSMUST00000159282|ENSMUST00000162496|ENSMUST00000159845|ENSMUST00000111378|ENSMUST00000104958|ENSMUST00000097494
1521	1417190_at	0.464687	4.24e-05	-0.0720771	0.510505	Nampt	ENSMUSG00000020572	ENSMUST00000020886
1522	1417191_at	0.530662	2.21e-05	-0.166111	0.219613	Dnajb9	ENSMUSG00000014905	ENSMUST00000015049
1523	1417192_at	0.502863	9.81e-05	-0.351805	0.0484881	Tomm70a	ENSMUSG00000022752	ENSMUST00000166897
1524	1417193_at	0.47299	2.9e-05	-0.0163833	0.927172	Sod2	ENSMUSG00000006818	ENSMUST00000007012
1525	1417194_at	-0.186343	0.0151963	-0.0929009	0.21755	Sod2	ENSMUSG00000006818	ENSMUST00000007012
1526	1417195_at	0.271741	0.00167028	0.0621542	0.747689	Wwc2	ENSMUSG00000031563	ENSMUST00000057561
1527	1417196_s_at	0.344494	0.000975769	0.0604837	0.69664	Wwc2	ENSMUSG00000031563	ENSMUST00000057561
1528	1417197_at	-0.188909	0.0580993	-0.0988454	0.454601	Wwc2	ENSMUSG00000031563	ENSMUST00000057561
1529	1417198_at	-0.219212	0.00404702	-0.0990721	0.158952	Wwc2	ENSMUSG00000031563	ENSMUST00000057561
1530	1417199_at	0.232726	0.00195229	-0.174224	0.252824	Tmem183a	ENSMUSG00000042305	ENSMUST00000049470
1531	1417200_at	0.00123632	0.983634	-0.155729	0.337244	Tmem183a	ENSMUSG00000042305	ENSMUST00000049470
1532	1417201_at	0.0159027	0.798802	0.0168497	0.899113	Nt5c2	ENSMUSG00000025041	ENSMUST00000172239|ENSMUST00000086961|ENSMUST00000168536
1533	1417202_s_at	0.333855	0.000745049	-0.410847	0.0116612	Uba3	ENSMUSG00000030061	ENSMUST00000164744|ENSMUST00000089287
1534	1417203_at	0.0714937	0.323442	-0.345933	0.0302984	Ethe1	ENSMUSG00000064254	ENSMUST00000077191
1535	1417204_at	0.273479	0.00127417	-0.265375	0.054999	Kdelr2	ENSMUSG00000079111	ENSMUST00000110731
1536	1417205_at	0.0373631	0.53906	0.0380637	0.698846	Kdelr2	ENSMUSG00000079111	ENSMUST00000110731
1537	1417206_at	0.276003	0.000593191	0.06678	0.612548	Urod	ENSMUSG00000028684	ENSMUST00000030446|ENSMUST00000134598|ENSMUST00000150370|ENSMUST00000135164|ENSMUST00000130273|ENSMUST00000123079
1538	1417207_at	-0.225176	0.0119705	-0.034364	0.753687	Dvl2	ENSMUSG00000020888	ENSMUST00000019362|ENSMUST00000102575
1539	1417208_at	0.101782	0.115747	-0.116917	0.314408	Amacr	ENSMUSG00000022244	ENSMUST00000070877
1540	1417209_at	-0.468703	3.77e-05	-0.0841757	0.594734	Sertad2	ENSMUSG00000049800	ENSMUST00000093292|ENSMUST00000109586|ENSMUST00000109585
1541	1417210_at	0.0701282	0.234972	0.00233279	0.975846	Eif2s3y	ENSMUSG00000069049	ENSMUST00000091197|ENSMUST00000148961|ENSMUST00000134820
1542	1417211_a_at	0.150729	0.154136	-1.13497	0.000455851	1110032A03Rik	ENSMUSG00000037971	ENSMUST00000042468|ENSMUST00000042576|ENSMUST00000176894|ENSMUST00000176238|ENSMUST00000177142|ENSMUST00000177022
1543	1417212_at	-0.195761	0.0189951	-0.199809	0.190354	Fam195a	ENSMUSG00000025732	ENSMUST00000026828
1544	1417213_a_at	-0.205366	0.00949591	-0.172189	0.0984902	Rbm6	ENSMUSG00000032582	ENSMUST00000035201|ENSMUST00000183032|ENSMUST00000181986|ENSMUST00000182092
1545	1417214_at	-0.0255106	0.684574	-0.737481	8.19e-05	Rab27b	ENSMUSG00000024511	ENSMUST00000121693|ENSMUST00000117692|ENSMUST00000069749
1546	1417215_at	0.0210317	0.769296	-0.376658	0.0261955	Rab27b	ENSMUSG00000024511	ENSMUST00000121693|ENSMUST00000117692|ENSMUST00000069749
1547	1417216_at	0.109613	0.0740408	0.151056	0.190122	Gm7645|Gm21182|Pim2	ENSMUSG00000084033|ENSMUSG00000095766|ENSMUSG00000031155	ENSMUST00000119008|ENSMUST00000108746|ENSMUST00000178899|ENSMUST00000033495
1548	1417217_at	0.150319	0.0223873	0.18582	0.108859	Magel2	ENSMUSG00000056972	ENSMUST00000080403
1549	1417218_at	-0.137772	0.061302	-0.00753367	0.947587	Calhm2	ENSMUSG00000033033	ENSMUST00000035822
1550	1417219_s_at	0.302624	0.00291574	-0.535042	0.184657	Gm9844|Gm3788|Tmsb10	ENSMUSG00000050347|ENSMUSG00000091955|ENSMUSG00000094392|ENSMUSG00000079523	ENSMUST00000052897|ENSMUST00000170837|ENSMUST00000119949|ENSMUST00000114049|ENSMUST00000114050|ENSMUST00000114048|ENSMUST00000144337
1551	1417220_at	0.292945	0.000445791	-0.173861	0.195098	Fah	ENSMUSG00000030630	ENSMUST00000032865
1552	1417221_at	0.0414287	0.508552	-0.118987	0.198679	NA	NA	NA
1553	1417222_a_at	0.476084	0.00067778	-0.24443	0.180096	Tmem123	ENSMUSG00000050912	ENSMUST00000052865|ENSMUST00000154371
1554	1417223_at	0.275974	0.00110893	0.141668	0.273521	Cd2bp2	ENSMUSG00000042502	ENSMUST00000166791
1555	1417224_a_at	-0.180974	0.0491662	0.146172	0.148128	Cd2bp2	ENSMUSG00000042502	ENSMUST00000166791|ENSMUST00000035771
1556	1417225_at	-0.0878143	0.280479	-0.132498	0.507713	Arl6ip5	ENSMUSG00000035199	ENSMUST00000044681
1557	1417226_at	0.00638456	0.928612	0.179806	0.0971823	Fbxw4	ENSMUSG00000040913	ENSMUST00000161039|ENSMUST00000162879|ENSMUST00000160438|ENSMUST00000162433|ENSMUST00000046869|ENSMUST00000160018
1558	1417227_at	0.15508	0.0263661	0.196086	0.0913069	Mccc1	ENSMUSG00000027709	ENSMUST00000144266|ENSMUST00000029259
1559	1417228_at	-0.41276	0.000152683	-0.218042	0.0785091	Capn1	ENSMUSG00000024942	ENSMUST00000025891|ENSMUST00000164843
1560	1417229_at	-0.942958	5.34e-07	-0.235421	0.0120693	Capn1	ENSMUSG00000024942	ENSMUST00000025891|ENSMUST00000164843
1561	1417230_at	-0.0969738	0.104909	0.0271047	0.80442	Ralgps2	ENSMUSG00000026594	ENSMUST00000171292|ENSMUST00000027886|ENSMUST00000172057|ENSMUST00000063199
1562	1417231_at	-0.00544227	0.951873	0.0493088	0.688056	Cldn2	ENSMUSG00000047230	ENSMUST00000054889
1563	1417232_at	-0.0387308	0.473832	-0.0795596	0.298987	Cldn2	ENSMUSG00000047230	ENSMUST00000054889|ENSMUST00000172779|ENSMUST00000135224
1564	1417233_at	0.109868	0.0781337	-0.156337	0.490244	Chchd4	ENSMUSG00000034203	ENSMUST00000040835
1565	1417234_at	0.284843	0.00055323	-0.0317083	0.79672	Mmp11	ENSMUSG00000000901	ENSMUST00000000924
1566	1417235_at	0.35791	0.00028618	0.096585	0.453136	Ehd3	ENSMUSG00000024065	ENSMUST00000024860
1567	1417236_at	-0.33289	0.000300134	-0.0027753	0.992513	Ehd3	ENSMUSG00000024065	ENSMUST00000024860
1568	1417237_at	-0.170521	0.0120704	-0.14491	0.143821	Pld2	ENSMUSG00000020828	ENSMUST00000018429|ENSMUST00000108557|ENSMUST00000179806|ENSMUST00000146248
1569	1417238_at	0.528163	1.08e-05	-0.0620523	0.689429	Ewsr1	ENSMUSG00000009079	ENSMUST00000079949
1570	1417239_at	0.371558	0.000280106	-0.41709	0.0306935	Cetn3	ENSMUSG00000021537	ENSMUST00000022009
1571	1417240_at	0.213738	0.00391746	-0.538568	0.00547653	Zyx	ENSMUSG00000029860	ENSMUST00000070635|ENSMUST00000164375
1572	1417241_at	0.0707717	0.273952	-0.277615	0.0913192	Amz2	ENSMUSG00000020610	ENSMUST00000020929|ENSMUST00000103061|ENSMUST00000141739|ENSMUST00000155036|ENSMUST00000092500
1573	1417242_at	0.394751	7.46e-05	-0.105226	0.351755	Gm5580|Eif4a3	ENSMUSG00000060393|ENSMUSG00000025580	ENSMUST00000122096|ENSMUST00000076334|ENSMUST00000026667|ENSMUST00000129044|ENSMUST00000138849
1574	1417243_at	0.281851	0.000442176	0.118772	0.402516	Fam192a	ENSMUSG00000031774	ENSMUST00000034226
1575	1417244_a_at	0.0535145	0.517613	0.166385	0.185964	Irf7	ENSMUSG00000025498	ENSMUST00000148414|ENSMUST00000131399|ENSMUST00000106023|ENSMUST00000155744|ENSMUST00000127223|ENSMUST00000123525|ENSMUST00000156938|ENSMUST00000026571|ENSMUST00000097952
1576	1417245_at	0.0994593	0.0940186	-0.260854	0.0935631	Gpr180	ENSMUSG00000022131	ENSMUST00000022728
1577	1417246_at	-0.146365	0.0363545	0.0136187	0.849457	Pzp	ENSMUSG00000030359	ENSMUST00000032510|ENSMUST00000112132
1578	1417247_at	0.241277	0.00122506	-0.469178	0.0027402	AI597479	ENSMUSG00000010290	ENSMUST00000010434
1579	1417248_at	-0.411887	0.000742534	0.125509	0.386791	Ralbp1	ENSMUSG00000024096	ENSMUST00000166543|ENSMUST00000024905
1580	1417249_at	-0.133257	0.0415172	-0.0475397	0.571206	Polm	ENSMUSG00000020474	ENSMUST00000109837|ENSMUST00000143478|ENSMUST00000020767
1581	1417250_at	0.455182	4.96e-05	0.443644	0.00682831	Rlim	ENSMUSG00000056537	ENSMUST00000121153|ENSMUST00000070705
1582	1417251_at	0.0898974	0.150631	0.00898138	0.937703	Palmd	ENSMUSG00000033377	ENSMUST00000040097|ENSMUST00000119557
1583	1417252_at	0.24495	0.0042985	-0.241244	0.0921564	Nt5c	ENSMUSG00000020736	ENSMUST00000106530|ENSMUST00000021082|ENSMUST00000124778|ENSMUST00000125940|ENSMUST00000130668
1584	1417253_at	0.427618	0.000790294	0.303103	0.0622367	Frg1	ENSMUSG00000031590	ENSMUST00000033999
1585	1417254_at	0.277485	0.00279342	-0.113954	0.292049	Spata5	ENSMUSG00000027722	ENSMUST00000108112|ENSMUST00000029277|ENSMUST00000130674
1586	1417255_at	-0.0201856	0.728381	0.0804306	0.566661	Ift140	ENSMUSG00000024169	ENSMUST00000024983|ENSMUST00000153895
1587	1417256_at	0.331459	0.00341566	0.0770404	0.522991	Mmp13	ENSMUSG00000050578	ENSMUST00000015394
1588	1417257_at	-0.10553	0.0761485	0.0214689	0.779853	Cel	ENSMUSG00000026818	ENSMUST00000028161
1589	1417258_at	0.377646	6.14e-05	-0.130156	0.222478	Cct5	ENSMUSG00000022234	ENSMUST00000022842|ENSMUST00000160174|ENSMUST00000159449
1590	1417259_a_at	0.0709906	0.192315	-0.660399	0.00147281	Capzb	ENSMUSG00000028745	ENSMUST00000102508|ENSMUST00000102507|ENSMUST00000150077|ENSMUST00000030518|ENSMUST00000138045|ENSMUST00000042675
1591	1417260_at	-0.210023	0.00421628	-0.023712	0.873615	U2af2	ENSMUSG00000030435	ENSMUST00000005041|ENSMUST00000165399
1592	1417261_at	0.154029	0.0157155	-0.149094	0.31387	Mbtd1	ENSMUSG00000059474	ENSMUST00000107853|ENSMUST00000063718|ENSMUST00000107854
1593	1417262_at	2.03645	1.04e-06	0.556073	0.0441267	Ptgs2	ENSMUSG00000032487	ENSMUST00000035065
1594	1417263_at	0.749124	7.66e-05	0.262442	0.00255254	Ptgs2	ENSMUSG00000032487	ENSMUST00000035065
1595	1417264_at	0.136114	0.0651637	-0.116093	0.363898	Coq5	ENSMUSG00000041733	ENSMUST00000040421|ENSMUST00000129024
1596	1417265_s_at	-0.00887886	0.904927	-0.341989	0.0365436	Coq5	ENSMUSG00000041733	ENSMUST00000040421|ENSMUST00000129024
1597	1417266_at	2.64997	5.11e-06	1.17889	0.00524782	Ccl6	ENSMUSG00000018927	ENSMUST00000019071|ENSMUST00000138145|ENSMUST00000150243
1598	1417267_s_at	0.0790695	0.208842	-0.081867	0.416904	Fkbp11	ENSMUSG00000003355	ENSMUST00000003445
1599	1417268_at	2.27478	4.26e-07	0.96623	0.00117883	Cd14	ENSMUSG00000051439	ENSMUST00000061829
1600	1417269_at	0.0319317	0.631193	0.162527	0.329816	Cdk9	ENSMUSG00000009555	ENSMUST00000125058|ENSMUST00000009699|ENSMUST00000120105|ENSMUST00000123170|ENSMUST00000130399
1601	1417270_at	-0.310775	0.000460606	-0.125865	0.23956	Wdr12	ENSMUSG00000026019	ENSMUST00000027173|ENSMUST00000122038|ENSMUST00000117438
1602	1417271_a_at	-0.120706	0.0610135	0.0509853	0.623819	Eng	ENSMUSG00000026814	ENSMUST00000009705|ENSMUST00000113272|ENSMUST00000156306|ENSMUST00000138600|ENSMUST00000167841
1603	1417272_at	-0.124561	0.162745	-0.292969	0.00520237	Fam114a1	ENSMUSG00000029185	ENSMUST00000031080
1604	1417273_at	1.4276	3.53e-07	1.19334	0.000551949	Pdk4	ENSMUSG00000019577	ENSMUST00000019721
1605	1417274_at	0.0116661	0.884848	0.16316	0.222559	Gm5145|Snrpa	ENSMUSG00000071273|ENSMUSG00000061479	ENSMUST00000095633|ENSMUST00000148491|ENSMUST00000122202|ENSMUST00000080356|ENSMUST00000126211|ENSMUST00000163311
1606	1417275_at	0.255331	0.00127331	-0.923993	0.00125716	Mal	ENSMUSG00000027375	ENSMUST00000028854
1607	1417276_at	-0.112098	0.0534229	-0.0675006	0.358711	Tulp2	ENSMUSG00000023467	ENSMUST00000107760|ENSMUST00000107759|ENSMUST00000107758|ENSMUST00000107762|ENSMUST00000024233|ENSMUST00000085331|ENSMUST00000107761
1608	1417277_at	0.0893396	0.139305	-0.0301168	0.755847	Cyp4f16	ENSMUSG00000048440	ENSMUST00000169591|ENSMUST00000003416|ENSMUST00000165515|ENSMUST00000168346|ENSMUST00000168285
1609	1417278_a_at	-0.193585	0.0257496	-0.509873	0.00123372	Nkd1	ENSMUSG00000031661	ENSMUST00000034086|ENSMUST00000169179
1610	1417279_at	0.362952	0.000407387	-0.171307	0.134283	Itpr1	ENSMUSG00000030102	ENSMUST00000032192
1611	1417280_at	-0.165916	0.0156208	-0.122182	0.105272	Slc17a1	ENSMUSG00000021335	ENSMUST00000110413|ENSMUST00000006785
1612	1417281_a_at	-0.177316	0.0073593	-0.266384	0.00455167	Mmp23	ENSMUSG00000029061	ENSMUST00000030937|ENSMUST00000156906
1613	1417282_at	-0.106357	0.0857507	-0.163037	0.0690497	Mmp23	ENSMUSG00000029061	ENSMUST00000030937|ENSMUST00000156906|ENSMUST00000130944|ENSMUST00000139242
1614	1417283_at	0.097929	0.0581197	-0.391195	0.0451843	Lynx1	ENSMUSG00000022594	ENSMUST00000023259
1615	1417284_at	0.00654547	0.923503	-0.113872	0.327453	Mapkap1	ENSMUSG00000038696	ENSMUST00000147337|ENSMUST00000129633|ENSMUST00000113126
1616	1417285_a_at	0.32042	0.000287919	0.176924	0.312184	Ndufa5	ENSMUSG00000023089	ENSMUST00000023851|ENSMUST00000118558|ENSMUST00000132588|ENSMUST00000141274
1617	1417286_at	0.343842	0.000103614	-0.0342341	0.877876	Ndufa5	ENSMUSG00000023089	ENSMUST00000023851|ENSMUST00000141274
1618	1417287_at	0.366697	0.000394812	0.00131196	0.994342	H13	ENSMUSG00000019188	ENSMUST00000125366|ENSMUST00000089059|ENSMUST00000079247
1619	1417288_at	-0.0869952	0.145886	-0.215936	0.0664566	Plekha2	ENSMUSG00000031557	ENSMUST00000064883|ENSMUST00000128715
1620	1417289_at	-0.288868	0.00165426	-0.0726909	0.374579	Plekha2	ENSMUSG00000031557	ENSMUST00000064883|ENSMUST00000128715|ENSMUST00000098866
1621	1417290_at	1.82064	5.34e-07	0.583224	0.0113619	Lrg1	ENSMUSG00000037095	ENSMUST00000041357
1622	1417291_at	1.22068	5.48e-07	0.492993	0.00436533	Tnfrsf1a	ENSMUSG00000030341	ENSMUST00000032491|ENSMUST00000144524|ENSMUST00000134803
1623	1417292_at	0.0769355	0.318587	0.245518	0.118728	Ifi47	ENSMUSG00000078920	ENSMUST00000109202|ENSMUST00000046704
1624	1417293_at	0.138757	0.0301359	-0.244078	0.040548	Hs6st1	ENSMUSG00000045216	ENSMUST00000088174
1625	1417294_at	0.204353	0.00486162	0.17545	0.240683	Akr7a5	ENSMUSG00000028743	ENSMUST00000073787|ENSMUST00000153645
1626	1417295_at	-0.0146972	0.830808	-0.114002	0.340997	Mta1	ENSMUSG00000021144	ENSMUST00000009099|ENSMUST00000109723|ENSMUST00000069690|ENSMUST00000130926|ENSMUST00000109726|ENSMUST00000109727
1627	1417296_at	0.474523	0.000465705	0.013286	0.933673	Atf1	ENSMUSG00000023027	ENSMUST00000023769|ENSMUST00000168103
1628	1417297_at	-0.0426756	0.475472	0.177857	0.108051	Itpr3	ENSMUSG00000042644	ENSMUST00000049308
1629	1417298_at	0.00217554	0.976022	-0.161685	0.273611	Ebpl	ENSMUSG00000021928	ENSMUST00000022494
1630	1417299_at	-0.149161	0.0202662	0.0719471	0.525399	Nek2	ENSMUSG00000026622	ENSMUST00000027931
1631	1417300_at	-0.133732	0.0291959	0.0152731	0.884188	Smpdl3b	ENSMUSG00000028885	ENSMUST00000030709
1632	1417301_at	-0.156668	0.0147582	-0.114639	0.269142	Fzd6	ENSMUSG00000022297	ENSMUST00000022906|ENSMUST00000179165
1633	1417302_at	-0.257246	0.00116798	-0.110346	0.254842	Rcor2	ENSMUSG00000024968	ENSMUST00000066646|ENSMUST00000113369
1634	1417303_at	-0.303826	0.000467088	-0.49625	0.00854838	Mvd	ENSMUSG00000006517	ENSMUST00000006692
1635	1417304_at	-0.0228706	0.774924	-0.0865258	0.380916	Chrd	ENSMUSG00000006958	ENSMUST00000007171|ENSMUST00000153299|ENSMUST00000151150
1636	1417305_at	-0.0484148	0.459527	-0.0343335	0.722066	Speg	ENSMUSG00000026207	ENSMUST00000113590|ENSMUST00000113589|ENSMUST00000113588|ENSMUST00000113587|ENSMUST00000122266
1637	1417306_at	-0.140697	0.0580306	-0.00610237	0.958404	Tyk2	ENSMUSG00000032175	ENSMUST00000001036
1638	1417307_at	0.198678	0.00670651	-0.472399	0.00091897	Dmd	ENSMUSG00000045103	ENSMUST00000114000|ENSMUST00000113991
1639	1417308_at	0.20907	0.000658959	-0.0107878	0.934944	Pkm	ENSMUSG00000032294	ENSMUST00000034834|ENSMUST00000163694
1640	1417309_at	0.213517	0.0104648	0.369803	0.00355182	Tob2	ENSMUSG00000048546	ENSMUST00000050467
1641	1417310_at	-0.260171	0.00101194	0.28099	0.0198636	Tob2	ENSMUSG00000048546	ENSMUST00000050467
1642	1417311_at	0.482178	0.000240017	0.172068	0.382641	Crip2	ENSMUSG00000006356	ENSMUST00000084882
1643	1417312_at	-0.214526	0.00290845	-0.332842	0.0860839	Dkk3	ENSMUSG00000030772	ENSMUST00000033036
1644	1417313_at	0.117432	0.070881	-0.0626837	0.660551	NA	NA	NA
1645	1417314_at	-0.153174	0.011565	0.044285	0.568936	Cfb|C2|Gm20547	ENSMUSG00000090231|ENSMUSG00000024371|ENSMUSG00000092511	ENSMUST00000141295|ENSMUST00000128767|ENSMUST00000154526|ENSMUST00000153400|ENSMUST00000133127|ENSMUST00000025229|ENSMUST00000176203|ENSMUST00000176332|ENSMUST00000146299|ENSMUST00000129891
1646	1417315_at	0.292014	0.000274015	0.185167	0.144741	Gripap1	ENSMUSG00000031153	ENSMUST00000132456|ENSMUST00000065932|ENSMUST00000115675|ENSMUST00000144946|ENSMUST00000101694
1647	1417316_at	0.180934	0.00658067	-0.577246	0.00287164	Acot13	ENSMUSG00000006717	ENSMUST00000006900
1648	1417317_s_at	0.209286	0.00161959	0.0687564	0.668421	Rpl35a-ps2|Gm16335|Rpl35a-ps5|Gm14279|Rpl35a-ps6|Rpl35a-ps4|Rpl35a-ps7|Gm10243|Rpl35a|Gm12778|Gm10029|Rpl35a-ps3|Gm10247	ENSMUSG00000081214|ENSMUSG00000085340|ENSMUSG00000093885|ENSMUSG00000081740|ENSMUSG00000094664|ENSMUSG00000083424|ENSMUSG00000094557|ENSMUSG00000095526|ENSMUSG00000060636|ENSMUSG00000081491|ENSMUSG00000068324|ENSMUSG00000067575|ENSMUSG00000068674	ENSMUST00000117444|ENSMUST00000166014|ENSMUST00000077495|ENSMUST00000137013|ENSMUST00000178210|ENSMUST00000117142|ENSMUST00000172543|ENSMUST00000148282|ENSMUST00000121779|ENSMUST00000080603|ENSMUST00000117571|ENSMUST00000179134|ENSMUST00000078804|ENSMUST00000115079|ENSMUST00000133785|ENSMUST00000137720|ENSMUST00000115078|ENSMUST00000115076|ENSMUST00000115075|ENSMUST00000122341|ENSMUST00000089635|…
1649	1417318_at	0.43425	5.44e-05	-0.109754	0.385697	Dbc1	ENSMUSG00000028351	ENSMUST00000030036
1650	1417319_at	-0.0335262	0.533745	-0.0231947	0.79146	Pvrl3	ENSMUSG00000022656	ENSMUST00000023334
1651	1417320_at	0.221867	0.00179465	-0.45244	0.0503679	Grpel1	ENSMUSG00000029198	ENSMUST00000031099
1652	1417321_at	0.45256	3.16e-05	-0.0346416	0.860973	Zcchc7	ENSMUSG00000035649	ENSMUST00000107824|ENSMUST00000107823|ENSMUST00000147272
1653	1417322_at	0.0651924	0.241735	0.324115	0.0267539	Dohh	ENSMUSG00000078440	ENSMUST00000072751|ENSMUST00000142346
1654	1417323_at	-0.104067	0.0768904	-0.0778546	0.419813	Psrc1	ENSMUSG00000068744	ENSMUST00000090561|ENSMUST00000102629
1655	1417324_at	0.0502497	0.442239	-0.259161	0.10261	Mast2	ENSMUSG00000003810	ENSMUST00000003908|ENSMUST00000106484|ENSMUST00000128713|ENSMUST00000106486|ENSMUST00000106485
1656	1417325_at	-0.0252126	0.704049	0.110565	0.195723	Btrc	ENSMUSG00000025217	ENSMUST00000065601|ENSMUST00000111936
1657	1417326_a_at	-0.0640136	0.216014	-0.666541	0.0360642	Anapc11	ENSMUSG00000025135	ENSMUST00000026128|ENSMUST00000093140
1658	1417327_at	0.190586	0.0252272	-0.872071	0.000326142	Cav2	ENSMUSG00000000058	ENSMUST00000000058
1659	1417328_at	0.116301	0.0791479	-0.323758	0.0146833	Ercc1	ENSMUSG00000003549	ENSMUST00000003645|ENSMUST00000160192|ENSMUST00000160369|ENSMUST00000162992
1660	1417329_at	0.517131	1.26e-05	0.103158	0.448132	Slc23a2	ENSMUSG00000027340	ENSMUST00000028815
1661	1417330_at	-0.524501	2.08e-05	0.0395528	0.667119	Slc23a2	ENSMUSG00000027340	ENSMUST00000028815
1662	1417331_a_at	0.275537	0.000890611	-0.375289	0.0186221	Arl6	ENSMUSG00000022722	ENSMUST00000023405|ENSMUST00000099646|ENSMUST00000118438
1663	1417332_at	-0.057224	0.36801	0.0186456	0.861322	Rfx2	ENSMUSG00000024206	ENSMUST00000002444|ENSMUST00000086801
1664	1417333_at	0.0591158	0.33942	-0.0379822	0.670128	Rasa4	ENSMUSG00000004952	ENSMUST00000042135|ENSMUST00000134509|ENSMUST00000135344|ENSMUST00000152723|ENSMUST00000100570
1665	1417334_at	0.088775	0.118499	0.0832246	0.619623	Stk19-ps1|Stk19	ENSMUSG00000092202|ENSMUSG00000061207	ENSMUST00000174597|ENSMUST00000077477|ENSMUST00000161885|ENSMUST00000162055|ENSMUST00000160193
1666	1417335_at	-0.0534973	0.384115	-0.113263	0.278361	Sult2b1	ENSMUSG00000003271	ENSMUST00000075571|ENSMUST00000107735
1667	1417336_a_at	-0.142406	0.0879034	-0.112515	0.126576	Sytl4	ENSMUSG00000031255	ENSMUST00000113297|ENSMUST00000033608
1668	1417337_at	-0.0620769	0.204212	-0.0022795	0.982664	Epb4.2	ENSMUSG00000023216	ENSMUST00000102490|ENSMUST00000124703|ENSMUST00000147444|ENSMUST00000145812
1669	1417338_at	-0.154798	0.00914014	0.0817765	0.323826	Epb4.2	ENSMUSG00000023216	ENSMUST00000102490|ENSMUST00000124703|ENSMUST00000147444|ENSMUST00000145812
1670	1417339_a_at	0.255687	0.0043362	-0.504035	0.00955928	Gm6788|Dynll1	ENSMUSG00000090737|ENSMUSG00000009013	ENSMUST00000166459|ENSMUST00000009157|ENSMUST00000123292|ENSMUST00000112090|ENSMUST00000127552
1671	1417340_at	0.261839	0.00350198	-0.324824	0.0197605	Gm12669|Glrx3	ENSMUSG00000049494|ENSMUSG00000031068	ENSMUST00000122162|ENSMUST00000061216|ENSMUST00000064404
1672	1417341_a_at	0.22403	0.00239867	-0.650489	0.00764245	Ppp1r2-ps2|Ppp1r2-ps4|Ppp1r2-ps3|Ppp1r2|Ppp1r2-ps6|Ppp1r2-ps1	ENSMUSG00000072894|ENSMUSG00000059237|ENSMUSG00000058816|ENSMUSG00000047714|ENSMUSG00000095869|ENSMUSG00000094843	ENSMUST00000117103|ENSMUST00000096117|ENSMUST00000112182|ENSMUST00000075401|ENSMUST00000078012|ENSMUST00000060188|ENSMUST00000115233|ENSMUST00000179333|ENSMUST00000178232
1673	1417342_at	0.112312	0.0854492	-0.141412	0.284428	Ppp1r2	ENSMUSG00000047714	ENSMUST00000060188
1674	1417343_at	0.125409	0.102929	-0.182891	0.290434	Fxyd6	ENSMUSG00000066705	ENSMUST00000085939
1675	1417344_at	0.3055	0.000163172	-0.265611	0.113487	Emc7	ENSMUSG00000055943	ENSMUST00000069747
1676	1417345_at	-0.279556	0.00469469	0.0339796	0.726796	Emc7	ENSMUSG00000055943	ENSMUST00000069747
1677	1417346_at	0.45552	0.000185245	0.232461	0.146612	Pycard	ENSMUSG00000030793	ENSMUST00000033056
1678	1417347_at	-0.0827219	0.168716	-0.0415699	0.62319	Pycard	ENSMUSG00000030793	ENSMUST00000033056
1679	1417348_at	0.0764201	0.399199	-0.26642	0.0686846	2310039H08Rik	ENSMUSG00000062619	ENSMUST00000071430
1680	1417349_at	0.342215	0.000395092	-0.532182	0.0207271	Bloc1s6	ENSMUSG00000005804	ENSMUST00000005954|ENSMUST00000148460|ENSMUST00000129690
1681	1417350_at	-0.354968	0.0049134	-0.317674	0.0140211	Bloc1s6	ENSMUSG00000005804	ENSMUST00000005954|ENSMUST00000127595|ENSMUST00000148460|ENSMUST00000145037|ENSMUST00000129690
1682	1417351_a_at	0.541941	3.44e-05	0.38097	0.0339236	Snrpa1	ENSMUSG00000030512	ENSMUST00000153609|ENSMUST00000032723
1683	1417352_s_at	0.589461	1.58e-05	0.249106	0.183073	Snrpa1	ENSMUSG00000030512	ENSMUST00000153609|ENSMUST00000032723|ENSMUST00000139082
1684	1417353_x_at	0.518649	7.1e-05	0.0771361	0.609519	Snrpa1	ENSMUSG00000030512	ENSMUST00000153609|ENSMUST00000032723
1685	1417354_at	-0.0689058	0.210313	-0.319447	0.0186546	Sil1	ENSMUSG00000024357	ENSMUST00000025215
1686	1417355_at	-1.43455	5.68e-07	0.0724845	0.787383	Peg3	ENSMUSG00000002265	ENSMUST00000051209|ENSMUST00000150182
1687	1417356_at	0.216135	0.0135591	-0.374839	0.0319214	Peg3	ENSMUSG00000002265	ENSMUST00000051209
1688	1417357_at	0.223839	0.00438138	0.168979	0.172452	Emd	ENSMUSG00000001964	ENSMUST00000002029|ENSMUST00000152288
1689	1417358_s_at	-0.437765	0.000239837	-0.0361081	0.639229	Sorbs1	ENSMUSG00000025006	ENSMUST00000099467|ENSMUST00000099466|ENSMUST00000165212|ENSMUST00000165469
1690	1417359_at	-0.306555	0.000774759	-0.211958	0.0257784	Mfap2	ENSMUSG00000060572	ENSMUST00000166376|ENSMUST00000124506|ENSMUST00000071977
1691	1417360_at	0.0304251	0.60011	0.031212	0.771163	Mlh1	ENSMUSG00000032498	ENSMUST00000135218|ENSMUST00000035079
1692	1417361_at	0.0703218	0.236048	-0.333333	0.00547504	Asb3	ENSMUSG00000020305	ENSMUST00000020551|ENSMUST00000137306
1693	1417362_at	-0.310759	0.001348	-0.0306706	0.782755	Rhcg	ENSMUSG00000030549	ENSMUST00000032766|ENSMUST00000172788
1694	1417363_at	0.159045	0.0203509	-0.171692	0.0750298	Zfp61	ENSMUSG00000050605	ENSMUST00000077780|ENSMUST00000138924|ENSMUST00000145131|ENSMUST00000165241
1695	1417364_at	0.290693	0.000267112	-0.0571323	0.659474	Psmd2|Eef1g|Gm4462	ENSMUSG00000006998|ENSMUSG00000071644|ENSMUSG00000090319	ENSMUST00000172207|ENSMUST00000052248|ENSMUST00000135025|ENSMUST00000166453
1696	1417365_a_at	0.0943264	0.149095	-0.219803	0.132662	Calm1	ENSMUSG00000001175	ENSMUST00000110082|ENSMUST00000001204|ENSMUST00000127300
1697	1417366_s_at	0.525318	6.07e-06	-0.0368366	0.816944	Calm1	ENSMUSG00000001175	ENSMUST00000110082|ENSMUST00000153524|ENSMUST00000001204
1698	1417367_at	0.266299	0.000144015	-0.328258	0.0119297	Ppp2ca	ENSMUSG00000020349	ENSMUST00000020608
1699	1417368_s_at	0.235227	0.000840622	0.109691	0.626836	Ndufa2	ENSMUSG00000014294	ENSMUST00000014438
1700	1417369_at	0.37098	5.18e-05	0.00639113	0.966725	Hsd17b4	ENSMUSG00000024507	ENSMUST00000127325|ENSMUST00000025385
1701	1417370_at	-0.264946	0.000772436	0.0182865	0.853249	Tff3	ENSMUSG00000024029	ENSMUST00000024827
1702	1417371_at	0.273662	0.000760136	-0.124319	0.355587	Peli1	ENSMUSG00000020134	ENSMUST00000093290|ENSMUST00000149675|ENSMUST00000101477
1703	1417372_a_at	0.308541	0.000819081	-0.217582	0.115041	Peli1	ENSMUSG00000020134	ENSMUST00000093290|ENSMUST00000101477
1704	1417373_a_at	0.0911752	0.0504129	0.268105	0.00531632	Tuba4a	ENSMUSG00000026202	ENSMUST00000079464
1705	1417374_at	-0.0302228	0.54245	0.108509	0.277814	Tuba4a	ENSMUSG00000026202	ENSMUST00000079464
1706	1417375_at	-0.289513	0.000373112	0.0148672	0.90677	Tuba4a	ENSMUSG00000026202	ENSMUST00000079464
1707	1417376_a_at	0.364316	0.000200897	0.0252763	0.869764	Cadm1	ENSMUSG00000032076	ENSMUST00000114548|ENSMUST00000152459|ENSMUST00000085909|ENSMUST00000114547|ENSMUST00000034581
1708	1417377_at	-0.169408	0.0665876	-0.191445	0.217384	Cadm1	ENSMUSG00000032076	ENSMUST00000114548|ENSMUST00000114547
1709	1417378_at	0.475379	2.73e-05	0.0453991	0.783206	Cadm1	ENSMUSG00000032076	ENSMUST00000114548|ENSMUST00000114547
1710	1417379_at	-0.0711113	0.363368	0.2444	0.0912292	Iqgap1	ENSMUSG00000030536	ENSMUST00000167377
1711	1417380_at	-0.154674	0.0452629	0.40336	0.0122018	Iqgap1	ENSMUSG00000030536	ENSMUST00000167377
1712	1417381_at	-0.764662	8.93e-05	-0.188554	0.41257	C1qa	ENSMUSG00000036887	ENSMUST00000046285
1713	1417382_at	-0.123342	0.0494978	-0.275405	0.0377692	Entpd5	ENSMUSG00000021236	ENSMUST00000110272|ENSMUST00000120942|ENSMUST00000122194|ENSMUST00000117286|ENSMUST00000072061|ENSMUST00000021662
1714	1417383_at	-0.10703	0.185857	-0.198377	0.0250341	Entpd5	ENSMUSG00000021236	ENSMUST00000110272|ENSMUST00000120942|ENSMUST00000072061|ENSMUST00000021662
1715	1417384_at	0.120124	0.0922851	-0.297201	0.0403381	Entpd5	ENSMUSG00000021236	ENSMUST00000110272|ENSMUST00000120942|ENSMUST00000072061|ENSMUST00000021662
1716	1417385_at	-0.771908	6.87e-05	0.192383	0.146095	Npepps	ENSMUSG00000001441	ENSMUST00000001480|ENSMUST00000107608|ENSMUST00000165489|ENSMUST00000165216|ENSMUST00000171320
1717	1417386_at	0.374023	6.2e-05	0.205835	0.0990614	Npepps	ENSMUSG00000001441	ENSMUST00000001480|ENSMUST00000107608|ENSMUST00000165489|ENSMUST00000171320
1718	1417387_at	0.182951	0.0115771	-0.231405	0.29224	Med31	ENSMUSG00000020801	ENSMUST00000021157
1719	1417388_at	0.293027	0.000185511	-0.0063841	0.966693	Bex2	ENSMUSG00000042750	ENSMUST00000049130
1720	1417389_at	0.0572155	0.309074	0.0478787	0.813008	Gpc1	ENSMUSG00000034220	ENSMUST00000045970
1721	1417390_at	0.208088	0.0043607	0.377354	0.0126432	Gpn1	ENSMUSG00000064037	ENSMUST00000076949|ENSMUST00000125689
1722	1417391_a_at	0.0975597	0.107059	-0.0332522	0.801025	Il16	ENSMUSG00000001741	ENSMUST00000001792|ENSMUST00000145610
1723	1417392_a_at	-0.0339661	0.605644	-0.0332597	0.700684	Slc7a7	ENSMUSG00000000958	ENSMUST00000000984
1724	1417393_a_at	-0.0850771	0.248648	-0.268762	0.0149363	Fam132a	ENSMUSG00000023571	ENSMUST00000127222|ENSMUST00000024338|ENSMUST00000149558
1725	1417394_at	0.710969	0.000444711	0.561676	0.00942789	Klf4	ENSMUSG00000003032	ENSMUST00000107619
1726	1417395_at	0.0551664	0.50823	0.345283	0.0233455	Klf4	ENSMUSG00000003032	ENSMUST00000107619
1727	1417396_at	-0.191057	0.00506023	-0.14871	0.0891273	Podxl	ENSMUSG00000025608	ENSMUST00000136877|ENSMUST00000026698
1728	1417397_at	0.116445	0.0678077	-0.114039	0.326359	Slc9a1	ENSMUSG00000028854	ENSMUST00000030669|ENSMUST00000141658
1729	1417398_at	0.518649	1.87e-05	0.19045	0.35366	Rras2	ENSMUSG00000055723	ENSMUST00000069449
1730	1417399_at	0.403988	3.33e-05	0.0941349	0.645076	Gas6	ENSMUSG00000031451	ENSMUST00000033828
1731	1417400_at	0.647279	2.84e-05	0.350557	0.0132906	Rai14	ENSMUSG00000022246	ENSMUST00000090339|ENSMUST00000169385
1732	1417401_at	-0.0057148	0.935056	0.0926885	0.32265	Rai14	ENSMUSG00000022246	ENSMUST00000090339|ENSMUST00000169385
1733	1417402_at	0.120982	0.0360996	0.0568768	0.819941	Smim11	ENSMUSG00000051989	ENSMUST00000063641|ENSMUST00000118064
1734	1417403_at	-0.264711	0.00392992	-0.284683	0.0332488	Elovl6	ENSMUSG00000041220	ENSMUST00000071402
1735	1417404_at	0.0467911	0.474316	-0.471258	0.00393836	Elovl6	ENSMUSG00000041220	ENSMUST00000071402
1736	1417405_at	-0.136556	0.0637397	-0.337154	0.0146592	Stard3	ENSMUSG00000018167	ENSMUST00000018311|ENSMUST00000154960
1737	1417406_at	0.607534	0.00017521	0.514735	0.0104119	Sertad1	ENSMUSG00000008384	ENSMUST00000008528|ENSMUST00000135881
1738	1417407_at	0.169322	0.00874348	0.153118	0.20002	Fbxl14	ENSMUSG00000030019	ENSMUST00000032094
1739	1417408_at	0.64017	2.58e-05	-0.196798	0.176487	F3	ENSMUSG00000028128	ENSMUST00000029771
1740	1417409_at	0.499933	0.000232148	0.186976	0.339664	Jun	ENSMUSG00000052684	ENSMUST00000107094
1741	1417410_s_at	0.214463	0.00232818	0.303391	0.0213833	Prkci	ENSMUSG00000037643	ENSMUST00000108249
1742	1417411_at	0.325239	0.000221365	-0.0512173	0.618399	Nap1l5	ENSMUSG00000055430	ENSMUST00000059539
1743	1417412_at	0.137182	0.0430927	0.00397867	0.977754	F8a	ENSMUSG00000078317	ENSMUST00000105111
1744	1417413_at	-0.161073	0.0184409	0.0191657	0.841101	Cuzd1	ENSMUSG00000040205	ENSMUST00000046611
1745	1417414_at	-0.643336	4.65e-06	-0.365793	0.0817378	2003-09-01	ENSMUSG00000022456	ENSMUST00000023095|ENSMUST00000116423
1746	1417415_at	-0.205847	0.00358585	0.028853	0.720332	Slc6a3	ENSMUSG00000021609	ENSMUST00000022100
1747	1417416_at	-0.721315	3.16e-05	0.242457	0.155316	Kcna1	ENSMUSG00000047976	ENSMUST00000055168
1748	1417417_a_at	0.240894	0.000414277	0.02947	0.798038	Cox6a1	ENSMUSG00000041697	ENSMUST00000040154|ENSMUST00000137766
1749	1417418_s_at	0.402312	2.12e-05	-0.326257	0.119281	Cox6a1	ENSMUSG00000041697	ENSMUST00000040154|ENSMUST00000137766
1750	1417419_at	-0.454792	0.000102791	0.10302	0.626002	Ccnd1	ENSMUSG00000070348	ENSMUST00000093962
1751	1417420_at	-0.135865	0.122008	0.0362061	0.861217	Ccnd1	ENSMUSG00000070348	ENSMUST00000093962
1752	1417421_at	0.174513	0.00932961	-0.413056	0.0434306	S100a1	ENSMUSG00000044080	ENSMUST00000060738|ENSMUST00000107340
1753	1417422_at	-0.0628446	0.298423	-0.0790805	0.340729	Gnmt	ENSMUSG00000002769	ENSMUST00000002846|ENSMUST00000147112
1754	1417423_at	-0.491774	3.73e-05	-0.261947	0.0590063	Grina	ENSMUSG00000022564	ENSMUST00000023225
1755	1417424_at	0.173429	0.0293221	-0.226996	0.205474	Ier3ip1	ENSMUSG00000090000	ENSMUST00000026487|ENSMUST00000136800|ENSMUST00000152369
1756	1417425_at	0.266913	0.000595993	0.123015	0.382309	Prkrip1	ENSMUSG00000039737	ENSMUST00000151786|ENSMUST00000040980|ENSMUST00000123921|ENSMUST00000149151
1757	1417426_at	2.45122	1.39e-06	1.2386	0.0163853	Srgn	ENSMUSG00000020077	ENSMUST00000160987|ENSMUST00000162161|ENSMUST00000020271
1758	1417427_at	0.0563419	0.313883	-0.166843	0.296473	Rnaseh2c	ENSMUSG00000024925	ENSMUST00000025864|ENSMUST00000127071|ENSMUST00000155639
1759	1417428_at	0.275979	0.000348063	-0.234863	0.314215	Gng3	ENSMUSG00000071658	ENSMUST00000096259
1760	1417429_at	-0.164989	0.0185737	-0.0234294	0.816238	Fmo1	ENSMUSG00000040181	ENSMUST00000046049|ENSMUST00000136120|ENSMUST00000143902
1761	1417430_at	0.461913	2.52e-05	-0.159267	0.399586	Cdr2	ENSMUSG00000030878	ENSMUST00000033169|ENSMUST00000140247
1762	1417431_a_at	0.157626	0.0216137	0.283353	0.0168051	Sphk2	ENSMUSG00000057342	ENSMUST00000107737|ENSMUST00000107738|ENSMUST00000072836
1763	1417432_a_at	0.458602	4.71e-05	-0.440445	0.0240083	Gnb1	ENSMUSG00000029064	ENSMUST00000105616|ENSMUST00000030940|ENSMUST00000176637|ENSMUST00000176308|ENSMUST00000165335
1764	1417433_at	-0.342682	0.000278343	0.213361	0.0933088	Lypla2	ENSMUSG00000028670	ENSMUST00000105852|ENSMUST00000067567|ENSMUST00000156948|ENSMUST00000145350
1765	1417434_at	-0.381263	0.00027058	0.127395	0.251001	Gpd2	ENSMUSG00000026827	ENSMUST00000141536|ENSMUST00000112618|ENSMUST00000169687|ENSMUST00000028167
1766	1417435_at	0.280454	0.000459868	0.0345415	0.802608	Large	ENSMUSG00000004383	ENSMUST00000119826|ENSMUST00000004497
1767	1417436_at	-0.16371	0.0145354	-0.12042	0.143964	Large	ENSMUSG00000004383	ENSMUST00000119826|ENSMUST00000004497
1768	1417437_at	0.235731	0.00165579	-0.0621745	0.584962	Xrcc6	ENSMUSG00000022471	ENSMUST00000100399|ENSMUST00000069530|ENSMUST00000164920|ENSMUST00000164775
1769	1417438_at	0.229894	0.00143144	-0.278085	0.115966	Rdh14	ENSMUSG00000020621	ENSMUST00000020947
1770	1417439_at	-0.159568	0.0140802	-0.109189	0.273611	Cd248	ENSMUSG00000056481	ENSMUST00000070630
1771	1417440_at	0.0667158	0.255511	-0.18211	0.135252	Arid1a	ENSMUSG00000007880	ENSMUST00000145664|ENSMUST00000008024|ENSMUST00000105897
1772	1417441_at	0.178696	0.0196254	-0.274691	0.099837	Dnajc12	ENSMUSG00000036764	ENSMUST00000129625|ENSMUST00000043317|ENSMUST00000136832
1773	1417442_a_at	0.101536	0.102903	-0.710821	0.000940779	Pex3	ENSMUSG00000019809	ENSMUST00000105541|ENSMUST00000019945|ENSMUST00000105539|ENSMUST00000133332|ENSMUST00000125207|ENSMUST00000170376
1774	1417443_at	-0.280573	0.000589807	-0.00731675	0.941431	Fam151a	ENSMUSG00000034871	ENSMUST00000047620
1775	1417444_at	0.356805	0.000401383	-0.569808	0.00595155	E2f5	ENSMUSG00000027552	ENSMUST00000029069|ENSMUST00000165922
1776	1417445_at	-0.141771	0.0176724	-0.0836411	0.469018	Ndc80	ENSMUSG00000024056	ENSMUST00000024851
1777	1417446_at	0.217739	0.00794385	0.0922856	0.384462	Slc12a4	ENSMUSG00000017765	ENSMUST00000116429|ENSMUST00000034370
1778	1417447_at	-0.0450113	0.450843	0.011606	0.879533	Tcf21	ENSMUSG00000045680	ENSMUST00000049930
1779	1417448_at	0.117167	0.0576303	0.00700382	0.966661	Fam207a	ENSMUSG00000032977	ENSMUST00000045454
1780	1417449_at	-0.14982	0.0374615	-0.0316104	0.794997	Acot8	ENSMUSG00000017307	ENSMUST00000133053|ENSMUST00000103094|ENSMUST00000017451
1781	1417450_a_at	0.110055	0.122052	-0.148169	0.0925832	Tacc3	ENSMUSG00000037313	ENSMUST00000074849|ENSMUST00000079534|ENSMUST00000114426|ENSMUST00000139888|ENSMUST00000138240
1782	1417451_a_at	0.112201	0.0495485	0.0162155	0.868528	Gm6061|Gm9234|Gm10123|Gm6043|Gm5558|E030024N20Rik|Gm13493|Ppia|Gclm	ENSMUSG00000093392|ENSMUSG00000058050|ENSMUSG00000062933|ENSMUSG00000075245|ENSMUSG00000096726|ENSMUSG00000057990|ENSMUSG00000087701|ENSMUSG00000071866|ENSMUSG00000028124	ENSMUST00000175860|ENSMUST00000077747|ENSMUST00000071781|ENSMUST00000099961|ENSMUST00000178933|ENSMUST00000075293|ENSMUST00000120318|ENSMUST00000075723|ENSMUST00000132846|ENSMUST00000135789|ENSMUST00000090749|ENSMUST00000137829|ENSMUST00000155824|ENSMUST00000137540
1783	1417452_a_at	0.51073	9.03e-06	0.162405	0.323585	Fau|Gm9843	ENSMUSG00000038274|ENSMUSG00000050299	ENSMUST00000043074|ENSMUST00000178310|ENSMUST00000179142|ENSMUST00000052867
1784	1417453_at	0.226275	0.00459727	-0.178749	0.0853864	Cul4b	ENSMUSG00000031095	ENSMUST00000016681|ENSMUST00000115118|ENSMUST00000147129|ENSMUST00000050083
1785	1417454_at	0.37701	7.88e-05	0.250644	0.054036	NA	NA	NA
1786	1417455_at	0.0090109	0.942865	-0.00884338	0.937295	Tgfb3	ENSMUSG00000021253	ENSMUST00000003687
1787	1417456_at	0.206782	0.00407612	-0.14747	0.310553	Gnpat	ENSMUSG00000031985	ENSMUST00000034466|ENSMUST00000161628|ENSMUST00000159864
1788	1417457_at	0.0969207	0.271544	-0.303552	0.0307426	Cks2|Gm15452	ENSMUSG00000062248|ENSMUSG00000084353	ENSMUST00000075853|ENSMUST00000119877
1789	1417458_s_at	-0.00930113	0.897974	-0.617559	0.00223077	Cks2|Gm12891|Gm15452	ENSMUSG00000062248|ENSMUSG00000080929|ENSMUSG00000084353	ENSMUST00000075853|ENSMUST00000119358|ENSMUST00000119877
1790	1417459_at	-0.173526	0.0218671	-0.0663128	0.493739	NA	NA	NA
1791	1417460_at	1.26531	1.73e-06	0.20081	0.19081	Gm11951|Ifitm2	ENSMUSG00000079889|ENSMUSG00000060591	ENSMUST00000116005|ENSMUST00000081649
1792	1417461_at	-0.1226	0.112266	-0.220893	0.210785	Cap1	ENSMUSG00000028656	ENSMUST00000106255|ENSMUST00000069533|ENSMUST00000106257
1793	1417462_at	-0.229554	0.010173	-0.128352	0.201094	Cap1	ENSMUSG00000028656	ENSMUST00000106255|ENSMUST00000069533|ENSMUST00000106257|ENSMUST00000150919
1794	1417463_a_at	0.0262179	0.692148	-0.0999034	0.61905	Gm5510|Lamtor1	ENSMUSG00000083458|ENSMUSG00000030842	ENSMUST00000117826|ENSMUST00000033131
1795	1417464_at	-0.372017	0.337267	-0.34175	0.0562953	Tnnc2	ENSMUSG00000017300	ENSMUST00000103095|ENSMUST00000155443
1796	1417465_at	0.0262329	0.630053	-0.138627	0.301256	Fnta	ENSMUSG00000015994	ENSMUST00000016138
1797	1417466_at	0.230805	0.00512947	-0.289227	0.0707012	Rgs5	ENSMUSG00000026678	ENSMUST00000027997
1798	1417467_a_at	-0.0664081	0.255811	-0.197766	0.0873282	Tada3	ENSMUSG00000048930	ENSMUST00000032410|ENSMUST00000043333|ENSMUST00000099118|ENSMUST00000125414
1799	1417468_at	-0.0791525	0.338467	-0.23374	0.095226	Nit1	ENSMUSG00000013997	ENSMUST00000111289|ENSMUST00000141357|ENSMUST00000111295
1800	1417469_at	0.0229663	0.68959	0.0125902	0.905767	Nit1	ENSMUSG00000013997	ENSMUST00000111289|ENSMUST00000141357
1801	1417470_at	0.101517	0.190633	0.212224	0.022567	Apobec3	ENSMUSG00000009585	ENSMUST00000175714|ENSMUST00000177006|ENSMUST00000175752|ENSMUST00000176325|ENSMUST00000023054|ENSMUST00000176644|ENSMUST00000175827|ENSMUST00000109620|ENSMUST00000165537
1802	1417471_s_at	0.170903	0.0143917	-0.157068	0.351755	D1Ertd622e	ENSMUSG00000044768	ENSMUST00000153115|ENSMUST00000053033|ENSMUST00000149927
1803	1417472_at	0.259932	0.00515549	0.03734	0.765801	Myh9	ENSMUSG00000022443	ENSMUST00000016771
1804	1417473_a_at	0.169346	0.069543	0.0083865	0.952207	Ppcs	ENSMUSG00000028636	ENSMUST00000030385|ENSMUST00000106316|ENSMUST00000140641
1805	1417474_at	0.102459	0.153701	-0.233473	0.0853546	Ift46	ENSMUSG00000002031	ENSMUST00000002099|ENSMUST00000118186|ENSMUST00000149020
1806	1417475_at	0.127086	0.0318032	0.180364	0.115025	Atp13a1	ENSMUSG00000031862	ENSMUST00000034326
1807	1417476_at	0.0497083	0.383488	-0.236717	0.143905	Fbxw5	ENSMUSG00000015095	ENSMUST00000015239|ENSMUST00000124375|ENSMUST00000148845
1808	1417477_at	0.0479976	0.413598	-0.162129	0.22135	Gm16515	ENSMUSG00000018931	ENSMUST00000019075
1809	1417478_a_at	0.317423	0.00020365	-0.847164	0.000426906	Ppp2r3c	ENSMUSG00000021022	ENSMUST00000021410
1810	1417479_at	-0.11885	0.0526891	-0.139907	0.130677	Ppp2r3c	ENSMUSG00000021022	ENSMUST00000021410
1811	1417480_at	0.397	8.05e-05	-0.228692	0.153983	Fbxo9	ENSMUSG00000001366	ENSMUST00000085311|ENSMUST00000001402|ENSMUST00000159453
1812	1417481_at	-0.0484675	0.346981	-0.645084	0.00794065	Ramp1	ENSMUSG00000034353	ENSMUST00000097648
1813	1417482_at	-0.0559162	0.313661	-0.0932605	0.489103	Tex19.1	ENSMUSG00000039329	ENSMUST00000039088
1814	1417483_at	0.95261	7.32e-06	0.220998	0.0653561	Nfkbiz	ENSMUSG00000035356	ENSMUST00000036273|ENSMUST00000114457|ENSMUST00000114458|ENSMUST00000096026
1815	1417484_at	0.121184	0.0358574	0.0412313	0.627101	Ibsp	ENSMUSG00000029306	ENSMUST00000031246
1816	1417485_at	-0.165585	0.0069933	-0.153353	0.0780275	Ibsp	ENSMUSG00000029306	ENSMUST00000031246
1817	1417486_at	0.0487009	0.408977	-0.204747	0.172981	Shd	ENSMUSG00000039154	ENSMUST00000044216
1818	1417487_at	0.490229	2.29e-05	0.397218	0.000940779	Fosl1	ENSMUSG00000024912	ENSMUST00000025850
1819	1417488_at	0.0165006	0.789401	-0.0551389	0.408048	Fosl1	ENSMUSG00000024912	ENSMUST00000025850
1820	1417489_at	0.0301069	0.641856	-0.129057	0.329307	Npy2r	ENSMUSG00000028004	ENSMUST00000029633|ENSMUST00000098997
1821	1417490_at	0.375082	2.72e-05	-0.146921	0.155919	Ctsb	ENSMUSG00000021939	ENSMUST00000006235
1822	1417491_at	0.315536	0.000209105	-0.21471	0.0822453	Ctsb	ENSMUSG00000021939	ENSMUST00000006235
1823	1417492_at	0.189751	0.0164188	-0.395535	0.0426648	Ctsb	ENSMUSG00000021939	ENSMUST00000006235
1824	1417493_at	0.32558	0.00019297	-0.667244	0.00395165	Gm5946|Bmi1	ENSMUSG00000048592|ENSMUSG00000026739	ENSMUST00000182652|ENSMUST00000028071|ENSMUST00000051929
1825	1417494_a_at	1.50695	9.21e-06	1.34191	0.00252506	Cp	ENSMUSG00000003617	ENSMUST00000091309|ENSMUST00000003714|ENSMUST00000108328|ENSMUST00000108325|ENSMUST00000150264|ENSMUST00000172860|ENSMUST00000129135|ENSMUST00000173779|ENSMUST00000108329
1826	1417495_x_at	1.2425	5.72e-06	0.807498	0.0144392	Cp	ENSMUSG00000003617	ENSMUST00000091309|ENSMUST00000003714|ENSMUST00000108328|ENSMUST00000108325|ENSMUST00000150264|ENSMUST00000172605|ENSMUST00000172860|ENSMUST00000129135|ENSMUST00000108329
1827	1417496_at	-0.208531	0.00740072	0.246668	0.323826	Cp	ENSMUSG00000003617	ENSMUST00000091309|ENSMUST00000003714|ENSMUST00000108328|ENSMUST00000131454|ENSMUST00000108325|ENSMUST00000108329
1828	1417497_at	0.423334	0.000493076	-0.0457441	0.702246	Cp	ENSMUSG00000003617	ENSMUST00000003714
1829	1417498_at	-0.011065	0.878924	0.0719075	0.6037	Serpinf2	ENSMUSG00000038224	ENSMUST00000108437|ENSMUST00000043696
1830	1417499_at	0.410596	6.12e-05	0.105603	0.625227	Timm10	ENSMUSG00000027076	ENSMUST00000028470|ENSMUST00000111631
1831	1417500_a_at	1.68956	1.73e-05	0.943667	0.0377937	Tgm2	ENSMUSG00000037820	ENSMUST00000103122
1832	1417501_at	0.124671	0.0568813	-0.457628	0.00132147	Fbxo6	ENSMUSG00000055401	ENSMUST00000152098|ENSMUST00000126615|ENSMUST00000134261|ENSMUST00000168503|ENSMUST00000056965|ENSMUST00000030858|ENSMUST00000105706
1833	1417502_at	-0.8138	6.2e-05	-1.41804	6.6e-05	Tspan7	ENSMUSG00000058254	ENSMUST00000076354|ENSMUST00000115526|ENSMUST00000149982
1834	1417503_at	0.19563	0.00553218	0.0955248	0.531101	Rfc2	ENSMUSG00000023104	ENSMUST00000023867
1835	1417504_at	0.243767	0.0322343	-0.24478	0.0714518	Calb1	ENSMUSG00000028222	ENSMUST00000029876
1836	1417505_s_at	0.1966	0.0133521	0.318651	0.029339	|Gm13305|Il11ra2|Il11ra1	ENSMUSG00000095623|ENSMUSG00000073876|ENSMUSG00000095456|ENSMUSG00000078735|ENSMUSG00000073889	ENSMUST00000179240|ENSMUST00000098121|ENSMUST00000152686|ENSMUST00000148376|ENSMUST00000154884|ENSMUST00000179253|ENSMUST00000108006|ENSMUST00000108041|ENSMUST00000098132|ENSMUST00000108040|ENSMUST00000108042|ENSMUST00000155538|ENSMUST00000152748|ENSMUST00000142059
1837	1417506_at	0.115389	0.0608482	-0.00587325	0.973728	Gmnn	ENSMUSG00000006715	ENSMUST00000006898|ENSMUST00000110382|ENSMUST00000175689|ENSMUST00000176890
1838	1417507_at	0.259177	0.00409224	-0.130551	0.381802	Cyb561	ENSMUSG00000019590	ENSMUST00000019734
1839	1417508_at	0.430147	2.75e-05	0.00841442	0.957303	Rnf19a	ENSMUSG00000022280	ENSMUST00000022890
1840	1417509_at	0.0364083	0.542975	-0.23235	0.0615831	Rnf19a	ENSMUSG00000022280	ENSMUST00000022890
1841	1417510_at	0.23837	0.00122891	0.0364715	0.848424	Vps4a	ENSMUSG00000031913	ENSMUST00000034388
1842	1417511_at	0.280273	0.00116668	-0.0852627	0.562608	Lyar	ENSMUSG00000067367	ENSMUST00000087514|ENSMUST00000114106
1843	1417512_at	0.428919	4.19e-05	-0.350527	0.0225755	Evi5	ENSMUSG00000011831	ENSMUST00000112642
1844	1417513_at	-1.10978	4.63e-06	-0.341527	0.0598137	Evi5	ENSMUSG00000011831	ENSMUST00000128723|ENSMUST00000124034|ENSMUST00000124590|ENSMUST00000132482|ENSMUST00000138111|ENSMUST00000112642
1845	1417514_at	-0.242577	0.00202524	-0.482445	0.00465259	Ssx2ip	ENSMUSG00000036825	ENSMUST00000106153|ENSMUST00000039021|ENSMUST00000106151|ENSMUST00000106149
1846	1417515_at	0.113953	0.162857	-0.28508	0.0666469	Lsm10	ENSMUSG00000050188	ENSMUST00000055575|ENSMUST00000151831|ENSMUST00000179323
1847	1417516_at	0.37141	0.000186473	-0.0935219	0.67158	Ddit3	ENSMUSG00000025408	ENSMUST00000026475|ENSMUST00000139091
1848	1417517_at	0.164767	0.0347602	0.213954	0.0319437	Plagl2	ENSMUSG00000051413	ENSMUST00000056924|ENSMUST00000109795
1849	1417518_at	-0.197154	0.00312485	-0.0483298	0.683032	Plagl2	ENSMUSG00000051413	ENSMUST00000056924|ENSMUST00000109795
1850	1417519_at	-0.143017	0.0248815	0.127731	0.178265	Plagl2	ENSMUSG00000051413	ENSMUST00000056924|ENSMUST00000109795
1851	1417520_at	-0.0708665	0.310631	-0.439674	0.00136821	Nfe2l3	ENSMUSG00000029832	ENSMUST00000005103
1852	1417521_at	-0.150118	0.0401898	-0.211778	0.0192541	Efna2	ENSMUSG00000003070	ENSMUST00000003154
1853	1417522_at	-0.163262	0.0144727	-0.32249	0.00561311	Fbxo32	ENSMUSG00000022358	ENSMUST00000022986
1854	1417523_at	0.171341	0.0332293	-0.00905522	0.949635	Plek	ENSMUSG00000020120	ENSMUST00000102881|ENSMUST00000020321
1855	1417524_at	-0.077983	0.301377	-0.451047	0.0243526	Cnih2	ENSMUSG00000024873	ENSMUST00000025805
1856	1417525_at	-0.248275	0.00214501	0.0724803	0.301526	Hand1	ENSMUSG00000037335	ENSMUST00000036917|ENSMUST00000160392
1857	1417526_at	0.131154	0.0453744	0.0549042	0.788251	Pcbp3	ENSMUSG00000001120	ENSMUST00000001148|ENSMUST00000168505|ENSMUST00000105411|ENSMUST00000168240|ENSMUST00000173854|ENSMUST00000168465
1858	1417527_at	0.260887	0.0024109	0.0314597	0.830748	Ap3m2	ENSMUSG00000031539	ENSMUST00000163739
1859	1417528_at	-0.18861	0.0143382	-0.201022	0.0516433	Spag6	ENSMUSG00000022783	ENSMUST00000023468
1860	1417529_at	0.0072949	0.902178	-0.385103	0.0752271	Rab33a	ENSMUSG00000031104	ENSMUST00000033430
1861	1417530_a_at	0.322647	0.000488829	-0.140041	0.501182	Gm13736|Srp9	ENSMUSG00000082908|ENSMUSG00000026511	ENSMUST00000119272|ENSMUST00000167296|ENSMUST00000111018|ENSMUST00000027792
1862	1417531_at	-0.189512	0.00923751	-0.00631854	0.948343	Cyp2j5	ENSMUSG00000052520	ENSMUST00000030299
1863	1417532_at	-0.0822985	0.164576	0.119738	0.0702358	Cyp2j5	ENSMUSG00000052520	ENSMUST00000030299
1864	1417533_a_at	-0.174812	0.0320064	-0.390082	0.0128224	Itgb5	ENSMUSG00000022817	ENSMUST00000115028|ENSMUST00000069345
1865	1417534_at	-0.209825	0.0105581	-0.398886	0.00547504	Itgb5	ENSMUSG00000022817	ENSMUST00000115028|ENSMUST00000069345
1866	1417535_at	0.0979141	0.0961014	-0.143061	0.253059	Fbxo25	ENSMUSG00000038365	ENSMUST00000043520
1867	1417536_at	0.3156	0.000228087	0.247407	0.0642681	Zmat2	ENSMUSG00000001383	ENSMUST00000001419
1868	1417537_at	-0.244263	0.00600642	-0.0209436	0.835126	Zmat2	ENSMUSG00000001383	ENSMUST00000001419
1869	1417538_at	0.366192	0.000350805	-0.0514554	0.715554	Slc35a1	ENSMUSG00000028293	ENSMUST00000029970|ENSMUST00000151549
1870	1417539_at	0.189657	0.00605755	-0.450777	0.00492956	Slc35a1	ENSMUSG00000028293	ENSMUST00000029970|ENSMUST00000151549|ENSMUST00000126033
1871	1417540_at	0.277391	0.00235321	-0.0256806	0.803438	Elf1	ENSMUSG00000036461	ENSMUST00000040131|ENSMUST00000110835
1872	1417541_at	0.0119308	0.896123	-0.025466	0.797191	Hells	ENSMUSG00000025001	ENSMUST00000025965
1873	1417542_at	0.27082	0.000478694	0.0479105	0.759351	Rps6ka2	ENSMUSG00000023809	ENSMUST00000024575
1874	1417543_at	-0.495167	7.5e-05	-0.161068	0.0969562	Rps6ka2	ENSMUSG00000023809	ENSMUST00000024575
1875	1417544_a_at	0.145446	0.0425028	-0.00081949	0.997308	Flot2	ENSMUSG00000061981	ENSMUST00000072289|ENSMUST00000148162|ENSMUST00000073660|ENSMUST00000136353|ENSMUST00000100784
1876	1417545_at	-0.123995	0.0613463	0.000271816	0.998369	Trpv4	ENSMUSG00000014158	ENSMUST00000071968|ENSMUST00000133019|ENSMUST00000112222|ENSMUST00000112225|ENSMUST00000112217|ENSMUST00000112219
1877	1417546_at	-0.191403	0.012967	0.00433666	0.969896	Il2rb	ENSMUSG00000068227	ENSMUST00000163494|ENSMUST00000089398
1878	1417547_at	0.11293	0.0574485	0.144926	0.179997	Sart3	ENSMUSG00000018974	ENSMUST00000019118
1879	1417548_at	-0.492717	1.93e-05	0.050497	0.559956	Sart3	ENSMUSG00000018974	ENSMUST00000019118
1880	1417549_at	0.0667559	0.224431	-0.282006	0.016578	Zfp68	ENSMUSG00000058291	ENSMUST00000110905|ENSMUST00000085852
1881	1417550_a_at	-0.222723	0.0134092	-0.217796	0.0213543	Gsg1	ENSMUSG00000030206	ENSMUST00000087729|ENSMUST00000111909|ENSMUST00000111911|ENSMUST00000111910
1882	1417551_at	-0.0894131	0.179089	-0.29873	0.00529504	Cln3	ENSMUSG00000030720	ENSMUST00000084589|ENSMUST00000032962|ENSMUST00000098036|ENSMUST00000138285|ENSMUST00000139766|ENSMUST00000124177|ENSMUST00000116269
1883	1417552_at	-0.0692587	0.401154	-0.109338	0.177567	Fap	ENSMUSG00000000392	ENSMUST00000102732|ENSMUST00000152085|ENSMUST00000128139|ENSMUST00000174234|ENSMUST00000000402|ENSMUST00000174448
1884	1417553_at	-0.185555	0.0114199	0.102475	0.255346	Plac1	ENSMUSG00000061082	ENSMUST00000074861|ENSMUST00000114843|ENSMUST00000174390
1885	1417554_at	-0.158984	0.0681412	0.155325	0.0496743	Gm4450|Hsd3b4|Gm10681	ENSMUSG00000090817|ENSMUSG00000095143|ENSMUSG00000095388	ENSMUST00000167753|ENSMUST00000179429|ENSMUST00000178221|ENSMUST00000058728
1886	1417555_at	0.0607297	0.331957	0.0250308	0.828884	Atad1	ENSMUSG00000013662	ENSMUST00000070210
1887	1417556_at	-0.0962929	0.139015	-0.0922658	0.230986	Fabp1	ENSMUSG00000054422	ENSMUST00000067492
1888	1417557_at	0.344248	0.000126988	0.126391	0.43513	Ubxn6	ENSMUSG00000019578	ENSMUST00000019722|ENSMUST00000132804|ENSMUST00000151943|ENSMUST00000134441|ENSMUST00000153947
1889	1417558_at	0.0946126	0.102899	-0.201048	0.182843	Fyn	ENSMUSG00000019843	ENSMUST00000063091|ENSMUST00000099967|ENSMUST00000126486|ENSMUST00000135242|ENSMUST00000146287|ENSMUST00000136659
1890	1417559_at	0.0270118	0.836643	-0.106811	0.523468	Sfxn1	ENSMUSG00000021474	ENSMUST00000021930
1891	1417560_at	0.117119	0.281088	-0.0687004	0.599303	Sfxn1	ENSMUSG00000021474	ENSMUST00000021930
1892	1417561_at	-0.0142095	0.825412	0.010833	0.907712	Apoc1	ENSMUSG00000040564	ENSMUST00000045035|ENSMUST00000108451
1893	1417562_at	0.389537	0.000446524	0.215461	0.0265449	Eif4ebp1	ENSMUSG00000031490	ENSMUST00000033880
1894	1417563_at	-0.0180625	0.78244	0.0589156	0.532722	NA	NA	NA
1895	1417564_at	0.410629	3.04e-05	-0.246762	0.0610312	Med7	ENSMUSG00000020397	ENSMUST00000152119|ENSMUST00000140027|ENSMUST00000020665|ENSMUST00000109231|ENSMUST00000109232|ENSMUST00000128940|ENSMUST00000133635|ENSMUST00000170928
1896	1417565_at	0.0850374	0.151323	-0.333951	0.0197605	Abhd5	ENSMUSG00000032540	ENSMUST00000156520|ENSMUST00000111497
1897	1417566_at	-0.11242	0.101563	-0.507777	0.00111354	Abhd5	ENSMUSG00000032540	ENSMUST00000156520|ENSMUST00000035128|ENSMUST00000111497
1898	1417567_at	0.222151	0.00645573	-0.254414	0.131861	Ctnnbip1	ENSMUSG00000028988	ENSMUST00000030839
1899	1417568_at	0.280259	0.000590296	0.00541128	0.97559	Ncald	ENSMUSG00000051359	ENSMUST00000090150|ENSMUST00000120746|ENSMUST00000119730|ENSMUST00000168992
1900	1417569_at	-0.533967	5.18e-05	-0.101825	0.60111	Ncald	ENSMUSG00000051359	ENSMUST00000090150|ENSMUST00000120746|ENSMUST00000119730|ENSMUST00000116445|ENSMUST00000153775|ENSMUST00000168992
1901	1417570_at	-0.00166408	0.982657	-0.330232	0.00807346	Anapc1	ENSMUSG00000014355	ENSMUST00000014499
1902	1417571_at	-0.0417228	0.522734	0.0758581	0.658214	Mpg	ENSMUSG00000020287	ENSMUST00000142964|ENSMUST00000020528|ENSMUST00000138050
1903	1417572_at	0.173425	0.0280921	-0.259793	0.0365436	Mpg	ENSMUSG00000020287	ENSMUST00000142964|ENSMUST00000020528|ENSMUST00000138050
1904	1417573_at	0.327058	0.00016087	-0.0988142	0.472923	Mmadhc	ENSMUSG00000026766	ENSMUST00000152948|ENSMUST00000154254|ENSMUST00000144143|ENSMUST00000134480|ENSMUST00000147345|ENSMUST00000102769
1905	1417574_at	-0.179361	0.168444	0.170088	0.15149	Cxcl12	ENSMUSG00000061353	ENSMUST00000112871|ENSMUST00000073043
1906	1417575_at	-0.0253051	0.743027	-0.167782	0.0990614	Otub2	ENSMUSG00000021203	ENSMUST00000021620|ENSMUST00000101094|ENSMUST00000141055|ENSMUST00000179684
1907	1417576_a_at	-0.352009	0.000108797	-0.245132	0.00726287	Otub2	ENSMUSG00000021203	ENSMUST00000021620|ENSMUST00000101094|ENSMUST00000141055|ENSMUST00000179684|ENSMUST00000148371
1908	1417577_at	0.0122559	0.847292	-0.144835	0.134398	Trpc3	ENSMUSG00000027716	ENSMUST00000029271
1909	1417578_a_at	-0.0325114	0.585152	-0.188033	0.068278	Gmppa	ENSMUSG00000033021	ENSMUST00000037796|ENSMUST00000113584|ENSMUST00000133418|ENSMUST00000144874|ENSMUST00000131545|ENSMUST00000132291|ENSMUST00000135453|ENSMUST00000124539
1910	1417579_x_at	-0.0106345	0.86617	-0.0733541	0.477403	Gmppa	ENSMUSG00000033021	ENSMUST00000037796|ENSMUST00000113584|ENSMUST00000132291|ENSMUST00000135453|ENSMUST00000124539
1911	1417580_s_at	0.217962	0.0210506	0.175111	0.163913	Selenbp2|Selenbp1	ENSMUSG00000068877|ENSMUSG00000068874	ENSMUST00000090848|ENSMUST00000173849|ENSMUST00000174377|ENSMUST00000153720|ENSMUST00000090839|ENSMUST00000134202|ENSMUST00000140757
1912	1417581_at	0.118206	0.147856	-0.112463	0.310421	Dhodh	ENSMUSG00000031730	ENSMUST00000133353|ENSMUST00000123605|ENSMUST00000143900|ENSMUST00000142106|ENSMUST00000124138|ENSMUST00000125779|ENSMUST00000069058
1913	1417582_s_at	0.100171	0.166441	-0.311193	0.0238668	Dhodh	ENSMUSG00000031730	ENSMUST00000133353|ENSMUST00000123605|ENSMUST00000143900|ENSMUST00000142106|ENSMUST00000124138|ENSMUST00000125779|ENSMUST00000069058
1914	1417583_a_at	0.34159	0.000878421	-0.16413	0.23847	Utp3	ENSMUSG00000070697	ENSMUST00000090413
1915	1417584_at	-0.00359556	0.956271	0.0731617	0.429538	Slc11a2	ENSMUSG00000023030	ENSMUST00000023774
1916	1417585_at	-0.0954337	0.142492	0.0903729	0.533218	Nup210	ENSMUSG00000030091	ENSMUST00000032179|ENSMUST00000113509|ENSMUST00000123340
1917	1417586_at	0.756715	3.25e-06	0.403604	0.00425044	Timeless	ENSMUSG00000039994	ENSMUST00000055539|ENSMUST00000145710|ENSMUST00000105244|ENSMUST00000105242|ENSMUST00000105245|ENSMUST00000105240
1918	1417587_at	-0.194376	0.00618266	0.213441	0.0581356	Timeless	ENSMUSG00000039994	ENSMUST00000055539|ENSMUST00000145710|ENSMUST00000105244|ENSMUST00000105243|ENSMUST00000105242|ENSMUST00000105245|ENSMUST00000146945|ENSMUST00000142149
1919	1417588_at	-0.0653753	0.215495	-0.0733162	0.428288	Galnt3	ENSMUSG00000026994	ENSMUST00000028378|ENSMUST00000155453
1920	1417589_at	-0.0606383	0.334948	0.0471284	0.608692	Galnt3	ENSMUSG00000026994	ENSMUST00000028378|ENSMUST00000155453
1921	1417590_at	-0.17818	0.00841442	-0.357603	0.0112166	Cyp27a1	ENSMUSG00000026170	ENSMUST00000027356
1922	1417591_at	0.0932028	0.149709	-0.100868	0.579854	Ptges2	ENSMUSG00000026820	ENSMUST00000028162|ENSMUST00000130121
1923	1417592_at	0.346866	0.000134765	0.0782522	0.562536	Mtor	ENSMUSG00000028991	ENSMUST00000103221
1924	1417593_at	0.198231	0.00794568	-0.0627121	0.762215	Tusc2	ENSMUSG00000010054	ENSMUST00000010198
1925	1417594_at	0.172039	0.0125522	-0.244071	0.127391	Gkap1	ENSMUSG00000021552	ENSMUST00000091579
1926	1417595_at	-0.276344	0.000825463	-0.16469	0.10883	Meox1	ENSMUSG00000001493	ENSMUST00000057054
1927	1417596_at	-0.06111	0.412115	-0.39852	0.00287437	B9d1	ENSMUSG00000001039	ENSMUST00000102657|ENSMUST00000140548|ENSMUST00000138057|ENSMUST00000155176|ENSMUST00000127889
1928	1417597_at	-0.122284	0.0581252	-0.0213295	0.778982	Cd28	ENSMUSG00000026012	ENSMUST00000027165
1929	1417598_a_at	0.36792	0.000111	-0.284278	0.0370507	Fxr1	ENSMUSG00000027680	ENSMUST00000001620|ENSMUST00000167354
1930	1417599_at	-0.0681704	0.289632	-0.038763	0.72406	Cd276	ENSMUSG00000035914	ENSMUST00000039788|ENSMUST00000165365
1931	1417600_at	0.353604	0.0177931	-0.1576	0.242514	Slc15a2	ENSMUSG00000022899	ENSMUST00000023616
1932	1417601_at	-0.0857011	0.116246	0.0475405	0.45735	Rgs1	ENSMUSG00000026358	ENSMUST00000167317|ENSMUST00000170870|ENSMUST00000172388|ENSMUST00000167812|ENSMUST00000169409
1933	1417602_at	0.243942	0.00791652	-0.0327603	0.745119	Per2	ENSMUSG00000055866	ENSMUST00000069620
1934	1417603_at	-0.165477	0.0252678	-0.0280991	0.866061	Per2	ENSMUSG00000055866	ENSMUST00000069620
1935	1417604_at	-0.02352	0.774209	-0.740618	0.00117883	Camk1	ENSMUSG00000030272	ENSMUST00000032409|ENSMUST00000153067|ENSMUST00000156512|ENSMUST00000149497
1936	1417605_s_at	0.114976	0.139151	-0.322326	0.0520737	Camk1	ENSMUSG00000030272	ENSMUST00000032409|ENSMUST00000153067|ENSMUST00000156512|ENSMUST00000149497
1937	1417606_a_at	-0.152893	0.0551528	-0.367598	0.0215019	Calr|Gm14078	ENSMUSG00000003814|ENSMUSG00000081731	ENSMUST00000003912|ENSMUST00000154774|ENSMUST00000121776
1938	1417607_at	-0.196765	0.00734177	0.0450598	0.690102	Cox6a2	ENSMUSG00000030785	ENSMUST00000033049
1939	1417608_a_at	0.447713	1.55e-05	0.120706	0.556455	Gm11478|Rpl13a|Snord32a|Snord33	ENSMUSG00000083992|ENSMUSG00000074129|ENSMUSG00000065219|ENSMUSG00000065628	ENSMUST00000117851|ENSMUST00000150350|ENSMUST00000142239|ENSMUST00000152970|ENSMUST00000102669|ENSMUST00000124300|ENSMUST00000125936|ENSMUST00000125074|ENSMUST00000135681|ENSMUST00000138887|ENSMUST00000131697|ENSMUST00000083285|ENSMUST00000083694
1940	1417609_at	0.267766	0.00294479	-0.564036	0.00955312	Ube2a	ENSMUSG00000016308	ENSMUST00000016452
1941	1417610_at	-0.251722	0.000944612	0.0569155	0.497148	Apoa5	ENSMUSG00000032079	ENSMUST00000121598|ENSMUST00000034584
1942	1417611_at	-0.330102	0.000399243	0.0216664	0.814348	Tmem37	ENSMUSG00000050777	ENSMUST00000056089
1943	1417612_at	0.711803	6.52e-05	0.190902	0.207086	Ier5	ENSMUSG00000056708	ENSMUST00000055322
1944	1417613_at	-0.431568	3.59e-05	-0.133141	0.131466	Ier5	ENSMUSG00000056708	ENSMUST00000055322
1945	1417614_at	-0.287413	0.0949975	-0.100286	0.246391	Ckm	ENSMUSG00000030399	ENSMUST00000003643
1946	1417615_a_at	0.341236	6.65e-05	-0.315537	0.0844007	Gm10036|Rpl11|Gm10288|Gm25380	ENSMUSG00000058064|ENSMUSG00000059291|ENSMUSG00000070343|ENSMUSG00000095299	ENSMUST00000079733|ENSMUST00000102536|ENSMUST00000125726|ENSMUST00000155873|ENSMUST00000147059|ENSMUST00000142440|ENSMUST00000150565|ENSMUST00000128733|ENSMUST00000084614|ENSMUST00000175463
1947	1417616_at	0.239046	0.00212312	0.0118567	0.890939	St6galnac2	ENSMUSG00000057286	ENSMUST00000079545|ENSMUST00000135771|ENSMUST00000144398
1948	1417617_at	-0.243652	0.00127936	0.0175236	0.812052	St6galnac2	ENSMUSG00000057286	ENSMUST00000079545|ENSMUST00000135771
1949	1417618_at	0.577463	0.000353331	0.141193	0.432234	Itih2	ENSMUSG00000037254	ENSMUST00000042290
1950	1417619_at	0.33362	0.000365044	-0.110676	0.520201	Gadd45gip1	ENSMUSG00000033751	ENSMUST00000036734
1951	1417620_at	-0.0143677	0.859948	0.0696783	0.420349	Rac2	ENSMUSG00000033220	ENSMUST00000043214
1952	1417621_at	-0.0136078	0.810653	0.108988	0.166817	Nfatc1	ENSMUSG00000033016	ENSMUST00000035800
1953	1417622_at	0.139821	0.00996596	-0.0148196	0.915022	Slc12a2	ENSMUSG00000024597	ENSMUST00000115366
1954	1417623_at	-0.99237	3e-06	-0.594537	0.0181415	Slc12a2	ENSMUSG00000024597	ENSMUST00000115366
1955	1417624_at	0.117173	0.0657434	0.0610058	0.668013	Nab1	ENSMUSG00000002881	ENSMUST00000069792
1956	1417625_s_at	1.06387	5.91e-05	0.316221	0.111565	Cxcr7	ENSMUSG00000044337	ENSMUST00000065587
1957	1417626_at	0.0979183	0.143863	0.0356167	0.782373	Pde4dip	ENSMUSG00000038170	ENSMUST00000168438|ENSMUST00000090750
1958	1417627_a_at	0.285548	0.000324551	-0.183332	0.253582	Limk1	ENSMUSG00000029674	ENSMUST00000015137|ENSMUST00000111233|ENSMUST00000134093
1959	1417628_at	0.35959	7.8e-05	0.402661	0.00929476	Supt6	ENSMUSG00000002052	ENSMUST00000002121|ENSMUST00000108314
1960	1417629_at	0.483613	0.000209906	0.416879	0.00557876	Prodh	ENSMUSG00000003526	ENSMUST00000003620|ENSMUST00000136776|ENSMUST00000141635|ENSMUST00000126087
1961	1417630_at	0.232658	0.00259656	-0.359905	0.00783611	Mknk1	ENSMUSG00000028708	ENSMUST00000019677|ENSMUST00000144235|ENSMUST00000152888|ENSMUST00000106513
1962	1417631_at	-0.353445	0.000252546	-0.368221	0.00406591	Mknk1	ENSMUSG00000028708	ENSMUST00000019677|ENSMUST00000144235|ENSMUST00000152888|ENSMUST00000135209|ENSMUST00000106513
1963	1417632_at	0.214607	0.00238342	-0.156683	0.236618	Atp6v0a1	ENSMUSG00000019302	ENSMUST00000044721|ENSMUST00000092663|ENSMUST00000168757
1964	1417633_at	0.11401	0.174645	-0.424135	0.00406591	Sod3	ENSMUSG00000072941	ENSMUST00000101208
1965	1417634_at	-0.357831	0.00028496	-0.0430631	0.638519	Sod3	ENSMUSG00000072941	ENSMUST00000101208
1966	1417635_at	-0.127862	0.0506091	-0.177201	0.130947	Spa17	ENSMUSG00000001948	ENSMUST00000002013
1967	1417636_at	-0.0722911	0.178065	-0.430383	0.004084	Slc6a9	ENSMUSG00000028542	ENSMUST00000063857|ENSMUST00000030269
1968	1417637_a_at	-0.17657	0.0109066	-0.210605	0.0597429	Hmg20b	ENSMUSG00000020232	ENSMUST00000105323|ENSMUST00000122993|ENSMUST00000132313|ENSMUST00000020454|ENSMUST00000105324|ENSMUST00000134857|ENSMUST00000141171|ENSMUST00000154609|ENSMUST00000140268|ENSMUST00000167481
1969	1417638_at	-0.166592	0.0227723	-0.204342	0.0763176	Lefty1	ENSMUSG00000038793	ENSMUST00000037361|ENSMUST00000132087
1970	1417639_at	0.823891	4.3e-06	-0.000739283	0.996488	Slc22a4	ENSMUSG00000020334	ENSMUST00000020586
1971	1417640_at	-0.181725	0.0229616	0.0626587	0.428923	Cd79b	ENSMUSG00000040592	ENSMUST00000044228|ENSMUST00000167143
1972	1417641_at	-0.0946275	0.110553	-0.0167774	0.887844	Galntl5	ENSMUSG00000028938	ENSMUST00000030778|ENSMUST00000114965
1973	1417642_at	0.0432827	0.480995	0.024966	0.815159	Aldh1a3	ENSMUSG00000015134	ENSMUST00000015278
1974	1417643_at	-0.218373	0.00197942	-0.267095	0.0482701	Rsph1	ENSMUSG00000024033	ENSMUST00000024832
1975	1417644_at	-0.0250448	0.850185	-0.334612	0.053235	Sspn	ENSMUSG00000030255	ENSMUST00000111702|ENSMUST00000032383|ENSMUST00000111701
1976	1417645_at	-0.490901	1.07e-05	-0.135503	0.207403	Sspn	ENSMUSG00000030255	ENSMUST00000111702|ENSMUST00000032383|ENSMUST00000111701
1977	1417646_a_at	0.0420751	0.505067	-0.677217	0.00196141	Snx5	ENSMUSG00000027423	ENSMUST00000110030|ENSMUST00000028909|ENSMUST00000138745|ENSMUST00000125285
1978	1417647_at	0.152122	0.0170923	-0.368206	0.0217812	Snx5	ENSMUSG00000027423	ENSMUST00000110030|ENSMUST00000028909|ENSMUST00000138745|ENSMUST00000125285
1979	1417648_s_at	0.0949759	0.114884	-0.20013	0.117001	Snx5	ENSMUSG00000027423	ENSMUST00000110030|ENSMUST00000028909|ENSMUST00000138745|ENSMUST00000125285
1980	1417649_at	-0.410046	0.000162174	-0.232285	0.186477	Cdkn1c	ENSMUSG00000037664	ENSMUST00000167912|ENSMUST00000037287
1981	1417650_at	0.0655825	0.306162	0.0658006	0.557881	Lao1	ENSMUSG00000024903	ENSMUST00000058651|ENSMUST00000142457
1982	1417651_at	-0.245075	0.00142932	0.0228643	0.841101	Cyp2c29	ENSMUSG00000003053	ENSMUST00000176624|ENSMUST00000003137|ENSMUST00000177087
1983	1417652_a_at	0.366839	6.25e-05	-0.0282863	0.907891	Tbca	ENSMUSG00000042043	ENSMUST00000046644
1984	1417653_at	0.342955	5.62e-05	0.0988607	0.615524	Pvalb	ENSMUSG00000005716	ENSMUST00000120592|ENSMUST00000005860
1985	1417654_at	0.933484	1e-05	0.493912	0.00268892	Sdc4	ENSMUSG00000017009	ENSMUST00000017153
1986	1417655_a_at	0.472001	5.25e-05	0.0942243	0.560259	Srrt	ENSMUSG00000037364	ENSMUST00000040873
1987	1417656_at	-0.194765	0.00896626	-0.0207607	0.844279	Mybl2	ENSMUSG00000017861	ENSMUST00000018005|ENSMUST00000142729
1988	1417657_s_at	0.438055	3.79e-05	0.0498982	0.709374	Dnajc2	ENSMUSG00000029014	ENSMUST00000030771|ENSMUST00000115193|ENSMUST00000132962|ENSMUST00000115195
1989	1417658_at	0.0133541	0.826882	-0.154136	0.240498	Tbrg4	ENSMUSG00000000384	ENSMUST00000150697
1990	1417659_at	0.278682	0.00115897	-0.671121	0.00554316	Vps29	ENSMUSG00000029462	ENSMUST00000155671|ENSMUST00000118830|ENSMUST00000117868|ENSMUST00000132785|ENSMUST00000111729|ENSMUST00000145821|ENSMUST00000154686
1991	1417660_s_at	0.172203	0.00931372	-0.44325	0.00928681	Vps29	ENSMUSG00000029462	ENSMUST00000155671|ENSMUST00000118830|ENSMUST00000132785|ENSMUST00000111729|ENSMUST00000118765|ENSMUST00000145821
1992	1417661_at	-0.26604	0.00409787	-0.22623	0.0442486	Rdm1	ENSMUSG00000010362	ENSMUST00000010506|ENSMUST00000133727|ENSMUST00000155222
1993	1417662_at	-0.23468	0.00727206	-0.0293773	0.724563	Elk3	ENSMUSG00000008398	ENSMUST00000008542|ENSMUST00000151153|ENSMUST00000129827
1994	1417663_a_at	0.295218	0.000182295	0.0495418	0.714896	Ndrg3	ENSMUSG00000027634	ENSMUST00000069600|ENSMUST00000072298|ENSMUST00000156491
1995	1417664_a_at	-0.394337	0.000364446	-0.937261	0.00122769	Ndrg3	ENSMUSG00000027634	ENSMUST00000069600|ENSMUST00000072298
1996	1417665_a_at	0.353286	0.000399132	0.337772	0.023105	Cpsf1	ENSMUSG00000034022	ENSMUST00000071898
1997	1417666_at	0.293882	0.000708829	0.0521056	0.737817	Dnttip1	ENSMUSG00000017299	ENSMUST00000017443
1998	1417667_a_at	-0.121684	0.0820007	-0.301428	0.0106426	Pter	ENSMUSG00000026730	ENSMUST00000028063|ENSMUST00000134794|ENSMUST00000114796
1999	1417668_at	0.0956419	0.131719	0.0688969	0.500102	Rtn4ip1	ENSMUSG00000019864	ENSMUST00000054418|ENSMUST00000105492
[truncated: 20,691 more rows]
