# Supplementary material for: Regulation of Adult CNS Axonal Regeneration by the Post-transcriptional Regulator Cpeb1
Source: Front Mol Neurosci. 2018 Jan 12;10:445. doi: 10.3389/fnmol.2017.00445 (PMC5770975; doi:10.3389/fnmol.2017.00445)
Supplement: Table S2 — Expression values in the microarray of probesets mapping to cell-type-specific marker genes. [file Table2.XLSX]

## Sheet: CellMarkers
ProbeID	Gene Title	Gene Symbol	Cell Type	Naive_Total	Naive_polysomes	Injured_Total	Injured_polysomes
1418743_a_at	tescalcin	MGI:1930803	motor_neuron	8.38792	8.4732	8.48707	8.30848
1421413_a_at	PDZ and LIM domain 5	Pdlim5	motor_neuron	6.77114	6.05402	6.64827	5.86953
1429783_at	PDZ and LIM domain 5	Pdlim5	motor_neuron	7.30861	7.54562	7.24737	7.45804
1421799_at	urotensin 2	Uts2	motor_neuron	7.91922	7.66915	8.04575	7.19776
1421818_at	B-cell leukemia/lymphoma 6	Bcl6	motor_neuron	8.78225	8.93035	9.5687	9.60161
1450381_a_at	B-cell leukemia/lymphoma 6	Bcl6	motor_neuron	7.41503	6.71536	7.73125	6.60339
1422530_at	peripherin 1	Prph1	motor_neuron	8.99219	9.33033	9.16718	9.16778
1449796_at	Peripherin 1	Prph1	motor_neuron	7.09072	6.74261	6.9729	6.73254
1422639_at	calcitonin-related polypeptide, beta	Calcb	motor_neuron	9.13601	9.48824	9.20249	9.16555
1422720_at	ISL1 transcription factor, LIM/homeodomain (islet 1)	Isl1	motor_neuron	6.96342	6.87771	6.98475	6.8177
1450723_at	ISL1 transcription factor, LIM/homeodomain (islet 1)	Isl1	motor_neuron	7.01804	7.07464	7.14987	7.21676
1427355_at	calcitonin/calcitonin-related polypeptide, alpha	Calca	motor_neuron	6.56284	6.05346	6.39876	6.07776
1452004_at	calcitonin/calcitonin-related polypeptide, alpha	Calca	motor_neuron	10.17	10.5582	10.4107	10.0541
1449899_at	glutamate receptor, ionotropic, NMDA3B	Grin3b	motor_neuron	7.73354	7.59228	7.63728	7.59506
1452243_at	potassium inwardly-rectifying channel, subfamily J, member 14	Kcnj14	motor_neuron	8.15615	8.13694	8.2736	8.17023
1460299_at	homeobox gene HB9	Hlxb9	motor_neuron	6.6353	6.71705	6.63883	6.863
1415978_at	tubulin, beta 3	Tubb3	neuronal_markers	10.4118	11.8451	10.6225	12.0273
1417504_at	calbindin-28K	Calb1	neuronal_markers	9.55095	10.1471	9.79471	9.90231
1421327_at	microtubule-associated protein 2	Mtap2	neuronal_markers	7.65844	6.23846	7.06179	6.10619
1424847_at	neurofilament, heavy polypeptide	Nefh	neuronal_markers	12.7909	12.3128	12.8857	12.4658
1426255_at	neurofilament, light polypeptide	Nefl	neuronal_markers	13.53	13.3382	13.7093	13.493
1448280_at	synaptophysin	Syp	neuronal_markers	11.1906	11.1352	11.5874	11.0125
1422531_at	synaptotagmin 5	Syt5	neuronal_markers	7.9759	7.79125	7.95941	7.33636
1423537_at	growth associated protein 43	Gap43	neuronal_markers	10.4169	10.7563	10.7282	10.4585
1418493_a_at	synuclein, alpha	Snca	neuronal_markers	10.1963	10.5554	10.5588	10.4249
1431022_at	synuclein, alpha	Snca	neuronal_markers	6.47679	6.03745	6.40125	6.00795
1436853_a_at	synuclein, alpha	Snca	neuronal_markers	9.97281	10.9963	10.2701	10.9912
1418053_at	synuclein, beta	Sncb	neuronal_markers	10.3528	11.0658	10.2029	10.8593
1417788_at	synuclein, gamma	Sncg	neuronal_markers	9.48396	10.7405	9.79733	10.2382
1418212_at	oligodendrocyte myelin glycoprotein	Omg	oligodendrocytes	10.6668	10.3503	10.6871	9.93938
1448768_at	myelin oligodendrocyte glycoprotein	Mog	oligodendrocytes	10.4437	10.5099	10.3294	9.76042
1460219_at	myelin-associated glycoprotein	Mag	oligodendrocytes	11.7626	11.9676	11.7013	11.8445
1418980_a_at	cyclic nucleotide phosphodiesterase 1	Cnp1	oligodendrocytes	12.0946	12.467	12.0513	12.2385
1449296_a_at	cyclic nucleotide phosphodiesterase 1	Cnp1	oligodendrocytes	10.9152	10.8038	9.90214	9.91415
1423859_a_at	prostaglandin D2 synthase (brain)	Ptgds	oligodendrocytes	13.6261	13.5236	13.8687	13.6714
1423860_at	prostaglandin D2 synthase (brain)	Ptgds	oligodendrocytes	12.929	12.9461	13.417	12.7855
1425467_a_at	proteolipid protein (myelin) 1	Plp1	oligodendrocytes	12.8362	12.157	12.2943	10.7839
1425468_at	proteolipid protein (myelin) 1	Plp1	oligodendrocytes	13.8575	13.5774	13.7684	13.4385
1451718_at	proteolipid protein (myelin) 1	Plp1	oligodendrocytes	13.7425	13.4583	13.5985	13.2974
1439296_at	Proteolipid protein 2	Plp2	oligodendrocytes	6.18421	5.89009	6.15971	5.85932
1453572_a_at	proteolipid protein 2	Plp2	oligodendrocytes	7.66339	6.92699	8.1811	6.78519
1419646_a_at	myelin basic protein	Mbp	oligodendrocytes	14.0921	13.3182	14.0482	13.0838
1425263_a_at	myelin basic protein	Mbp	oligodendrocytes	8.7617	7.35868	7.4854	7.13856
1433532_a_at	myelin basic protein	Mbp	oligodendrocytes	14.2387	13.6921	14.1413	13.5833
1451961_a_at	myelin basic protein	Mbp	oligodendrocytes	13.5067	11.0425	11.5767	9.32594
1421010_at	myelin-associated oligodendrocytic basic protein	Mobp	oligodendrocytes	12.588	10.1777	12.4892	9.9811
1433785_at	myelin-associated oligodendrocytic basic protein	Mobp	oligodendrocytes	13.5279	10.2925	13.7857	10.3564
1450088_a_at	myelin-associated oligodendrocytic basic protein	Mobp	oligodendrocytes	11.8618	9.88338	11.4695	9.23931
1416458_at	ADP-ribosylation factor 2	Arf2	microglia	8.64552	8.43303	8.97401	8.43079
1416459_at	ADP-ribosylation factor 2	Arf2	microglia	8.06566	7.45069	7.97094	7.18052
1438661_a_at	ADP-ribosylation factor 2	Arf2	microglia	7.03232	6.22304	6.65246	5.76191
1417063_at	complement component 1, q subcomponent, beta polypeptide	C1qb	microglia	9.34335	9.27436	9.70745	8.85528
1417065_at	early growth response 1	Egr1	microglia	9.64159	10.4646	10.6566	10.9197
1417262_at	prostaglandin-endoperoxide synthase 2	Ptgs2	microglia	6.46604	5.84124	8.5025	6.39731
1417263_at	prostaglandin-endoperoxide synthase 2	Ptgs2	microglia	6.5776	5.78207	7.32672	6.04451
1420380_at	chemokine (C-C motif) ligand 2	Ccl2	microglia	7.28505	6.41826	8.76863	6.80108
1423100_at	FBJ osteosarcoma oncogene	Fos	microglia	8.94802	9.36427	10.7036	10.1143
1428543_at	phosphoribosyl pyrophosphate amidotransferase	Ppat	microglia	6.88115	7.01048	7.13875	7.02352
1434549_at	RAB11a, member RAS oncogene family	Rab11a	microglia	9.92206	10.8376	10.2331	10.8542
1449256_a_at	RAB11a, member RAS oncogene family	Rab11a	microglia	10.0861	10.2146	10.4018	9.77085
1448617_at	CD53 antigen	Cd53	microglia	7.96859	7.36654	9.50749	7.41925
1449254_at	secreted phosphoprotein 1	Spp1	microglia	11.2308	11.2702	12.1349	11.3725
1449399_a_at	interleukin 1 beta	Il1b	microglia	7.08513	6.53793	8.32081	7.14389
1449984_at	chemokine (C-X-C motif) ligand 2	Cxcl2	microglia	6.41439	5.89395	8.83649	6.72139
1450297_at	interleukin 6	Il6	microglia	6.28511	5.74154	7.9327	6.39417
1452519_a_at	zinc finger protein 36	Zfp36	microglia	7.5222	7.02688	8.89369	7.79598
1454268_a_at	cytochrome b-245, alpha polypeptide	Cyba	microglia	8.02661	7.18853	8.50716	7.01508
1416149_at	oligodendrocyte transcription factor 1	Olig1	precursors	12.351	12.1698	11.8065	11.5344
1416232_at	oligodendrocyte transcription factor 2	Olig2	precursors	9.16285	9.48601	9.06358	8.91597
1418102_at	hairy and enhancer of split 1 (Drosophila)	Hes1	precursors	7.68549	7.01512	7.63367	7.0594
1422409_at	hairy and enhancer of split 3 (Drosophila)	Hes3	precursors	6.59686	6.02364	6.3518	6.00828
1423146_at	hairy and enhancer of split 5 (Drosophila)	Hes5	precursors	7.19009	6.7816	6.99278	6.66606
1418289_at	nestin	Nes	precursors	6.76537	6.27946	6.50816	6.36526
1449022_at	nestin	Nes	precursors	8.17828	7.14779	8.40051	7.52919
1453997_a_at	nestin	Nes	precursors	6.24585	5.88055	6.1099	5.90282
1426412_at	neurogenic differentiation 1	Neurod1	precursors	7.10852	6.56844	7.12908	6.50498
1426413_at	neurogenic differentiation 1	Neurod1	precursors	7.03943	6.83456	7.03993	6.97677
1418995_at	neurogenic differentiation 2	Neurod2	precursors	7.75092	7.37491	7.53586	7.46256
1418054_at	neurogenic differentiation 4	Neurod4	precursors	6.25504	5.70783	6.15385	5.76985
1418055_at	neurogenic differentiation 4	Neurod4	precursors	6.09613	5.52788	5.98849	5.65253
1418047_at	neurogenic differentiation 6	Neurod6	precursors	6.55675	6.31364	6.61554	5.88165
1421916_at	platelet derived growth factor receptor, alpha polypeptide	Pdgfra	precursors	7.26812	6.58346	7.37756	6.73869
1421917_at	platelet derived growth factor receptor, alpha polypeptide	Pdgfra	precursors	9.31286	8.39946	10.3047	8.74337
1422300_at	noggin	Nog	precursors	6.53578	5.99303	6.473	6.02056
1438551_at	neurogenin 1	Neurog1	precursors	6.16325	5.64252	6.01968	5.65953
1450836_at	neurogenin 1	Neurog1	precursors	6.9338	6.38625	6.69995	6.43087
1422839_at	neurogenin 2	Neurog2	precursors	6.66242	6.19832	6.5437	6.13422
1422828_at	CD3 antigen, delta polypeptide	Cd3d	blood_cells	6.90862	6.52506	6.79907	6.48391
1422105_at	CD3 antigen, epsilon polypeptide	Cd3e	blood_cells	7.50784	6.79201	7.36611	6.81688
1419178_at	CD3 antigen, gamma polypeptide	Cd3g	blood_cells	6.19502	5.86006	6.13866	5.75881
1420716_at	CD3 antigen, zeta polypeptide	Cd3z	blood_cells	6.3525	5.74843	6.25285	5.74639
1426079_at	CD3 antigen, zeta polypeptide	Cd3z	blood_cells	6.69213	5.81685	6.48804	5.89314
1426396_at	CD3 antigen, zeta polypeptide	Cd3z	blood_cells	6.55481	6.1837	6.45374	6.12485
1428059_at	CD3 antigen, zeta polypeptide	Cd3z	blood_cells	6.49731	6.25379	6.40948	6.28226
1428060_at	CD3 antigen, zeta polypeptide	Cd3z	blood_cells	6.79956	6.45823	6.62633	6.46869
1452539_a_at	CD3 antigen, zeta polypeptide	Cd3z	blood_cells	6.24888	5.88152	6.1976	5.88357
1419696_at	CD4 antigen	Cd4	blood_cells	7.52791	7.12115	7.17897	7.0376
1427779_a_at	CD4 antigen	Cd4	blood_cells	6.82922	6.23919	6.54508	6.21047
1425335_at	CD8 antigen, alpha chain	Cd8a	blood_cells	6.8805	6.33557	6.64062	6.23296
1451673_at	CD8 antigen, alpha chain	Cd8a	blood_cells	6.51569	6.06334	6.48341	6.16818
1426170_a_at	CD8 antigen, beta chain 1	Cd8b1	blood_cells	6.36084	6.01168	6.21936	5.92532
1448569_at	CD8 antigen, beta chain 1	Cd8b1	blood_cells	9.61033	8.38225	10.007	8.23367
1416072_at	CD34 antigen	Cd34	blood_cells	8.03118	6.92342	7.97443	6.85081
