# Supplementary material for: Regulation of Adult CNS Axonal Regeneration by the Post-transcriptional Regulator Cpeb1
Source: Front Mol Neurosci. 2018 Jan 12;10:445. doi: 10.3389/fnmol.2017.00445 (PMC5770975; doi:10.3389/fnmol.2017.00445)
Supplement: Table S3 — Gene Ontology enrichment analysis of up-regulated genes as compared to all differentially regulated genes from the total and polysome-bound RNA fractions in microarray. Over- and under-representation of up-regulated genes corresponds to an enrichment of up-regulated and down-regulated genes respectively in that category. [file Table3.XLS]

## Sheet: total.over
Total.UpvsDown.GO.BP.over
"GOBPID"	"Pvalue"	"Bonferroni"	"BH"	"OddsRatio"	"ExpCount"	"Count"	"Size"	"Term"
"GO:0006396"	8.30776729384814e-27	7.39142056133669e-23	7.39142056133669e-23	4.25241	171.576	259	311	"RNA processing"
"GO:0022613"	5.79581912939395e-21	5.1565402794218e-17	2.5782701397109e-17	11.7744	66.7547	113	121	"ribonucleoprotein complex biogenesis"
"GO:0016071"	6.66210622569267e-19	5.92727590899877e-15	1.97575863633292e-15	4.13605	120.82	182	219	"mRNA metabolic process"
"GO:0006397"	1.11811161405978e-16	9.94783903028982e-13	2.48695975757246e-13	4.01535	108.683	163	197	"mRNA processing"
"GO:0042254"	5.99529012514473e-16	5.33400962434127e-12	1.06680192486825e-12	13.4088	47.4455	81	86	"ribosome biogenesis"
"GO:0006412"	9.14630296946954e-16	8.13746575193705e-12	1.35624429198951e-12	3.43078	123.579	180	224	"translation"
"GO:0044237"	3.22811792790876e-15	2.87205652046043e-11	4.10293788637204e-12	1.44115	2172.56	2340	3938	"cellular metabolic process"
"GO:0008380"	2.16409601996305e-14	1.92539622896113e-10	2.40674528620141e-11	4.22928	87.1673	132	158	"RNA splicing"
"GO:0008152"	2.79740169157879e-14	2.48884828499765e-10	2.76538698333073e-11	1.43186	2476.54	2635	4489	"metabolic process"
"GO:0044267"	2.70609458999725e-13	2.40761235672055e-09	2.40761235672055e-10	1.52471	854.57	980	1549	"cellular protein metabolic process"
"GO:0044260"	3.02127396619473e-13	2.68802744772345e-09	2.44366131611223e-10	1.41397	1610.94	1762	2920	"cellular macromolecule metabolic process"
"GO:0006364"	3.07210547621344e-12	2.73325224218709e-08	2.27771020182258e-09	15.921	33.6532	58	61	"rRNA processing"
"GO:0044257"	7.00462501669753e-12	6.23201487735579e-08	4.79385759796600e-09	3.19449	98.7528	142	179	"cellular protein catabolic process"
"GO:0071704"	3.79396635030699e-11	3.37549186186813e-07	2.41106561562009e-08	1.35835	2274.62	2414	4123	"organic substance metabolic process"
"GO:0034470"	4.17054938841336e-11	3.71053779087137e-07	2.47369186058091e-08	5.27452	52.9624	83	96	"ncRNA processing"
"GO:0034660"	5.85487427309373e-11	5.20908164077149e-07	3.25567602548218e-08	3.9152	69.5132	104	126	"ncRNA metabolic process"
"GO:0044238"	7.05218519018283e-11	6.27432916370567e-07	3.55453398028782e-08	1.35114	2195.18	2333	3979	"primary metabolic process"
"GO:0044265"	7.1933794918733e-11	6.39994973391968e-07	3.55453398028782e-08	2.32047	156.129	208	283	"cellular macromolecule catabolic process"
"GO:0016072"	7.5908896960176e-11	6.75361456254685e-07	3.55453398028782e-08	9.71388	35.3083	59	64	"rRNA metabolic process"
"GO:0051603"	8.24614195450160e-11	7.33659249692008e-07	3.66829624846004e-08	2.6445	119.717	165	217	"proteolysis involved in cellular protein catabolic process"
"GO:0009057"	1.55375968789948e-10	1.38237999432416e-06	6.58276187773412e-08	2.03183	207.436	266	376	"macromolecule catabolic process"
"GO:0030163"	3.55226477150054e-10	3.16044996720403e-06	1.40777007277143e-07	2.22917	157.784	208	286	"protein catabolic process"
"GO:0044085"	3.63928421644856e-10	3.23787116737428e-06	1.40777007277143e-07	1.59385	464.524	548	842	"cellular component biogenesis"
"GO:0010467"	6.43897461038815e-10	5.72875571086233e-06	2.38698154619264e-07	1.36121	1282.13	1403	2324	"gene expression"
"GO:0045184"	7.7239067788736e-10	6.87195986116385e-06	2.74878394446554e-07	1.68782	348.117	420	631	"establishment of protein localization"
"GO:0008104"	1.01919487273248e-09	9.06777678270089e-06	3.48760645488496e-07	1.58987	442.457	522	802	"protein localization"
"GO:0043170"	1.85982908463598e-09	1.65468993660063e-05	6.12848124666902e-07	1.32119	1809	1935	3279	"macromolecule metabolic process"
"GO:0043632"	2.0037937510266e-09	1.78277530028836e-05	6.36705464388702e-07	2.59988	104.821	144	190	"modification-dependent macromolecule catabolic process"
"GO:0015031"	2.58045337947157e-09	2.29582937171586e-05	7.91665300591675e-07	1.67902	331.015	399	600	"protein transport"
"GO:0019538"	2.88994636293936e-09	2.57118527910715e-05	8.57061759702383e-07	1.37033	1049.87	1159	1903	"protein metabolic process"
"GO:0009056"	5.17394978945767e-09	4.60326312768048e-05	1.43541935073598e-06	1.48451	568.242	653	1030	"catabolic process"
"GO:0044248"	5.19582438026212e-09	4.62272495111921e-05	1.43541935073598e-06	1.52479	490.454	570	889	"cellular catabolic process"
"GO:0019941"	5.38852975126089e-09	4.79417491969681e-05	1.43541935073598e-06	2.54379	103.166	141	187	"modification-dependent protein catabolic process"
"GO:0046907"	5.48547352197631e-09	4.88042579250232e-05	1.43541935073598e-06	1.68782	309.499	374	561	"intracellular transport"
"GO:0022618"	6.27197165839357e-09	5.58017318447276e-05	1.59433519556365e-06	12.0364	25.9295	44	47	"ribonucleoprotein complex assembly"
"GO:0006511"	7.7551824557183e-09	6.89978583085257e-05	1.91660717523683e-06	2.54384	100.96	138	183	"ubiquitin-dependent protein catabolic process"
"GO:0033036"	1.72689664195066e-08	0.000153642	4.15248633065811e-06	1.49663	498.729	576	904	"macromolecule localization"
"GO:0071826"	2.08339482430479e-08	0.00018536	4.87788519785256e-06	9.23198	27.0329	45	49	"ribonucleoprotein complex subunit organization"
"GO:0045333"	3.05182919186144e-08	0.000271521	6.9620831589721e-06	6.21992	33.1015	53	60	"cellular respiration"
"GO:0070647"	6.14186852109202e-08	0.000546442	1.36610510580389e-05	2.00775	150.612	193	273	"protein modification by small protein conjugation or removal"
"GO:0071840"	8.87682104141091e-08	0.000789771	1.92627016598617e-05	1.31532	1149.17	1250	2083	"cellular component organization or biogenesis"
"GO:1901575"	2.40269303411165e-07	0.00213768	5.0897047439265e-05	1.43166	525.762	598	953	"organic substance catabolic process"
"GO:0034641"	2.49790642317452e-07	0.00222239	5.16834266208924e-05	1.28544	1362.13	1464	2469	"cellular nitrogen compound metabolic process"
"GO:0034622"	2.66455152825521e-07	0.00237065	5.38784430611058e-05	1.98221	140.13	179	254	"cellular macromolecular complex assembly"
"GO:0033554"	3.43911909638676e-07	0.00305978	6.79952057790068e-05	1.55021	331.015	389	600	"cellular response to stress"
"GO:0048193"	4.97013184257068e-07	0.00442193	9.61288326159812e-05	4.25595	37.515	57	68	"Golgi vesicle transport"
"GO:0006996"	5.78373112024234e-07	0.00514579	0.000109485	1.37627	634.445	710	1150	"organelle organization"
"GO:0016482"	7.28526226739649e-07	0.0064817	0.000135035	1.78664	177.093	219	321	"cytoplasmic transport"
"GO:0006139"	1.01082406283564e-06	0.0089933	0.000183537	1.27256	1287.1	1382	2333	"nucleobase-containing compound metabolic process"
"GO:0006807"	1.10387128226999e-06	0.00982114	0.000193751	1.26248	1442.67	1540	2615	"nitrogen compound metabolic process"
"GO:0006119"	1.11428646926482e-06	0.00991381	0.000193751	Inf	12.6889	23	23	"oxidative phosphorylation"
"GO:0070727"	1.13240808466801e-06	0.010075	0.000193751	1.62107	244.951	293	444	"cellular macromolecule localization"
"GO:0034613"	1.51662531086482e-06	0.0134934	0.000254593	1.6144	242.744	290	440	"cellular protein localization"
"GO:0032446"	1.75215239227112e-06	0.0155889	0.000288683	1.94897	125.786	160	228	"protein modification by small protein conjugation"
"GO:1902582"	1.86393001768803e-06	0.0165834	0.000301516	1.59547	250.468	298	454	"single-organism intracellular transport"
"GO:0010608"	2.02034939801393e-06	0.017975	0.000320983	2.01335	113.648	146	206	"posttranscriptional regulation of gene expression"
"GO:0033365"	2.07535988330959e-06	0.0184645	0.000323938	1.95704	122.476	156	222	"protein localization to organelle"
"GO:0007005"	3.340004045682e-06	0.029716	0.000512345	2.21984	85.5122	113	155	"mitochondrion organization"
"GO:0022900"	4.1316899714263e-06	0.0367596	0.000623045	20.4334	14.344	25	26	"electron transport chain"
"GO:0046483"	4.33393899670457e-06	0.0385591	0.000642651	1.25074	1327.37	1417	2406	"heterocycle metabolic process"
"GO:0000375"	6.79890239825672e-06	0.0604898	0.000991637	3.62284	35.86	53	65	"RNA splicing, via transesterification reactions"
"GO:0043122"	8.53294942219997e-06	0.0759177	0.00122448	2.72706	52.4107	73	95	"regulation of I-kappaB kinase/NF-kappaB signaling"
"GO:0043933"	8.97978334539368e-06	0.0798931	0.00126814	1.44159	354.186	406	642	"macromolecular complex subunit organization"
"GO:0000377"	1.01553982075064e-05	0.0903526	0.00139004	3.55361	35.3083	52	64	"RNA splicing, via transesterification reactions with bulged adenosine as nucleophile"
"GO:0000398"	1.01553982075064e-05	0.0903526	0.00139004	3.55361	35.3083	52	64	"mRNA splicing, via spliceosome"
"GO:0090304"	1.41436855072096e-05	0.125836	0.00190661	1.25518	1036.63	1115	1879	"nucleic acid metabolic process"
"GO:0007249"	1.48429788715405e-05	0.132058	0.00197101	2.49787	57.9276	79	105	"I-kappaB kinase/NF-kappaB signaling"
"GO:0010498"	1.60125611822395e-05	0.142464	0.00209506	2.33535	65.6513	88	119	"proteasomal protein catabolic process"
"GO:0006725"	1.88311802459518e-05	0.167541	0.00242774	1.2299	1336.75	1420	2423	"cellular aromatic compound metabolic process"
"GO:0065003"	1.91010501123311e-05	0.169942	0.00242774	1.46911	292.397	338	530	"macromolecular complex assembly"
"GO:0016567"	1.99771842822553e-05	0.177737	0.00250334	1.86136	113.097	142	205	"protein ubiquitination"
"GO:0006888"	2.20523481233217e-05	0.1962	0.00271086	17.9682	12.6889	22	23	"ER to Golgi vesicle-mediated transport"
"GO:0055114"	2.22426385831464e-05	0.197893	0.00271086	1.49201	264.812	308	480	"oxidation-reduction process"
"GO:0022607"	2.31711620621503e-05	0.206154	0.00278586	1.37812	419.837	473	761	"cellular component assembly"
"GO:0043123"	2.35813814445049e-05	0.209804	0.00279738	3.27927	35.86	52	65	"positive regulation of I-kappaB kinase/NF-kappaB signaling"
"GO:0050657"	2.89755225371071e-05	0.257795	0.00330507	3.68615	30.343	45	55	"nucleic acid transport"
"GO:0050658"	2.89755225371071e-05	0.257795	0.00330507	3.68615	30.343	45	55	"RNA transport"
"GO:0051236"	2.89755225371071e-05	0.257795	0.00330507	3.68615	30.343	45	55	"establishment of RNA localization"
"GO:0006401"	3.0578251396759e-05	0.272055	0.00340068	4.44313	24.8261	38	45	"RNA catabolic process"
"GO:0006986"	3.0578251396759e-05	0.272055	0.00340068	4.44313	24.8261	38	45	"response to unfolded protein"
"GO:0006403"	3.12813921241736e-05	0.278311	0.00343593	3.50065	31.9981	47	58	"RNA localization"
"GO:0035966"	3.54387168809055e-05	0.315298	0.0038451	4.09314	26.4812	40	48	"response to topologically incorrect protein"
"GO:0022904"	3.84056993488313e-05	0.341696	0.00411681	17.1473	12.1372	21	22	"respiratory electron transport chain"
"GO:1902589"	4.53541864745571e-05	0.403516	0.00480376	1.35612	430.32	482	780	"single-organism organelle organization"
"GO:0006886"	4.90107067163692e-05	0.436048	0.00512998	1.59603	175.99	210	319	"intracellular protein transport"
"GO:0016043"	5.02079021938326e-05	0.4467	0.00519418	1.22893	1114.42	1189	2020	"cellular component organization"
"GO:0042773"	7.26852791369653e-05	0.646681	0.00743311	Inf	8.82707	16	16	"ATP synthesis coupled electron transport"
"GO:0006402"	7.94925113588857e-05	0.707245	0.00803687	5.06886	19.8609	31	36	"mRNA catabolic process"
"GO:0043161"	8.72102346492362e-05	0.775909	0.00871808	2.25825	57.9276	77	105	"proteasome-mediated ubiquitin-dependent protein catabolic process"
"GO:0006457"	0.000101982	0.907333	0.0100815	2.64157	41.9286	58	76	"protein folding"
"GO:0072594"	0.000131097	1	0.0128173	1.86015	89.9258	113	163	"establishment of protein localization to organelle"
"GO:0006413"	0.000134882	1	0.0129037	3.54545	26.4812	39	48	"translational initiation"
"GO:0051028"	0.000134882	1	0.0129037	3.54545	26.4812	39	48	"mRNA transport"
"GO:0045454"	0.000157716	1	0.0147979	5.51476	17.1024	27	31	"cell redox homeostasis"
"GO:1901360"	0.000158008	1	0.0147979	1.19641	1382.54	1456	2506	"organic cyclic compound metabolic process"
"GO:0006417"	0.000179607	1	0.0166454	2.05331	65.6513	85	119	"regulation of translation"
"GO:0006974"	0.00022022	1	0.0201989	1.5543	160.542	190	291	"cellular response to DNA damage stimulus"
"GO:0032786"	0.000239569	1	0.0215298	Inf	7.72368	14	14	"positive regulation of DNA-templated transcription, elongation"
"GO:0042775"	0.000239569	1	0.0215298	Inf	7.72368	14	14	"mitochondrial ATP synthesis coupled electron transport"
"GO:0008219"	0.000249672	1	0.0222133	1.29349	481.627	530	873	"cell death"
"GO:0015931"	0.000288376	1	0.0254027	2.55346	38.6184	53	70	"nucleobase-containing compound transport"
"GO:0016265"	0.000303969	1	0.0265138	1.28791	483.282	531	876	"death"
"GO:0000956"	0.000306952	1	0.0265141	4.57496	18.2058	28	33	"nuclear-transcribed mRNA catabolic process"
"GO:0012501"	0.000322352	1	0.0275766	1.29509	455.697	502	826	"programmed cell death"
"GO:0061024"	0.000332626	1	0.0280742	1.61693	127.441	153	231	"membrane organization"
"GO:0016070"	0.00033448	1	0.0280742	1.21324	911.946	973	1653	"RNA metabolic process"
"GO:0006749"	0.000345804	1	0.0287534	13.8675	9.93045	17	18	"glutathione metabolic process"
"GO:0009123"	0.000370604	1	0.0305302	1.88325	74.4784	94	135	"nucleoside monophosphate metabolic process"
"GO:0006915"	0.000416281	1	0.0339784	1.29073	447.974	493	812	"apoptotic process"
"GO:0000245"	0.000434863	1	0.0348556	Inf	7.17199	13	13	"spliceosomal complex assembly"
"GO:0033108"	0.000434863	1	0.0348556	Inf	7.17199	13	13	"mitochondrial respiratory chain complex assembly"
"GO:0006405"	0.000497924	1	0.0392038	5.98581	13.7923	22	25	"RNA export from nucleus"
"GO:0009060"	0.000497924	1	0.0392038	5.98581	13.7923	22	25	"aerobic respiration"
"GO:0051641"	0.000540218	1	0.0421607	1.25796	541.21	589	981	"cellular localization"
"GO:0006099"	0.000581546	1	0.0449915	7.75098	11.5855	19	21	"tricarboxylic acid cycle"
"GO:0009161"	0.000606761	1	0.0465375	1.84227	73.375	92	133	"ribonucleoside monophosphate metabolic process"
"GO:0000209"	0.00062458	1	0.0474948	2.6298	32.5498	45	59	"protein polyubiquitination"
"GO:0097190"	0.00064307	1	0.0484864	1.49798	159.991	187	290	"apoptotic signaling pathway"
"GO:0006399"	0.000659189	1	0.049284	2.89908	27.5846	39	50	"tRNA metabolic process"
"GO:0071822"	0.000695978	1	0.0516009	1.33242	316.119	353	573	"protein complex subunit organization"
"GO:0009126"	0.000772782	1	0.0558979	1.82179	72.8233	91	132	"purine nucleoside monophosphate metabolic process"
"GO:0009167"	0.000772782	1	0.0558979	1.82179	72.8233	91	132	"purine ribonucleoside monophosphate metabolic process"
"GO:0097193"	0.000772782	1	0.0558979	1.82179	72.8233	91	132	"intrinsic apoptotic signaling pathway"
"GO:0072350"	0.00078927	1	0.0566302	Inf	6.6203	12	12	"tricarboxylic acid metabolic process"
"GO:0006354"	0.000801763	1	0.0570662	5.71233	13.2406	21	24	"DNA-templated transcription, elongation"
"GO:0006979"	0.000859206	1	0.0606695	1.76979	78.3402	97	142	"response to oxidative stress"
"GO:0006518"	0.000923058	1	0.0646649	3.26809	22.0677	32	40	"peptide metabolic process"
"GO:0000288"	0.00102118	1	0.0704298	12.2301	8.82707	15	16	"nuclear-transcribed mRNA catabolic process, deadenylation-dependent decay"
"GO:0006368"	0.00102118	1	0.0704298	12.2301	8.82707	15	16	"transcription elongation from RNA polymerase II promoter"
"GO:1901657"	0.00110255	1	0.0754566	1.37828	229.504	260	416	"glycosyl compound metabolic process"
"GO:0044802"	0.00113405	1	0.0770199	1.59554	108.683	130	197	"single-organism membrane organization"
"GO:0006473"	0.00118629	1	0.0799575	2.20994	40.8252	54	74	"protein acetylation"
"GO:0031123"	0.00124309	1	0.0831559	3.6743	18.2058	27	33	"RNA 3'-end processing"
"GO:0009119"	0.00131871	1	0.0875562	1.38279	216.815	246	393	"ribonucleoside metabolic process"
"GO:0044710"	0.00132912	1	0.0875942	1.16853	1199.93	1259	2175	"single-organism metabolic process"
"GO:0006091"	0.00140607	1	0.0918576	1.71134	79.9953	98	145	"generation of precursor metabolites and energy"
"GO:0009116"	0.00141446	1	0.0918576	1.37203	224.539	254	407	"nucleoside metabolic process"
"GO:0000959"	0.00143236	1	0.0923456	Inf	6.06861	11	11	"mitochondrial RNA metabolic process"
"GO:0051604"	0.00145138	1	0.0928988	1.31035	308.947	343	560	"protein maturation"
"GO:0006605"	0.00149251	1	0.0948492	1.78735	68.4098	85	124	"protein targeting"
"GO:0034976"	0.00152696	1	0.09635	2.35137	34.2049	46	62	"response to endoplasmic reticulum stress"
"GO:0006475"	0.00171108	1	0.107133	2.19605	38.6184	51	70	"internal protein amino acid acetylation"
"GO:0006997"	0.00173655	1	0.107133	3.91755	15.9991	24	29	"nucleus organization"
"GO:0018205"	0.00174282	1	0.107133	1.9841	49.1006	63	89	"peptidyl-lysine modification"
"GO:0000184"	0.00174601	1	0.107133	11.412	8.27538	14	15	"nuclear-transcribed mRNA catabolic process, nonsense-mediated decay"
"GO:0009141"	0.00181882	1	0.110836	1.38169	203.574	231	369	"nucleoside triphosphate metabolic process"
"GO:0046128"	0.00190433	1	0.115257	1.36863	214.056	242	388	"purine ribonucleoside metabolic process"
"GO:0043623"	0.00194619	1	0.116995	1.61342	93.2359	112	169	"cellular protein complex assembly"
"GO:1901576"	0.00200363	1	0.119638	1.1607	1204.34	1261	2183	"organic substance biosynthetic process"
"GO:0042278"	0.00201706	1	0.119638	1.36487	215.16	243	390	"purine nucleoside metabolic process"
"GO:0032784"	0.00204644	1	0.119799	5.16577	12.1372	19	22	"regulation of DNA-templated transcription, elongation"
"GO:0034645"	0.0020467	1	0.119799	1.17347	964.357	1017	1748	"cellular macromolecule biosynthetic process"
"GO:0044249"	0.0020931	1	0.121715	1.16099	1178.97	1235	2137	"cellular biosynthetic process"
"GO:0034599"	0.00213279	1	0.123133	2.12704	39.7218	52	72	"cellular response to oxidative stress"
"GO:0034655"	0.00214517	1	0.123133	1.33802	242.744	272	440	"nucleobase-containing compound catabolic process"
"GO:0018394"	0.00229722	1	0.131015	2.15246	38.0667	50	69	"peptidyl-lysine acetylation"
"GO:0016485"	0.00234845	1	0.133084	1.29369	306.741	339	556	"protein processing"
"GO:0042255"	0.00259914	1	0.145437	Inf	5.51692	10	10	"ribosome assembly"
"GO:0043968"	0.00259914	1	0.145437	Inf	5.51692	10	10	"histone H2A acetylation"
"GO:0009144"	0.00262691	1	0.145889	1.36669	200.816	227	364	"purine nucleoside triphosphate metabolic process"
"GO:0035967"	0.00264001	1	0.145889	3.7534	15.4474	23	28	"cellular response to topologically incorrect protein"
"GO:0051649"	0.00270421	1	0.148514	1.23007	474.455	513	860	"establishment of localization in cell"
"GO:0007006"	0.00286612	1	0.156441	3.14846	18.7575	27	34	"mitochondrial membrane organization"
"GO:0043543"	0.00295418	1	0.159378	1.92016	47.9972	61	87	"protein acylation"
"GO:0035384"	0.00297368	1	0.159378	10.5942	7.72368	13	14	"thioester biosynthetic process"
"GO:0071616"	0.00297368	1	0.159378	10.5942	7.72368	13	14	"acyl-CoA biosynthetic process"
"GO:0044772"	0.00317283	1	0.169034	1.67752	72.2716	88	131	"mitotic cell cycle phase transition"
"GO:0006418"	0.00324099	1	0.169618	4.89269	11.5855	18	21	"tRNA aminoacylation for protein translation"
"GO:0007034"	0.00324099	1	0.169618	4.89269	11.5855	18	21	"vacuolar transport"
"GO:0070936"	0.00324099	1	0.169618	4.89269	11.5855	18	21	"protein K48-linked ubiquitination"
"GO:0006461"	0.00331765	1	0.172615	1.30743	259.295	288	470	"protein complex assembly"
"GO:0009058"	0.00345451	1	0.177967	1.14949	1222.55	1276	2216	"biosynthetic process"
"GO:0009199"	0.00346741	1	0.177967	1.35395	199.712	225	362	"ribonucleoside triphosphate metabolic process"
"GO:1901136"	0.00348053	1	0.177967	1.34101	212.953	239	386	"carbohydrate derivative catabolic process"
"GO:0009205"	0.0039741	1	0.200136	1.34759	199.161	224	361	"purine ribonucleoside triphosphate metabolic process"
"GO:0031124"	0.00398735	1	0.200136	3.58933	14.8957	22	27	"mRNA 3'-end processing"
"GO:0070301"	0.00398735	1	0.200136	3.58933	14.8957	22	27	"cellular response to hydrogen peroxide"
"GO:0044770"	0.0040149	1	0.200136	1.63921	74.4784	90	135	"cell cycle phase transition"
"GO:0018393"	0.00408005	1	0.200136	2.06535	36.9633	48	67	"internal peptidyl-lysine acetylation"
"GO:0032271"	0.00408005	1	0.200136	2.06535	36.9633	48	67	"regulation of protein polymerization"
"GO:0030833"	0.00411654	1	0.200136	2.23343	30.8947	41	56	"regulation of actin filament polymerization"
"GO:0051188"	0.00411654	1	0.200136	2.23343	30.8947	41	56	"cofactor biosynthetic process"
"GO:0061025"	0.00411654	1	0.200136	2.23343	30.8947	41	56	"membrane fusion"
"GO:0090150"	0.00418255	1	0.20224	1.97016	41.3769	53	75	"establishment of protein localization to membrane"
"GO:0051169"	0.0046756	1	0.216273	1.52186	97.6494	115	177	"nuclear transport"
"GO:0016570"	0.00468817	1	0.216273	1.5415	92.1325	109	167	"histone modification"
"GO:0070646"	0.00469609	1	0.216273	2.32473	27.5846	37	50	"protein modification by small protein removal"
"GO:0006950"	0.00470095	1	0.216273	1.18072	675.271	717	1224	"response to stress"
"GO:0006376"	0.00471586	1	0.216273	Inf	4.96523	9	9	"mRNA splice site selection"
"GO:0010257"	0.00471586	1	0.216273	Inf	4.96523	9	9	"NADH dehydrogenase complex assembly"
"GO:0032968"	0.00471586	1	0.216273	Inf	4.96523	9	9	"positive regulation of transcription elongation from RNA polymerase II promoter"
"GO:0032981"	0.00471586	1	0.216273	Inf	4.96523	9	9	"mitochondrial respiratory chain complex I assembly"
"GO:0042274"	0.00471586	1	0.216273	Inf	4.96523	9	9	"ribosomal small subunit biogenesis"
"GO:0097031"	0.00471586	1	0.216273	Inf	4.96523	9	9	"mitochondrial respiratory chain complex I biogenesis"
"GO:0043603"	0.00477972	1	0.218078	2.11516	33.6532	44	61	"cellular amide metabolic process"
"GO:0034243"	0.00504216	1	0.226845	9.77691	7.17199	12	13	"regulation of transcription elongation from RNA polymerase II promoter"
"GO:0006406"	0.00509937	1	0.226845	4.61975	11.0338	17	20	"mRNA export from nucleus"
"GO:0006414"	0.00509937	1	0.226845	4.61975	11.0338	17	20	"translational elongation"
"GO:0030433"	0.00509937	1	0.226845	4.61975	11.0338	17	20	"ER-associated ubiquitin-dependent protein catabolic process"
"GO:2001021"	0.00509937	1	0.226845	4.61975	11.0338	17	20	"negative regulation of response to DNA damage stimulus"
"GO:0006913"	0.00513094	1	0.227114	1.51961	95.9944	113	174	"nucleocytoplasmic transport"
"GO:0009166"	0.00518122	1	0.228204	1.3288	204.678	229	371	"nucleotide catabolic process"
"GO:1901659"	0.00527201	1	0.231059	2.44946	24.2744	33	44	"glycosyl compound biosynthetic process"
"GO:0006914"	0.005396	1	0.234187	2.02182	36.4117	47	66	"autophagy"
"GO:0016573"	0.005396	1	0.234187	2.02182	36.4117	47	66	"histone acetylation"
"GO:0044270"	0.00553246	1	0.238943	1.28828	254.33	281	461	"cellular nitrogen compound catabolic process"
"GO:0043038"	0.00566587	1	0.241193	3.87317	12.6889	19	23	"amino acid activation"
"GO:0043039"	0.00566587	1	0.241193	3.87317	12.6889	19	23	"tRNA aminoacylation"
"GO:0060759"	0.00566587	1	0.241193	3.87317	12.6889	19	23	"regulation of response to cytokine stimulus"
"GO:0070925"	0.005756	1	0.243567	1.65871	65.0996	79	118	"organelle assembly"
"GO:0009124"	0.00577641	1	0.243567	2.6299	20.9643	29	38	"nucleoside monophosphate biosynthetic process"
"GO:0006152"	0.00593961	1	0.247471	1.33485	190.885	214	346	"purine nucleoside catabolic process"
"GO:0046130"	0.00593961	1	0.247471	1.33485	190.885	214	346	"purine ribonucleoside catabolic process"
"GO:0010952"	0.00595982	1	0.247471	1.94629	39.1701	50	71	"positive regulation of peptidase activity"
"GO:0034620"	0.00598025	1	0.247471	3.42534	14.344	21	26	"cellular response to unfolded protein"
"GO:0019439"	0.00603369	1	0.248324	1.28305	256.537	283	465	"aromatic compound catabolic process"
"GO:0043254"	0.00605669	1	0.248324	1.60199	73.375	88	133	"regulation of protein complex assembly"
"GO:0009059"	0.0062384	1	0.254601	1.14756	998.562	1045	1810	"macromolecule biosynthetic process"
"GO:0046034"	0.00633381	1	0.256563	1.65895	63.4445	77	115	"ATP metabolic process"
"GO:0043281"	0.00634414	1	0.256563	1.74198	53.5141	66	97	"regulation of cysteine-type endopeptidase activity involved in apoptotic process"
"GO:0022402"	0.00652951	1	0.262865	1.29408	233.917	259	424	"cell cycle process"
"GO:0008637"	0.0069033	1	0.276661	2.09321	31.4464	41	57	"apoptotic mitochondrial changes"
"GO:0046700"	0.00706367	1	0.281818	1.27564	257.088	283	466	"heterocycle catabolic process"
"GO:0009164"	0.00713393	1	0.282091	1.3244	191.437	214	347	"nucleoside catabolic process"
"GO:0042454"	0.00713393	1	0.282091	1.3244	191.437	214	347	"ribonucleoside catabolic process"
"GO:0009163"	0.00730036	1	0.286129	2.37465	23.7227	32	43	"nucleoside biosynthetic process"
"GO:0042455"	0.00730036	1	0.286129	2.37465	23.7227	32	43	"ribonucleoside biosynthetic process"
"GO:1901292"	0.00739284	1	0.288483	1.30952	205.781	229	373	"nucleoside phosphate catabolic process"
"GO:0072523"	0.0076086	1	0.295606	1.31037	203.023	226	368	"purine-containing compound catabolic process"
"GO:0009108"	0.00773259	1	0.296823	2.44839	22.0677	30	40	"coenzyme biosynthetic process"
"GO:0008064"	0.00774002	1	0.296823	1.99705	34.2049	44	62	"regulation of actin polymerization or depolymerization"
"GO:0030832"	0.00774002	1	0.296823	1.99705	34.2049	44	62	"regulation of actin filament length"
"GO:1901658"	0.00789078	1	0.301306	1.31683	193.644	216	351	"glycosyl compound catabolic process"
"GO:0001959"	0.00796607	1	0.302056	4.34693	10.4821	16	19	"regulation of cytokine-mediated signaling pathway"
"GO:0009156"	0.00813832	1	0.302056	2.53859	20.4126	28	37	"ribonucleoside monophosphate biosynthetic process"
"GO:0034614"	0.00813832	1	0.302056	2.53859	20.4126	28	37	"cellular response to reactive oxygen species"
"GO:0009146"	0.00834841	1	0.302056	1.31895	188.127	210	341	"purine nucleoside triphosphate catabolic process"
"GO:0042787"	0.00849526	1	0.302056	2.65142	18.7575	26	34	"protein ubiquitination involved in ubiquitin-dependent protein catabolic process"
"GO:0000387"	0.00850632	1	0.302056	8.95998	6.6203	11	12	"spliceosomal snRNP assembly"
"GO:0019058"	0.00850632	1	0.302056	8.95998	6.6203	11	12	"viral life cycle"
"GO:0035456"	0.00850632	1	0.302056	8.95998	6.6203	11	12	"response to interferon-beta"
"GO:1902110"	0.00850632	1	0.302056	8.95998	6.6203	11	12	"positive regulation of mitochondrial membrane permeability involved in apoptotic process"
"GO:1902686"	0.00850632	1	0.302056	8.95998	6.6203	11	12	"mitochondrial outer membrane permeabilization involved in programmed cell death"
"GO:0051248"	0.00854739	1	0.302056	1.35895	152.267	172	276	"negative regulation of protein metabolic process"
"GO:0006270"	0.00855547	1	0.302056	Inf	4.41353	8	8	"DNA replication initiation"
"GO:0009081"	0.00855547	1	0.302056	Inf	4.41353	8	8	"branched-chain amino acid metabolic process"
"GO:0009200"	0.00855547	1	0.302056	Inf	4.41353	8	8	"deoxyribonucleoside triphosphate metabolic process"
"GO:0009394"	0.00855547	1	0.302056	Inf	4.41353	8	8	"2'-deoxyribonucleotide metabolic process"
"GO:0019692"	0.00855547	1	0.302056	Inf	4.41353	8	8	"deoxyribose phosphate metabolic process"
"GO:0031146"	0.00855547	1	0.302056	Inf	4.41353	8	8	"SCF-dependent proteasomal ubiquitin-dependent protein catabolic process"
"GO:0032007"	0.00855547	1	0.302056	Inf	4.41353	8	8	"negative regulation of TOR signaling"
"GO:0070584"	0.00855547	1	0.302056	Inf	4.41353	8	8	"mitochondrion morphogenesis"
"GO:0090501"	0.00861645	1	0.303006	3.66842	12.1372	18	22	"RNA phosphodiester bond hydrolysis"
"GO:0034612"	0.00870988	1	0.304997	2.19799	26.4812	35	48	"response to tumor necrosis factor"
"GO:0030838"	0.00877255	1	0.304997	2.79657	17.1024	24	31	"positive regulation of actin filament polymerization"
"GO:0009143"	0.00877592	1	0.304997	1.31512	189.23	211	343	"nucleoside triphosphate catabolic process"
"GO:0030968"	0.00890196	1	0.307863	3.26143	13.7923	20	25	"endoplasmic reticulum unfolded protein response"
"GO:0032088"	0.00892758	1	0.307863	2.99021	15.4474	22	28	"negative regulation of NF-kappaB transcription factor activity"
"GO:0052548"	0.0090406	1	0.310557	1.52584	80.547	95	146	"regulation of endopeptidase activity"
"GO:0006195"	0.00930539	1	0.318423	1.30155	200.816	223	364	"purine nucleotide catabolic process"
"GO:0009154"	0.00940364	1	0.319329	1.30673	194.195	216	352	"purine ribonucleotide catabolic process"
"GO:0009261"	0.00940364	1	0.319329	1.30673	194.195	216	352	"ribonucleotide catabolic process"
"GO:0009203"	0.00948636	1	0.319698	1.31234	187.575	209	340	"ribonucleoside triphosphate catabolic process"
"GO:0009207"	0.00948636	1	0.319698	1.31234	187.575	209	340	"purine ribonucleoside triphosphate catabolic process"
"GO:0042176"	0.00965328	1	0.324095	1.61505	62.3412	75	113	"regulation of protein catabolic process"
"GO:0034504"	0.00993299	1	0.332233	1.52329	78.8919	93	143	"protein localization to nucleus"
"GO:1901564"	0.0100061	1	0.333349	1.19137	463.973	496	841	"organonitrogen compound metabolic process"
"GO:0006919"	0.0100413	1	0.333349	2.29988	23.1711	31	42	"activation of cysteine-type endopeptidase activity involved in apoptotic process"
"GO:0016569"	0.0104095	1	0.342492	1.46435	93.7876	109	170	"covalent chromatin modification"
"GO:0051276"	0.0104539	1	0.342492	1.30483	189.782	211	344	"chromosome organization"
"GO:0032956"	0.010462	1	0.342492	1.63605	57.9276	70	105	"regulation of actin cytoskeleton organization"
"GO:0009117"	0.0104707	1	0.342492	1.24134	290.19	316	526	"nucleotide metabolic process"
"GO:0016568"	0.0107415	1	0.350063	1.37105	134.061	152	243	"chromatin modification"
"GO:0006325"	0.0109495	1	0.354376	1.3497	147.302	166	267	"chromatin organization"
"GO:0006900"	0.0109535	1	0.354376	5.29553	8.27538	13	15	"membrane budding"
"GO:0009127"	0.0113834	1	0.364309	2.44733	19.8609	27	36	"purine nucleoside monophosphate biosynthetic process"
"GO:0009168"	0.0113834	1	0.364309	2.44733	19.8609	27	36	"purine ribonucleoside monophosphate biosynthetic process"
"GO:0032273"	0.0113834	1	0.364309	2.44733	19.8609	27	36	"positive regulation of protein polymerization"
"GO:0016192"	0.0115514	1	0.368361	1.26162	241.641	265	438	"vesicle-mediated transport"
"GO:0006733"	0.0120062	1	0.38014	2.54882	18.2058	25	33	"oxidoreduction coenzyme metabolic process"
"GO:0006984"	0.0120062	1	0.38014	2.54882	18.2058	25	33	"ER-nucleus signaling pathway"
"GO:0071216"	0.0120835	1	0.381229	1.89137	34.7566	44	63	"cellular response to biotic stimulus"
"GO:0043412"	0.0121339	1	0.381469	1.15436	683.546	720	1239	"macromolecule modification"
"GO:0032606"	0.0123467	1	0.385329	4.07426	9.93045	15	18	"type I interferon production"
"GO:0070265"	0.0123467	1	0.385329	4.07426	9.93045	15	18	"necrotic cell death"
"GO:0006790"	0.0123867	1	0.385329	1.7704	41.9286	52	76	"sulfur compound metabolic process"
"GO:0097202"	0.0127093	1	0.393988	2.17611	24.2744	32	44	"activation of cysteine-type endopeptidase activity"
"GO:0006513"	0.0129975	1	0.401523	3.46377	11.5855	17	21	"protein monoubiquitination"
"GO:0015980"	0.0130498	1	0.401746	1.59166	60.1344	72	109	"energy derivation by oxidation of organic compounds"
"GO:0031647"	0.0132537	1	0.406615	1.90534	33.1015	42	60	"regulation of protein stability"
"GO:0006753"	0.0137632	1	0.420794	1.22884	291.293	316	528	"nucleoside phosphate metabolic process"
"GO:2001233"	0.0138466	1	0.421792	1.41872	100.96	116	183	"regulation of apoptotic signaling pathway"
"GO:0042981"	0.0138906	1	0.421792	1.21022	341.497	368	619	"regulation of apoptotic process"
"GO:0002237"	0.014001	1	0.423111	1.63511	52.9624	64	96	"response to molecule of bacterial origin"
"GO:1901990"	0.0142187	1	0.423111	1.61128	55.7209	67	101	"regulation of mitotic cell cycle phase transition"
"GO:2000116"	0.0142187	1	0.423111	1.61128	55.7209	67	101	"regulation of cysteine-type endopeptidase activity"
"GO:0006085"	0.014267	1	0.423111	8.14345	6.06861	10	11	"acetyl-CoA biosynthetic process"
"GO:0031442"	0.014267	1	0.423111	8.14345	6.06861	10	11	"positive regulation of mRNA 3'-end processing"
"GO:0034113"	0.014267	1	0.423111	8.14345	6.06861	10	11	"heterotypic cell-cell adhesion"
"GO:0097345"	0.014267	1	0.423111	8.14345	6.06861	10	11	"mitochondrial outer membrane permeabilization"
"GO:0006259"	0.0143324	1	0.423638	1.27253	207.988	229	377	"DNA metabolic process"
"GO:0000278"	0.0145119	1	0.427525	1.30462	169.921	189	308	"mitotic cell cycle"
"GO:0055086"	0.0147908	1	0.434303	1.2202	305.086	330	553	"nucleobase-containing small molecule metabolic process"
"GO:0000082"	0.0150218	1	0.439636	1.7821	38.6184	48	70	"G1/S transition of mitotic cell cycle"
"GO:1901361"	0.0154154	1	0.442254	1.23541	264.812	288	480	"organic cyclic compound catabolic process"
"GO:0006098"	0.0155196	1	0.442254	Inf	3.86184	7	7	"pentose-phosphate shunt"
"GO:0006515"	0.0155196	1	0.442254	Inf	3.86184	7	7	"misfolded or incompletely synthesized protein catabolic process"
"GO:0006740"	0.0155196	1	0.442254	Inf	3.86184	7	7	"NADPH regeneration"
"GO:0010939"	0.0155196	1	0.442254	Inf	3.86184	7	7	"regulation of necrotic cell death"
"GO:0043457"	0.0155196	1	0.442254	Inf	3.86184	7	7	"regulation of cellular respiration"
"GO:0051205"	0.0155196	1	0.442254	Inf	3.86184	7	7	"protein insertion into membrane"
"GO:0009125"	0.0156743	1	0.442254	1.61024	54.0658	65	98	"nucleoside monophosphate catabolic process"
"GO:0009128"	0.0156743	1	0.442254	1.61024	54.0658	65	98	"purine nucleoside monophosphate catabolic process"
"GO:0009158"	0.0156743	1	0.442254	1.61024	54.0658	65	98	"ribonucleoside monophosphate catabolic process"
"GO:0009169"	0.0156743	1	0.442254	1.61024	54.0658	65	98	"purine ribonucleoside monophosphate catabolic process"
"GO:0070271"	0.0157078	1	0.442254	1.27362	199.712	220	362	"protein complex biogenesis"
"GO:1901135"	0.015874	1	0.445523	1.19545	374.047	401	678	"carbohydrate derivative metabolic process"
"GO:0031638"	0.0159335	1	0.445788	1.93862	29.7914	38	54	"zymogen activation"
"GO:0007264"	0.0161757	1	0.45049	1.36638	119.165	135	216	"small GTPase mediated signal transduction"
"GO:0006520"	0.0162029	1	0.45049	1.43999	88.2707	102	160	"cellular amino acid metabolic process"
"GO:0006281"	0.0168542	1	0.46714	1.417	94.891	109	172	"DNA repair"
"GO:0044281"	0.0169543	1	0.468454	1.15486	588.655	621	1067	"small molecule metabolic process"
"GO:0042594"	0.0171893	1	0.469123	1.85951	32.5498	41	59	"response to starvation"
"GO:0007049"	0.017283	1	0.469123	1.20484	329.912	355	598	"cell cycle"
"GO:0017038"	0.0173976	1	0.469123	1.49399	71.7199	84	130	"protein import"
"GO:0051186"	0.0173976	1	0.469123	1.49399	71.7199	84	130	"cofactor metabolic process"
"GO:0006471"	0.017453	1	0.469123	4.88699	7.72368	12	14	"protein ADP-ribosylation"
"GO:0032608"	0.017453	1	0.469123	4.88699	7.72368	12	14	"interferon-beta production"
"GO:0032648"	0.017453	1	0.469123	4.88699	7.72368	12	14	"regulation of interferon-beta production"
"GO:0034260"	0.017453	1	0.469123	4.88699	7.72368	12	14	"negative regulation of GTPase activity"
"GO:1902108"	0.017453	1	0.469123	4.88699	7.72368	12	14	"regulation of mitochondrial membrane permeability involved in apoptotic process"
"GO:0051640"	0.0175783	1	0.471068	1.56702	57.9276	69	105	"organelle localization"
"GO:0043067"	0.0176726	1	0.472171	1.19882	346.462	372	628	"regulation of programmed cell death"
"GO:0072524"	0.017804	1	0.474259	2.56227	15.9991	22	29	"pyridine-containing compound metabolic process"
"GO:1901565"	0.0180467	1	0.479287	1.23449	251.02	273	455	"organonitrogen compound catabolic process"
"GO:0010950"	0.0182343	1	0.482829	1.79626	35.3083	44	64	"positive regulation of endopeptidase activity"
"GO:0010941"	0.0184395	1	0.484938	1.1911	367.978	394	667	"regulation of cell death"
"GO:0042451"	0.0185939	1	0.484938	2.15045	22.0677	29	40	"purine nucleoside biosynthetic process"
"GO:0046129"	0.0185939	1	0.484938	2.15045	22.0677	29	40	"purine ribonucleoside biosynthetic process"
"GO:0032272"	0.018641	1	0.484938	2.71705	14.344	20	26	"negative regulation of protein polymerization"
"GO:0043487"	0.018641	1	0.484938	2.71705	14.344	20	26	"regulation of RNA stability"
"GO:0043488"	0.018641	1	0.484938	2.71705	14.344	20	26	"regulation of mRNA stability"
"GO:0019752"	0.0188908	1	0.490004	1.25467	211.85	232	384	"carboxylic acid metabolic process"
"GO:0007041"	0.0189701	1	0.490631	3.80171	9.37876	14	17	"lysosomal transport"
"GO:0052547"	0.0193593	1	0.498255	1.39845	97.0977	111	176	"regulation of peptidase activity"
"GO:0030837"	0.0194329	1	0.498255	3.25922	11.0338	16	20	"negative regulation of actin filament polymerization"
"GO:0072655"	0.0194329	1	0.498255	3.25922	11.0338	16	20	"establishment of protein localization to mitochondrion"
"GO:0006464"	0.0204459	1	0.5202	1.14106	664.237	697	1204	"cellular protein modification process"
"GO:0036211"	0.0204459	1	0.5202	1.14106	664.237	697	1204	"protein modification process"
"GO:0032269"	0.0204642	1	0.5202	1.32995	130.199	146	236	"negative regulation of cellular protein metabolic process"
"GO:0046434"	0.0205658	1	0.521294	1.2461	217.918	238	395	"organophosphate catabolic process"
"GO:0071219"	0.0207916	1	0.525519	1.88714	29.2397	37	53	"cellular response to molecule of bacterial origin"
"GO:0043280"	0.0221558	1	0.558413	1.81371	31.9981	40	58	"positive regulation of cysteine-type endopeptidase activity involved in apoptotic process"
"GO:0043436"	0.0222923	1	0.560268	1.23806	223.987	244	406	"oxoacid metabolic process"
"GO:0051656"	0.0232207	1	0.579312	1.60559	47.4455	57	86	"establishment of organelle localization"
"GO:0006260"	0.0235478	1	0.579312	1.5242	58.4793	69	106	"DNA replication"
"GO:0000289"	0.0237663	1	0.579312	7.32732	5.51692	9	10	"nuclear-transcribed mRNA poly(A) tail shortening"
"GO:0006360"	0.0237663	1	0.579312	7.32732	5.51692	9	10	"transcription from RNA polymerase I promoter"
"GO:0009262"	0.0237663	1	0.579312	7.32732	5.51692	9	10	"deoxyribonucleotide metabolic process"
"GO:0034314"	0.0237663	1	0.579312	7.32732	5.51692	9	10	"Arp2/3 complex-mediated actin nucleation"
"GO:0035458"	0.0237663	1	0.579312	7.32732	5.51692	9	10	"cellular response to interferon-beta"
"GO:0042073"	0.0237663	1	0.579312	7.32732	5.51692	9	10	"intraciliary transport"
"GO:0044743"	0.0237663	1	0.579312	7.32732	5.51692	9	10	"intracellular protein transmembrane import"
"GO:0061013"	0.0237663	1	0.579312	7.32732	5.51692	9	10	"regulation of mRNA catabolic process"
"GO:0061014"	0.0237663	1	0.579312	7.32732	5.51692	9	10	"positive regulation of mRNA catabolic process"
"GO:0016579"	0.0250154	1	0.602085	2.07578	21.516	28	39	"protein deubiquitination"
"GO:0008033"	0.0250389	1	0.602085	2.44521	15.4474	21	28	"tRNA processing"
"GO:0009451"	0.0250389	1	0.602085	2.44521	15.4474	21	28	"RNA modification"
"GO:0019362"	0.0250389	1	0.602085	2.44521	15.4474	21	28	"pyridine nucleotide metabolic process"
"GO:0046496"	0.0250389	1	0.602085	2.44521	15.4474	21	28	"nicotinamide nucleotide metabolic process"
"GO:2001056"	0.025682	1	0.615884	1.76111	33.1015	41	60	"positive regulation of cysteine-type endopeptidase activity"
"GO:1901987"	0.0259417	1	0.620438	1.52084	56.8242	67	103	"regulation of cell cycle phase transition"
"GO:0032637"	0.0265775	1	0.626111	2.58056	13.7923	19	25	"interleukin-8 production"
"GO:0050684"	0.0272887	1	0.626111	2.11986	19.8609	26	36	"regulation of mRNA processing"
"GO:0006829"	0.0275592	1	0.626111	4.47865	7.17199	11	13	"zinc ion transport"
"GO:0008333"	0.0275592	1	0.626111	4.47865	7.17199	11	13	"endosome to lysosome transport"
"GO:0035794"	0.0275592	1	0.626111	4.47865	7.17199	11	13	"positive regulation of mitochondrial membrane permeability"
"GO:0045010"	0.0275592	1	0.626111	4.47865	7.17199	11	13	"actin nucleation"
"GO:0032233"	0.027893	1	0.626111	2.77019	12.1372	17	22	"positive regulation of actin filament bundle assembly"
"GO:0070373"	0.027893	1	0.626111	2.77019	12.1372	17	22	"negative regulation of ERK1 and ERK2 cascade"
"GO:0000291"	0.0281493	1	0.626111	Inf	3.31015	6	6	"nuclear-transcribed mRNA catabolic process, exonucleolytic"
"GO:0006102"	0.0281493	1	0.626111	Inf	3.31015	6	6	"isocitrate metabolic process"
"GO:0006120"	0.0281493	1	0.626111	Inf	3.31015	6	6	"mitochondrial electron transport, NADH to ubiquinone"
"GO:0006595"	0.0281493	1	0.626111	Inf	3.31015	6	6	"polyamine metabolic process"
"GO:0009083"	0.0281493	1	0.626111	Inf	3.31015	6	6	"branched-chain amino acid catabolic process"
"GO:0016556"	0.0281493	1	0.626111	Inf	3.31015	6	6	"mRNA modification"
"GO:0017004"	0.0281493	1	0.626111	Inf	3.31015	6	6	"cytochrome complex assembly"
"GO:0033522"	0.0281493	1	0.626111	Inf	3.31015	6	6	"histone H2A ubiquitination"
"GO:0033523"	0.0281493	1	0.626111	Inf	3.31015	6	6	"histone H2B ubiquitination"
"GO:0034261"	0.0281493	1	0.626111	Inf	3.31015	6	6	"negative regulation of Ras GTPase activity"
"GO:0034340"	0.0281493	1	0.626111	Inf	3.31015	6	6	"response to type I interferon"
"GO:0043555"	0.0281493	1	0.626111	Inf	3.31015	6	6	"regulation of translation in response to stress"
"GO:0043558"	0.0281493	1	0.626111	Inf	3.31015	6	6	"regulation of translational initiation in response to stress"
"GO:0045292"	0.0281493	1	0.626111	Inf	3.31015	6	6	"mRNA cis splicing, via spliceosome"
"GO:0050860"	0.0281493	1	0.626111	Inf	3.31015	6	6	"negative regulation of T cell receptor signaling pathway"
"GO:0051187"	0.0281493	1	0.626111	Inf	3.31015	6	6	"cofactor catabolic process"
"GO:0060416"	0.0281493	1	0.626111	Inf	3.31015	6	6	"response to growth hormone"
"GO:0060547"	0.0281493	1	0.626111	Inf	3.31015	6	6	"negative regulation of necrotic cell death"
"GO:0070935"	0.0281493	1	0.626111	Inf	3.31015	6	6	"3'-UTR-mediated mRNA stabilization"
"GO:0071357"	0.0281493	1	0.626111	Inf	3.31015	6	6	"cellular response to type I interferon"
"GO:0006200"	0.0286713	1	0.634124	1.53478	52.4107	62	95	"ATP catabolic process"
"GO:0043124"	0.0287738	1	0.634124	3.05478	10.4821	15	19	"negative regulation of I-kappaB kinase/NF-kappaB signaling"
"GO:0070585"	0.0287738	1	0.634124	3.05478	10.4821	15	19	"protein localization to mitochondrion"
"GO:0050854"	0.028866	1	0.634124	3.5293	8.82707	13	16	"regulation of antigen receptor-mediated signaling pathway"
"GO:0070979"	0.028866	1	0.634124	3.5293	8.82707	13	16	"protein K11-linked ubiquitination"
"GO:0051495"	0.0303072	1	0.662603	1.66948	36.9633	45	67	"positive regulation of cytoskeleton organization"
"GO:0010821"	0.0303858	1	0.662603	1.97065	22.6194	29	41	"regulation of mitochondrion organization"
"GO:0055076"	0.0303858	1	0.662603	1.97065	22.6194	29	41	"transition metal ion homeostasis"
"GO:0006732"	0.0313079	1	0.681043	1.49777	56.2726	66	102	"coenzyme metabolic process"
"GO:0072657"	0.031509	1	0.683746	1.51359	53.5141	63	97	"protein localization to membrane"
"GO:0032496"	0.0316453	1	0.685033	1.5516	47.9972	57	87	"response to lipopolysaccharide"
"GO:0019637"	0.0321972	1	0.695288	1.16907	363.013	386	658	"organophosphate metabolic process"
"GO:0031333"	0.0328154	1	0.706922	1.86412	25.3778	32	46	"negative regulation of protein complex assembly"
"GO:0051246"	0.0346625	1	0.744186	1.15121	437.492	462	793	"regulation of protein metabolic process"
"GO:0006082"	0.0347125	1	0.744186	1.21	230.607	249	418	"organic acid metabolic process"
"GO:0051650"	0.0361002	1	0.772076	1.72218	30.8947	38	56	"establishment of vesicle localization"
"GO:0006892"	0.0375218	1	0.79864	2.44415	13.2406	18	24	"post-Golgi vesicle-mediated transport"
"GO:0032760"	0.0375218	1	0.79864	2.44415	13.2406	18	24	"positive regulation of tumor necrosis factor production"
"GO:0050729"	0.0383851	1	0.80139	1.79411	26.4812	33	48	"positive regulation of inflammatory response"
"GO:0006606"	0.0389328	1	0.80139	1.4251	65.0996	75	118	"protein import into nucleus"
"GO:0051170"	0.0389328	1	0.80139	1.4251	65.0996	75	118	"nuclear import"
"GO:1902593"	0.0389328	1	0.80139	1.4251	65.0996	75	118	"single-organism nuclear import"
"GO:0001510"	0.0392724	1	0.80139	6.51158	4.96523	8	9	"RNA methylation"
"GO:0006086"	0.0392724	1	0.80139	6.51158	4.96523	8	9	"acetyl-CoA biosynthetic process from pyruvate"
"GO:0006220"	0.0392724	1	0.80139	6.51158	4.96523	8	9	"pyrimidine nucleotide metabolic process"
"GO:0006901"	0.0392724	1	0.80139	6.51158	4.96523	8	9	"vesicle coating"
"GO:0006998"	0.0392724	1	0.80139	6.51158	4.96523	8	9	"nuclear envelope organization"
"GO:0007007"	0.0392724	1	0.80139	6.51158	4.96523	8	9	"inner mitochondrial membrane organization"
"GO:0018196"	0.0392724	1	0.80139	6.51158	4.96523	8	9	"peptidyl-asparagine modification"
"GO:0018279"	0.0392724	1	0.80139	6.51158	4.96523	8	9	"protein N-linked glycosylation via asparagine"
"GO:0043090"	0.0392724	1	0.80139	6.51158	4.96523	8	9	"amino acid import"
"GO:0051647"	0.0392724	1	0.80139	6.51158	4.96523	8	9	"nucleus localization"
"GO:0071359"	0.0392724	1	0.80139	6.51158	4.96523	8	9	"cellular response to dsRNA"
"GO:1900151"	0.0392724	1	0.80139	6.51158	4.96523	8	9	"regulation of nuclear-transcribed mRNA catabolic process, deadenylation-dependent decay"
"GO:1901028"	0.0392724	1	0.80139	6.51158	4.96523	8	9	"regulation of mitochondrial outer membrane permeabilization involved in apoptotic signaling pathway"
"GO:1901976"	0.0392724	1	0.80139	6.51158	4.96523	8	9	"regulation of cell cycle checkpoint"
"GO:0009267"	0.039989	1	0.809218	1.72718	29.2397	36	53	"cellular response to starvation"
"GO:0000723"	0.0400262	1	0.809218	2.6066	11.5855	16	21	"telomere maintenance"
"GO:0032200"	0.0400262	1	0.809218	2.6066	11.5855	16	21	"telomere organization"
"GO:0043331"	0.0400262	1	0.809218	2.6066	11.5855	16	21	"response to dsRNA"
"GO:0006261"	0.0402017	1	0.809218	2.08272	17.6541	23	32	"DNA-dependent DNA replication"
"GO:0035601"	0.0402017	1	0.809218	2.08272	17.6541	23	32	"protein deacylation"
"GO:1902578"	0.0410599	1	0.82253	1.40332	68.9615	79	125	"single-organism localization"
"GO:1902580"	0.0410599	1	0.82253	1.40332	68.9615	79	125	"single-organism cellular localization"
"GO:1901991"	0.0411404	1	0.82253	1.67438	31.9981	39	58	"negative regulation of mitotic cell cycle phase transition"
"GO:0031669"	0.0419231	1	0.8363	1.63167	34.7566	42	63	"cellular response to nutrient levels"
"GO:0016574"	0.0421523	1	0.837118	2.85043	9.93045	14	18	"histone ubiquitination"
"GO:0042168"	0.0421523	1	0.837118	2.85043	9.93045	14	18	"heme metabolic process"
"GO:0032268"	0.042519	1	0.842188	1.1532	380.116	402	689	"regulation of cellular protein metabolic process"
"GO:0006103"	0.0430702	1	0.842188	4.07051	6.6203	10	12	"2-oxoglutarate metabolic process"
"GO:0008053"	0.0430702	1	0.842188	4.07051	6.6203	10	12	"mitochondrial fusion"
"GO:0031440"	0.0430702	1	0.842188	4.07051	6.6203	10	12	"regulation of mRNA 3'-end processing"
"GO:0050685"	0.0430702	1	0.842188	4.07051	6.6203	10	12	"positive regulation of mRNA processing"
"GO:0050686"	0.0430702	1	0.842188	4.07051	6.6203	10	12	"negative regulation of mRNA processing"
"GO:1902230"	0.0430702	1	0.842188	4.07051	6.6203	10	12	"negative regulation of intrinsic apoptotic signaling pathway in response to DNA damage"
"GO:0006692"	0.0434512	1	0.842235	3.25702	8.27538	12	15	"prostanoid metabolic process"
"GO:0006693"	0.0434512	1	0.842235	3.25702	8.27538	12	15	"prostaglandin metabolic process"
"GO:0032479"	0.0434512	1	0.842235	3.25702	8.27538	12	15	"regulation of type I interferon production"
"GO:0034110"	0.0434512	1	0.842235	3.25702	8.27538	12	15	"regulation of homotypic cell-cell adhesion"
"GO:0009408"	0.0440306	1	0.845191	2.13891	15.9991	21	29	"response to heat"
"GO:0045727"	0.0440306	1	0.845191	2.13891	15.9991	21	29	"positive regulation of translation"
"GO:0010970"	0.0441737	1	0.845191	1.92657	20.4126	26	37	"microtubule-based transport"
"GO:0017148"	0.0441737	1	0.845191	1.92657	20.4126	26	37	"negative regulation of translation"
"GO:0030705"	0.0441737	1	0.845191	1.92657	20.4126	26	37	"cytoskeleton-dependent intracellular transport"
"GO:0072332"	0.0441737	1	0.845191	1.92657	20.4126	26	37	"intrinsic apoptotic signaling pathway by p53 class mediator"
"GO:0051168"	0.0443292	1	0.846345	1.73285	27.5846	34	50	"nuclear export"
"GO:0032970"	0.0449957	1	0.857231	1.39792	67.3064	77	122	"regulation of actin filament-based process"
"GO:2001242"	0.0464702	1	0.870124	1.63136	33.1015	40	60	"regulation of intrinsic apoptotic signaling pathway"
"GO:0009895"	0.0469747	1	0.870124	1.5945	35.86	43	65	"negative regulation of catabolic process"
"GO:0016197"	0.0469747	1	0.870124	1.5945	35.86	43	65	"endosomal transport"
"GO:0006352"	0.0470902	1	0.870124	1.81851	23.1711	29	42	"DNA-templated transcription, initiation"
"GO:0048284"	0.0470902	1	0.870124	1.81851	23.1711	29	42	"organelle fusion"
"GO:0031668"	0.0471906	1	0.870124	1.53786	41.3769	49	75	"cellular response to extracellular stimulus"
"GO:0006446"	0.0481193	1	0.870124	2.21125	14.344	19	26	"regulation of translational initiation"
"GO:0007015"	0.0481965	1	0.870124	1.38521	68.4098	78	124	"actin filament organization"
"GO:0043149"	0.0487894	1	0.870124	1.95584	18.7575	24	34	"stress fiber assembly"
"GO:0044801"	0.0491804	1	0.870124	1.73932	25.9295	32	47	"single-organism membrane fusion"
"GO:1901069"	0.0493418	1	0.870124	1.25302	136.82	150	248	"guanosine-containing compound catabolic process"
"GO:0010256"	0.0502458	1	0.870124	1.3672	72.2716	82	131	"endomembrane system organization"
"GO:0071824"	0.0506217	1	0.870124	1.6788	28.688	35	52	"protein-DNA complex subunit organization"
"GO:0006356"	0.0510515	1	0.870124	Inf	2.75846	5	5	"regulation of transcription from RNA polymerase I promoter"
"GO:0006390"	0.0510515	1	0.870124	Inf	2.75846	5	5	"transcription from mitochondrial promoter"
"GO:0006516"	0.0510515	1	0.870124	Inf	2.75846	5	5	"glycoprotein catabolic process"
"GO:0006610"	0.0510515	1	0.870124	Inf	2.75846	5	5	"ribosomal protein import into nucleus"
"GO:0006613"	0.0510515	1	0.870124	Inf	2.75846	5	5	"cotranslational protein targeting to membrane"
"GO:0006670"	0.0510515	1	0.870124	Inf	2.75846	5	5	"sphingosine metabolic process"
"GO:0007097"	0.0510515	1	0.870124	Inf	2.75846	5	5	"nuclear migration"
"GO:0007253"	0.0510515	1	0.870124	Inf	2.75846	5	5	"cytoplasmic sequestering of NF-kappaB"
"GO:0009151"	0.0510515	1	0.870124	Inf	2.75846	5	5	"purine deoxyribonucleotide metabolic process"
"GO:0009215"	0.0510515	1	0.870124	Inf	2.75846	5	5	"purine deoxyribonucleoside triphosphate metabolic process"
"GO:0010642"	0.0510515	1	0.870124	Inf	2.75846	5	5	"negative regulation of platelet-derived growth factor receptor signaling pathway"
"GO:0016226"	0.0510515	1	0.870124	Inf	2.75846	5	5	"iron-sulfur cluster assembly"
"GO:0018216"	0.0510515	1	0.870124	Inf	2.75846	5	5	"peptidyl-arginine methylation"
"GO:0031163"	0.0510515	1	0.870124	Inf	2.75846	5	5	"metallo-sulfur cluster assembly"
"GO:0034112"	0.0510515	1	0.870124	Inf	2.75846	5	5	"positive regulation of homotypic cell-cell adhesion"
"GO:0034311"	0.0510515	1	0.870124	Inf	2.75846	5	5	"diol metabolic process"
"GO:0034969"	0.0510515	1	0.870124	Inf	2.75846	5	5	"histone arginine methylation"
"GO:0035246"	0.0510515	1	0.870124	Inf	2.75846	5	5	"peptidyl-arginine N-methylation"
"GO:0035791"	0.0510515	1	0.870124	Inf	2.75846	5	5	"platelet-derived growth factor receptor-beta signaling pathway"
"GO:0036093"	0.0510515	1	0.870124	Inf	2.75846	5	5	"germ cell proliferation"
"GO:0043101"	0.0510515	1	0.870124	Inf	2.75846	5	5	"purine-containing compound salvage"
"GO:0043162"	0.0510515	1	0.870124	Inf	2.75846	5	5	"ubiquitin-dependent protein catabolic process via the multivesicular body sorting pathway"
"GO:0043687"	0.0510515	1	0.870124	Inf	2.75846	5	5	"post-translational protein modification"
"GO:0044766"	0.0510515	1	0.870124	Inf	2.75846	5	5	"multi-organism transport"
"GO:0046519"	0.0510515	1	0.870124	Inf	2.75846	5	5	"sphingoid metabolic process"
"GO:0046784"	0.0510515	1	0.870124	Inf	2.75846	5	5	"viral mRNA export from host cell nucleus"
"GO:0046794"	0.0510515	1	0.870124	Inf	2.75846	5	5	"transport of virus"
"GO:0050812"	0.0510515	1	0.870124	Inf	2.75846	5	5	"regulation of acyl-CoA biosynthetic process"
"GO:0051095"	0.0510515	1	0.870124	Inf	2.75846	5	5	"regulation of helicase activity"
"GO:0051193"	0.0510515	1	0.870124	Inf	2.75846	5	5	"regulation of cofactor metabolic process"
"GO:0051196"	0.0510515	1	0.870124	Inf	2.75846	5	5	"regulation of coenzyme metabolic process"
"GO:0060337"	0.0510515	1	0.870124	Inf	2.75846	5	5	"type I interferon signaling pathway"
"GO:0060396"	0.0510515	1	0.870124	Inf	2.75846	5	5	"growth hormone receptor signaling pathway"
"GO:0060544"	0.0510515	1	0.870124	Inf	2.75846	5	5	"regulation of necroptotic process"
"GO:0060546"	0.0510515	1	0.870124	Inf	2.75846	5	5	"negative regulation of necroptotic process"
"GO:0070391"	0.0510515	1	0.870124	Inf	2.75846	5	5	"response to lipoteichoic acid"
"GO:0071223"	0.0510515	1	0.870124	Inf	2.75846	5	5	"cellular response to lipoteichoic acid"
"GO:0071378"	0.0510515	1	0.870124	Inf	2.75846	5	5	"cellular response to growth hormone stimulus"
"GO:0072673"	0.0510515	1	0.870124	Inf	2.75846	5	5	"lamellipodium morphogenesis"
"GO:0075733"	0.0510515	1	0.870124	Inf	2.75846	5	5	"intracellular transport of virus"
"GO:1902583"	0.0510515	1	0.870124	Inf	2.75846	5	5	"multi-organism intracellular transport"
"GO:2000001"	0.0510515	1	0.870124	Inf	2.75846	5	5	"regulation of DNA damage checkpoint"
"GO:0006508"	0.051393	1	0.874271	1.17129	273.087	291	495	"proteolysis"
"GO:0072331"	0.0515509	1	0.875284	1.63105	31.4464	38	57	"signal transduction by p53 class mediator"
"GO:0043524"	0.0522139	1	0.883194	1.53381	39.7218	47	72	"negative regulation of neuron apoptotic process"
"GO:0031334"	0.0522733	1	0.883194	1.56055	36.9633	44	67	"positive regulation of protein complex assembly"
"GO:0051493"	0.0523568	1	0.883194	1.33338	82.7538	93	150	"regulation of cytoskeleton organization"
"GO:0032677"	0.0524139	1	0.883194	2.3078	12.6889	17	23	"regulation of interleukin-8 production"
"GO:0044712"	0.0530153	1	0.891639	1.14609	365.772	386	663	"single-organism catabolic process"
"GO:0070613"	0.0535169	1	0.898376	1.35612	73.375	83	133	"regulation of protein processing"
"GO:0006476"	0.0538862	1	0.902872	1.99168	17.1024	22	31	"protein deacetylation"
"GO:0071222"	0.056228	1	0.94034	1.68147	27.0329	33	49	"cellular response to lipopolysaccharide"
"GO:0006081"	0.0567967	1	0.941006	2.44309	11.0338	15	20	"cellular aldehyde metabolic process"
"GO:0033628"	0.0567967	1	0.941006	2.44309	11.0338	15	20	"regulation of cell adhesion mediated by integrin"
"GO:0043489"	0.0567967	1	0.941006	2.44309	11.0338	15	20	"RNA stabilization"
"GO:0048255"	0.0567967	1	0.941006	2.44309	11.0338	15	20	"mRNA stabilization"
"GO:0051496"	0.0567967	1	0.941006	2.44309	11.0338	15	20	"positive regulation of stress fiber assembly"
"GO:0030041"	0.0572367	1	0.944778	1.63074	29.7914	36	54	"actin filament polymerization"
"GO:0051648"	0.0572367	1	0.944778	1.63074	29.7914	36	54	"vesicle localization"
"GO:0000075"	0.0574452	1	0.946463	1.50611	40.8252	48	74	"cell cycle checkpoint"
"GO:0010639"	0.0577415	1	0.947519	1.41201	55.7209	64	101	"negative regulation of organelle organization"
"GO:2001020"	0.0578059	1	0.947519	1.52944	38.0667	45	69	"regulation of response to DNA damage stimulus"
"GO:0034728"	0.0579331	1	0.947519	1.85202	19.8609	25	36	"nucleosome organization"
"GO:0031396"	0.0579353	1	0.947519	1.55703	35.3083	42	64	"regulation of protein ubiquitination"
"GO:0009142"	0.0595017	1	0.967799	2.03656	15.4474	20	28	"nucleoside triphosphate biosynthetic process"
"GO:0046916"	0.0595017	1	0.967799	2.03656	15.4474	20	28	"cellular transition metal ion homeostasis"
"GO:0051492"	0.0595017	1	0.967799	2.03656	15.4474	20	28	"regulation of stress fiber assembly"
"GO:0006626"	0.0610274	1	0.988999	2.64618	9.37876	13	17	"protein targeting to mitochondrion"
"GO:0043666"	0.0610274	1	0.988999	2.64618	9.37876	13	17	"regulation of phosphoprotein phosphatase activity"
"GO:0016050"	0.0641483	1	0.992887	1.58774	30.8947	37	56	"vesicle organization"
"GO:0000460"	0.0642682	1	0.992887	5.69625	4.41353	7	8	"maturation of 5.8S rRNA"
"GO:0006625"	0.0642682	1	0.992887	5.69625	4.41353	7	8	"protein targeting to peroxisome"
"GO:0006734"	0.0642682	1	0.992887	5.69625	4.41353	7	8	"NADH metabolic process"
"GO:0006904"	0.0642682	1	0.992887	5.69625	4.41353	7	8	"vesicle docking involved in exocytosis"
"GO:0015985"	0.0642682	1	0.992887	5.69625	4.41353	7	8	"energy coupled proton transport, down electrochemical gradient"
"GO:0015986"	0.0642682	1	0.992887	5.69625	4.41353	7	8	"ATP synthesis coupled proton transport"
"GO:0030449"	0.0642682	1	0.992887	5.69625	4.41353	7	8	"regulation of complement activation"
"GO:0031365"	0.0642682	1	0.992887	5.69625	4.41353	7	8	"N-terminal protein amino acid modification"
"GO:0034114"	0.0642682	1	0.992887	5.69625	4.41353	7	8	"regulation of heterotypic cell-cell adhesion"
"GO:0034315"	0.0642682	1	0.992887	5.69625	4.41353	7	8	"regulation of Arp2/3 complex-mediated actin nucleation"
"GO:0042347"	0.0642682	1	0.992887	5.69625	4.41353	7	8	"negative regulation of NF-kappaB import into nucleus"
"GO:0043518"	0.0642682	1	0.992887	5.69625	4.41353	7	8	"negative regulation of DNA damage response, signal transduction by p53 class mediator"
"GO:0043574"	0.0642682	1	0.992887	5.69625	4.41353	7	8	"peroxisomal transport"
"GO:0046348"	0.0642682	1	0.992887	5.69625	4.41353	7	8	"amino sugar catabolic process"
"GO:0050858"	0.0642682	1	0.992887	5.69625	4.41353	7	8	"negative regulation of antigen receptor-mediated signaling pathway"
"GO:0060211"	0.0642682	1	0.992887	5.69625	4.41353	7	8	"regulation of nuclear-transcribed mRNA poly(A) tail shortening"
"GO:0060213"	0.0642682	1	0.992887	5.69625	4.41353	7	8	"positive regulation of nuclear-transcribed mRNA poly(A) tail shortening"
"GO:0072662"	0.0642682	1	0.992887	5.69625	4.41353	7	8	"protein localization to peroxisome"
"GO:0072663"	0.0642682	1	0.992887	5.69625	4.41353	7	8	"establishment of protein localization to peroxisome"
"GO:1900407"	0.0642682	1	0.992887	5.69625	4.41353	7	8	"regulation of cellular response to oxidative stress"
"GO:0030593"	0.0643348	1	0.992887	1.87389	18.2058	23	33	"neutrophil chemotaxis"
"GO:0097479"	0.0643348	1	0.992887	1.87389	18.2058	23	33	"synaptic vesicle localization"
"GO:1902600"	0.0643348	1	0.992887	1.87389	18.2058	23	33	"hydrogen ion transmembrane transport"
"GO:1990266"	0.0643348	1	0.992887	1.87389	18.2058	23	33	"neutrophil migration"
"GO:0008631"	0.0646152	1	0.992887	2.98487	7.72368	11	14	"intrinsic apoptotic signaling pathway in response to oxidative stress"
"GO:0033119"	0.0646152	1	0.992887	2.98487	7.72368	11	14	"negative regulation of RNA splicing"
"GO:0045022"	0.0646152	1	0.992887	2.98487	7.72368	11	14	"early endosome to late endosome transport"
"GO:0050873"	0.0646152	1	0.992887	2.98487	7.72368	11	14	"brown fat cell differentiation"
"GO:0097300"	0.0646152	1	0.992887	2.98487	7.72368	11	14	"programmed necrotic cell death"
"GO:0009145"	0.0656645	1	0.999609	2.09435	13.7923	18	25	"purine nucleoside triphosphate biosynthetic process"
"GO:0009201"	0.0656645	1	0.999609	2.09435	13.7923	18	25	"ribonucleoside triphosphate biosynthetic process"
"GO:0033627"	0.0656645	1	0.999609	2.09435	13.7923	18	25	"cell adhesion mediated by integrin"
"GO:0001960"	0.0665133	1	0.999609	3.66256	6.06861	9	11	"negative regulation of cytokine-mediated signaling pathway"
"GO:0002523"	0.0665133	1	0.999609	3.66256	6.06861	9	11	"leukocyte migration involved in inflammatory response"
"GO:0006144"	0.0665133	1	0.999609	3.66256	6.06861	9	11	"purine nucleobase metabolic process"
"GO:0022406"	0.0665133	1	0.999609	3.66256	6.06861	9	11	"membrane docking"
"GO:0042744"	0.0665133	1	0.999609	3.66256	6.06861	9	11	"hydrogen peroxide catabolic process"
"GO:0048025"	0.0665133	1	0.999609	3.66256	6.06861	9	11	"negative regulation of mRNA splicing, via spliceosome"
"GO:0070830"	0.0665133	1	0.999609	3.66256	6.06861	9	11	"tight junction assembly"
"GO:0090502"	0.0665133	1	0.999609	3.66256	6.06861	9	11	"RNA phosphodiester bond hydrolysis, endonucleolytic"
"GO:0090503"	0.0665133	1	0.999609	3.66256	6.06861	9	11	"RNA phosphodiester bond hydrolysis, exonucleolytic"
"GO:1900024"	0.0665133	1	0.999609	3.66256	6.06861	9	11	"regulation of substrate adhesion-dependent cell spreading"
"GO:0042542"	0.0675529	1	1	1.76549	20.9643	26	38	"response to hydrogen peroxide"
"GO:0048489"	0.0675529	1	1	1.76549	20.9643	26	38	"synaptic vesicle transport"
"GO:0097480"	0.0675529	1	1	1.76549	20.9643	26	38	"establishment of synaptic vesicle localization"
"GO:0044087"	0.0681598	1	1	1.23572	127.441	139	231	"regulation of cellular component biogenesis"
"GO:0006184"	0.0689213	1	1	1.22703	135.164	147	245	"GTP catabolic process"
"GO:0006575"	0.0695204	1	1	1.47437	40.2735	47	73	"cellular modified amino acid metabolic process"
"GO:0044744"	0.0695959	1	1	1.68811	23.7227	29	43	"protein targeting to nucleus"
"GO:0032259"	0.0711161	1	1	1.3671	59.031	67	107	"methylation"
"GO:0008654"	0.0712966	1	1	1.58505	29.2397	35	53	"phospholipid biosynthetic process"
"GO:0032231"	0.0715062	1	1	1.90068	16.5508	21	30	"regulation of actin filament bundle assembly"
"GO:0051238"	0.0723817	1	1	2.17151	12.1372	16	22	"sequestering of metal ion"
"GO:0009894"	0.0738341	1	1	1.18045	195.299	209	354	"regulation of catabolic process"
"GO:0051258"	0.0743161	1	1	1.43446	44.1353	51	80	"protein polymerization"
"GO:0006635"	0.0752704	1	1	1.7775	19.3092	24	35	"fatty acid beta-oxidation"
"GO:0033559"	0.0752704	1	1	1.7775	19.3092	24	35	"unsaturated fatty acid metabolic process"
"GO:0071356"	0.0752704	1	1	1.7775	19.3092	24	35	"cellular response to tumor necrosis factor"
"GO:2001243"	0.0752704	1	1	1.7775	19.3092	24	35	"negative regulation of intrinsic apoptotic signaling pathway"
"GO:1901068"	0.0769143	1	1	1.21468	138.475	150	251	"guanosine-containing compound metabolic process"
"GO:0006612"	0.077575	1	1	1.69227	22.0677	27	40	"protein targeting to membrane"
"GO:0042990"	0.077575	1	1	1.69227	22.0677	27	40	"regulation of transcription factor import into nucleus"
"GO:0042991"	0.077575	1	1	1.69227	22.0677	27	40	"transcription factor import into nucleus"
"GO:1901988"	0.0787604	1	1	1.514	33.1015	39	60	"negative regulation of cell cycle phase transition"
"GO:0006302"	0.079254	1	1	1.54445	30.343	36	55	"double-strand break repair"
"GO:0015807"	0.0795497	1	1	1.93426	14.8957	19	27	"L-amino acid transport"
"GO:0031929"	0.0796119	1	1	2.27966	10.4821	14	19	"TOR signaling"
"GO:1901215"	0.0802957	1	1	1.41375	45.2387	52	82	"negative regulation of neuron death"
"GO:2001234"	0.0802957	1	1	1.41375	45.2387	52	82	"negative regulation of apoptotic signaling pathway"
"GO:0032535"	0.0806711	1	1	1.34072	61.2378	69	111	"regulation of cellular component size"
"GO:0046039"	0.0823593	1	1	1.21023	136.82	148	248	"GTP metabolic process"
"GO:0031400"	0.0837703	1	1	1.25493	96.5461	106	175	"negative regulation of protein modification process"
"GO:0002526"	0.0851162	1	1	1.46074	36.9633	43	67	"acute inflammatory response"
"GO:1902532"	0.0856052	1	1	1.26335	89.9258	99	163	"negative regulation of intracellular signal transduction"
"GO:1900180"	0.0864352	1	1	1.39438	46.3421	53	84	"regulation of protein localization to nucleus"
"GO:0009266"	0.0865985	1	1	1.69717	20.4126	25	37	"response to temperature stimulus"
"GO:0006378"	0.0872071	1	1	2.44203	8.82707	12	16	"mRNA polyadenylation"
"GO:0010823"	0.0872071	1	1	2.44203	8.82707	12	16	"negative regulation of mitochondrion organization"
"GO:0015988"	0.0872071	1	1	2.44203	8.82707	12	16	"energy coupled proton transmembrane transport, against electrochemical gradient"
"GO:0015991"	0.0872071	1	1	2.44203	8.82707	12	16	"ATP hydrolysis coupled proton transport"
"GO:0032012"	0.0872071	1	1	2.44203	8.82707	12	16	"regulation of ARF protein signal transduction"
"GO:0043631"	0.0872071	1	1	2.44203	8.82707	12	16	"RNA polyadenylation"
"GO:0034440"	0.0881459	1	1	1.53939	28.688	34	52	"lipid oxidation"
"GO:0019693"	0.0882885	1	1	1.14795	247.71	262	449	"ribose phosphate metabolic process"
"GO:0009206"	0.0885803	1	1	1.97752	13.2406	17	24	"purine ribonucleoside triphosphate biosynthetic process"
"GO:0031397"	0.0885803	1	1	1.97752	13.2406	17	24	"negative regulation of protein ubiquitination"
"GO:0051726"	0.0913104	1	1	1.1691	187.575	200	340	"regulation of cell cycle"
"GO:0051052"	0.0916951	1	1	1.28715	73.9267	82	134	"regulation of DNA metabolic process"
"GO:0072593"	0.0924705	1	1	1.43484	38.0667	44	69	"reactive oxygen species metabolic process"
"GO:0000098"	0.0925767	1	1	Inf	2.20677	4	4	"sulfur amino acid catabolic process"
"GO:0000183"	0.0925767	1	1	Inf	2.20677	4	4	"chromatin silencing at rDNA"
"GO:0000957"	0.0925767	1	1	Inf	2.20677	4	4	"mitochondrial RNA catabolic process"
"GO:0000960"	0.0925767	1	1	Inf	2.20677	4	4	"regulation of mitochondrial RNA catabolic process"
"GO:0000963"	0.0925767	1	1	Inf	2.20677	4	4	"mitochondrial RNA processing"
"GO:0001794"	0.0925767	1	1	Inf	2.20677	4	4	"type IIa hypersensitivity"
"GO:0001796"	0.0925767	1	1	Inf	2.20677	4	4	"regulation of type IIa hypersensitivity"
"GO:0001798"	0.0925767	1	1	Inf	2.20677	4	4	"positive regulation of type IIa hypersensitivity"
"GO:0002176"	0.0925767	1	1	Inf	2.20677	4	4	"male germ cell proliferation"
"GO:0002283"	0.0925767	1	1	Inf	2.20677	4	4	"neutrophil activation involved in immune response"
"GO:0002445"	0.0925767	1	1	Inf	2.20677	4	4	"type II hypersensitivity"
"GO:0002892"	0.0925767	1	1	Inf	2.20677	4	4	"regulation of type II hypersensitivity"
"GO:0002894"	0.0925767	1	1	Inf	2.20677	4	4	"positive regulation of type II hypersensitivity"
"GO:0006101"	0.0925767	1	1	Inf	2.20677	4	4	"citrate metabolic process"
"GO:0006122"	0.0925767	1	1	Inf	2.20677	4	4	"mitochondrial electron transport, ubiquinol to cytochrome c"
"GO:0006166"	0.0925767	1	1	Inf	2.20677	4	4	"purine ribonucleoside salvage"
"GO:0006264"	0.0925767	1	1	Inf	2.20677	4	4	"mitochondrial DNA replication"
"GO:0006278"	0.0925767	1	1	Inf	2.20677	4	4	"RNA-dependent DNA replication"
"GO:0006370"	0.0925767	1	1	Inf	2.20677	4	4	"7-methylguanosine mRNA capping"
"GO:0006534"	0.0925767	1	1	Inf	2.20677	4	4	"cysteine metabolic process"
"GO:0006614"	0.0925767	1	1	Inf	2.20677	4	4	"SRP-dependent cotranslational protein targeting to membrane"
"GO:0007000"	0.0925767	1	1	Inf	2.20677	4	4	"nucleolus organization"
"GO:0008063"	0.0925767	1	1	Inf	2.20677	4	4	"Toll signaling pathway"
"GO:0008535"	0.0925767	1	1	Inf	2.20677	4	4	"respiratory chain complex IV assembly"
"GO:0009226"	0.0925767	1	1	Inf	2.20677	4	4	"nucleotide-sugar biosynthetic process"
"GO:0009309"	0.0925767	1	1	Inf	2.20677	4	4	"amine biosynthetic process"
"GO:0009396"	0.0925767	1	1	Inf	2.20677	4	4	"folic acid-containing compound biosynthetic process"
"GO:0010510"	0.0925767	1	1	Inf	2.20677	4	4	"regulation of acetyl-CoA biosynthetic process from pyruvate"
"GO:0010572"	0.0925767	1	1	Inf	2.20677	4	4	"positive regulation of platelet activation"
"GO:0010833"	0.0925767	1	1	Inf	2.20677	4	4	"telomere maintenance via telomere lengthening"
"GO:0010870"	0.0925767	1	1	Inf	2.20677	4	4	"positive regulation of receptor biosynthetic process"
"GO:0015780"	0.0925767	1	1	Inf	2.20677	4	4	"nucleotide-sugar transport"
"GO:0016082"	0.0925767	1	1	Inf	2.20677	4	4	"synaptic vesicle priming"
"GO:0016198"	0.0925767	1	1	Inf	2.20677	4	4	"axon choice point recognition"
"GO:0016486"	0.0925767	1	1	Inf	2.20677	4	4	"peptide hormone processing"
"GO:0019321"	0.0925767	1	1	Inf	2.20677	4	4	"pentose metabolic process"
"GO:0019919"	0.0925767	1	1	Inf	2.20677	4	4	"peptidyl-arginine methylation, to asymmetrical-dimethyl arginine"
"GO:0030174"	0.0925767	1	1	Inf	2.20677	4	4	"regulation of DNA-dependent DNA replication initiation"
"GO:0030490"	0.0925767	1	1	Inf	2.20677	4	4	"maturation of SSU-rRNA"
"GO:0031584"	0.0925767	1	1	Inf	2.20677	4	4	"activation of phospholipase D activity"
"GO:0034205"	0.0925767	1	1	Inf	2.20677	4	4	"beta-amyloid formation"
"GO:0034259"	0.0925767	1	1	Inf	2.20677	4	4	"negative regulation of Rho GTPase activity"
"GO:0034350"	0.0925767	1	1	Inf	2.20677	4	4	"regulation of glial cell apoptotic process"
"GO:0034351"	0.0925767	1	1	Inf	2.20677	4	4	"negative regulation of glial cell apoptotic process"
"GO:0035247"	0.0925767	1	1	Inf	2.20677	4	4	"peptidyl-arginine omega-N-methylation"
"GO:0035520"	0.0925767	1	1	Inf	2.20677	4	4	"monoubiquitinated protein deubiquitination"
"GO:0035970"	0.0925767	1	1	Inf	2.20677	4	4	"peptidyl-threonine dephosphorylation"
"GO:0042256"	0.0925767	1	1	Inf	2.20677	4	4	"mature ribosome assembly"
"GO:0042401"	0.0925767	1	1	Inf	2.20677	4	4	"cellular biogenic amine biosynthetic process"
"GO:0042407"	0.0925767	1	1	Inf	2.20677	4	4	"cristae formation"
"GO:0042790"	0.0925767	1	1	Inf	2.20677	4	4	"transcription of nuclear large rRNA transcript from RNA polymerase I promoter"
"GO:0043171"	0.0925767	1	1	Inf	2.20677	4	4	"peptide catabolic process"
"GO:0043174"	0.0925767	1	1	Inf	2.20677	4	4	"nucleoside salvage"
"GO:0043248"	0.0925767	1	1	Inf	2.20677	4	4	"proteasome assembly"
"GO:0043928"	0.0925767	1	1	Inf	2.20677	4	4	"exonucleolytic nuclear-transcribed mRNA catabolic process involved in deadenylation-dependent decay"
"GO:0045653"	0.0925767	1	1	Inf	2.20677	4	4	"negative regulation of megakaryocyte differentiation"
"GO:0046060"	0.0925767	1	1	Inf	2.20677	4	4	"dATP metabolic process"
"GO:0046184"	0.0925767	1	1	Inf	2.20677	4	4	"aldehyde biosynthetic process"
"GO:0048570"	0.0925767	1	1	Inf	2.20677	4	4	"notochord morphogenesis"
"GO:0048642"	0.0925767	1	1	Inf	2.20677	4	4	"negative regulation of skeletal muscle tissue development"
"GO:0051096"	0.0925767	1	1	Inf	2.20677	4	4	"positive regulation of helicase activity"
"GO:0051131"	0.0925767	1	1	Inf	2.20677	4	4	"chaperone-mediated protein complex assembly"
"GO:0051383"	0.0925767	1	1	Inf	2.20677	4	4	"kinetochore organization"
"GO:0051451"	0.0925767	1	1	Inf	2.20677	4	4	"myoblast migration"
"GO:0051645"	0.0925767	1	1	Inf	2.20677	4	4	"Golgi localization"
"GO:0051775"	0.0925767	1	1	Inf	2.20677	4	4	"response to redox state"
"GO:0060628"	0.0925767	1	1	Inf	2.20677	4	4	"regulation of ER to Golgi vesicle-mediated transport"
"GO:0070586"	0.0925767	1	1	Inf	2.20677	4	4	"cell-cell adhesion involved in gastrulation"
"GO:0071360"	0.0925767	1	1	Inf	2.20677	4	4	"cellular response to exogenous dsRNA"
"GO:0071569"	0.0925767	1	1	Inf	2.20677	4	4	"protein ufmylation"
"GO:1902170"	0.0925767	1	1	Inf	2.20677	4	4	"cellular response to reactive nitrogen species"
"GO:1902175"	0.0925767	1	1	Inf	2.20677	4	4	"regulation of intrinsic apoptotic signaling pathway in response to oxidative stress"
"GO:1902369"	0.0925767	1	1	Inf	2.20677	4	4	"negative regulation of RNA catabolic process"
"GO:1902591"	0.0925767	1	1	Inf	2.20677	4	4	"single-organism membrane budding"
"GO:2000015"	0.0925767	1	1	Inf	2.20677	4	4	"regulation of determination of dorsal identity"
"GO:2000601"	0.0925767	1	1	Inf	2.20677	4	4	"positive regulation of Arp2/3 complex-mediated actin nucleation"
"GO:2001251"	0.0938818	1	1	1.80973	15.9991	20	29	"negative regulation of chromosome organization"
"GO:0000096"	0.0947735	1	1	2.71286	7.17199	10	13	"sulfur amino acid metabolic process"
"GO:0006739"	0.0947735	1	1	2.71286	7.17199	10	13	"NADP metabolic process"
"GO:0006783"	0.0947735	1	1	2.71286	7.17199	10	13	"heme biosynthetic process"
"GO:0007029"	0.0947735	1	1	2.71286	7.17199	10	13	"endoplasmic reticulum organization"
"GO:0031648"	0.0947735	1	1	2.71286	7.17199	10	13	"protein destabilization"
"GO:0043001"	0.0947735	1	1	2.71286	7.17199	10	13	"Golgi to plasma membrane protein transport"
"GO:0060761"	0.0947735	1	1	2.71286	7.17199	10	13	"negative regulation of response to cytokine stimulus"
"GO:0070536"	0.0947735	1	1	2.71286	7.17199	10	13	"protein K63-linked deubiquitination"
"GO:0090329"	0.0947735	1	1	2.71286	7.17199	10	13	"regulation of DNA-dependent DNA replication"
"GO:0006690"	0.0968388	1	1	1.70302	18.7575	23	34	"icosanoid metabolic process"
"GO:1901568"	0.0968388	1	1	1.70302	18.7575	23	34	"fatty acid derivative metabolic process"
"GO:0000302"	0.0971963	1	1	1.50118	29.7914	35	54	"response to reactive oxygen species"
"GO:0006275"	0.0971963	1	1	1.50118	29.7914	35	54	"regulation of DNA replication"
"GO:0071702"	0.0974026	1	1	1.09716	531.831	551	964	"organic substance transport"
"GO:0008652"	0.0982363	1	1	1.62919	21.516	26	39	"cellular amino acid biosynthetic process"
"GO:0044782"	0.0985651	1	1	1.5751	24.2744	29	44	"cilium organization"
"GO:0002675"	0.0987228	1	1	2.0353	11.5855	15	21	"positive regulation of acute inflammatory response"
"GO:0006040"	0.0987228	1	1	2.0353	11.5855	15	21	"amino sugar metabolic process"
"GO:0006754"	0.0987228	1	1	2.0353	11.5855	15	21	"ATP biosynthetic process"
"GO:0031529"	0.0987228	1	1	2.0353	11.5855	15	21	"ruffle organization"
"GO:0048147"	0.0987228	1	1	2.0353	11.5855	15	21	"negative regulation of fibroblast proliferation"
"GO:0006163"	0.0990224	1	1	1.13907	253.227	267	459	"purine nucleotide metabolic process"
"GO:0031349"	0.0994796	1	1	1.33082	55.1692	62	100	"positive regulation of defense response"
"GO:0051336"	0.101033	1	1	1.14527	228.952	242	415	"regulation of hydrolase activity"
"GO:0032312"	0.101297	1	1	3.25482	5.51692	8	10	"regulation of ARF GTPase activity"
"GO:0032728"	0.101297	1	1	3.25482	5.51692	8	10	"positive regulation of interferon-beta production"
"GO:0042994"	0.101297	1	1	3.25482	5.51692	8	10	"cytoplasmic sequestering of transcription factor"
"GO:0048278"	0.101297	1	1	3.25482	5.51692	8	10	"vesicle docking"
"GO:0048488"	0.101297	1	1	3.25482	5.51692	8	10	"synaptic vesicle endocytosis"
"GO:0070534"	0.101297	1	1	3.25482	5.51692	8	10	"protein K63-linked ubiquitination"
"GO:1901222"	0.101297	1	1	3.25482	5.51692	8	10	"regulation of NIK/NF-kappaB signaling"
"GO:1901984"	0.101297	1	1	3.25482	5.51692	8	10	"negative regulation of protein acetylation"
"GO:2000757"	0.101297	1	1	3.25482	5.51692	8	10	"negative regulation of peptidyl-lysine acetylation"
"GO:0000338"	0.103928	1	1	4.88131	3.86184	6	7	"protein deneddylation"
"GO:0001522"	0.103928	1	1	4.88131	3.86184	6	7	"pseudouridine synthesis"
"GO:0006221"	0.103928	1	1	4.88131	3.86184	6	7	"pyrimidine nucleotide biosynthetic process"
"GO:0006890"	0.103928	1	1	4.88131	3.86184	6	7	"retrograde vesicle-mediated transport, Golgi to ER"
"GO:0007250"	0.103928	1	1	4.88131	3.86184	6	7	"activation of NF-kappaB-inducing kinase activity"
"GO:0010388"	0.103928	1	1	4.88131	3.86184	6	7	"cullin deneddylation"
"GO:0010803"	0.103928	1	1	4.88131	3.86184	6	7	"regulation of tumor necrosis factor-mediated signaling pathway"
"GO:0032204"	0.103928	1	1	4.88131	3.86184	6	7	"regulation of telomere maintenance"
"GO:0032225"	0.103928	1	1	4.88131	3.86184	6	7	"regulation of synaptic transmission, dopaminergic"
"GO:0038066"	0.103928	1	1	4.88131	3.86184	6	7	"p38MAPK cascade"
"GO:0042026"	0.103928	1	1	4.88131	3.86184	6	7	"protein refolding"
"GO:0043044"	0.103928	1	1	4.88131	3.86184	6	7	"ATP-dependent chromatin remodeling"
"GO:0043092"	0.103928	1	1	4.88131	3.86184	6	7	"L-amino acid import"
"GO:0043653"	0.103928	1	1	4.88131	3.86184	6	7	"mitochondrial fragmentation involved in apoptotic process"
"GO:0044786"	0.103928	1	1	4.88131	3.86184	6	7	"cell cycle DNA replication"
"GO:0045652"	0.103928	1	1	4.88131	3.86184	6	7	"regulation of megakaryocyte differentiation"
"GO:0046040"	0.103928	1	1	4.88131	3.86184	6	7	"IMP metabolic process"
"GO:0046112"	0.103928	1	1	4.88131	3.86184	6	7	"nucleobase biosynthetic process"
"GO:0048268"	0.103928	1	1	4.88131	3.86184	6	7	"clathrin coat assembly"
"GO:0048280"	0.103928	1	1	4.88131	3.86184	6	7	"vesicle fusion with Golgi apparatus"
"GO:0050687"	0.103928	1	1	4.88131	3.86184	6	7	"negative regulation of defense response to virus"
"GO:0050855"	0.103928	1	1	4.88131	3.86184	6	7	"regulation of B cell receptor signaling pathway"
"GO:0060049"	0.103928	1	1	4.88131	3.86184	6	7	"regulation of protein glycosylation"
"GO:0072528"	0.103928	1	1	4.88131	3.86184	6	7	"pyrimidine-containing compound biosynthetic process"
"GO:1900153"	0.103928	1	1	4.88131	3.86184	6	7	"positive regulation of nuclear-transcribed mRNA catabolic process, deadenylation-dependent decay"
"GO:1900744"	0.103928	1	1	4.88131	3.86184	6	7	"regulation of p38MAPK cascade"
"GO:1902745"	0.103928	1	1	4.88131	3.86184	6	7	"positive regulation of lamellipodium organization"
"GO:0010948"	0.104831	1	1	1.37753	43.032	49	78	"negative regulation of cell cycle process"
"GO:0043967"	0.105141	1	1	1.83201	14.344	18	26	"histone H4 acetylation"
"GO:0002253"	0.107989	1	1	1.30121	60.1344	67	109	"activation of immune response"
"GO:0051017"	0.108136	1	1	1.49374	28.1363	33	51	"actin filament bundle assembly"
"GO:0061572"	0.108136	1	1	1.49374	28.1363	33	51	"actin filament bundle organization"
"GO:0042177"	0.108508	1	1	1.7101	17.1024	21	31	"negative regulation of protein catabolic process"
"GO:0007093"	0.109419	1	1	1.52749	25.3778	30	46	"mitotic cell cycle checkpoint"
"GO:0097530"	0.109419	1	1	1.52749	25.3778	30	46	"granulocyte migration"
"GO:0006022"	0.109945	1	1	1.62889	19.8609	24	36	"aminoglycan metabolic process"
"GO:0007030"	0.109945	1	1	1.62889	19.8609	24	36	"Golgi organization"
"GO:0010955"	0.109945	1	1	1.62889	19.8609	24	36	"negative regulation of protein processing"
"GO:0031398"	0.109945	1	1	1.62889	19.8609	24	36	"positive regulation of protein ubiquitination"
"GO:0050821"	0.109945	1	1	1.62889	19.8609	24	36	"protein stabilization"
"GO:0007528"	0.110103	1	1	2.11631	9.93045	13	18	"neuromuscular junction development"
"GO:0009112"	0.110103	1	1	2.11631	9.93045	13	18	"nucleobase metabolic process"
"GO:0030219"	0.110103	1	1	2.11631	9.93045	13	18	"megakaryocyte differentiation"
"GO:0046902"	0.110103	1	1	2.11631	9.93045	13	18	"regulation of mitochondrial membrane permeability"
"GO:0006839"	0.110111	1	1	1.57092	22.6194	27	41	"mitochondrial transport"
"GO:0060271"	0.110111	1	1	1.57092	22.6194	27	41	"cilium morphogenesis"
"GO:0065004"	0.110111	1	1	1.57092	22.6194	27	41	"protein-DNA complex assembly"
"GO:0030162"	0.110135	1	1	1.28707	63.9962	71	116	"regulation of proteolysis"
"GO:0009617"	0.112864	1	1	1.23745	86.0639	94	156	"response to bacterium"
"GO:0030048"	0.118022	1	1	1.86074	12.6889	16	23	"actin filament-based movement"
"GO:0042345"	0.118022	1	1	1.86074	12.6889	16	23	"regulation of NF-kappaB import into nucleus"
"GO:0042348"	0.118022	1	1	1.86074	12.6889	16	23	"NF-kappaB import into nucleus"
"GO:0042993"	0.118022	1	1	1.86074	12.6889	16	23	"positive regulation of transcription factor import into nucleus"
"GO:0070059"	0.118022	1	1	1.86074	12.6889	16	23	"intrinsic apoptotic signaling pathway in response to endoplasmic reticulum stress"
"GO:0061136"	0.118297	1	1	1.45793	29.2397	34	53	"regulation of proteasomal protein catabolic process"
"GO:0010927"	0.118817	1	1	1.37924	38.6184	44	70	"cellular component assembly involved in morphogenesis"
"GO:0009259"	0.118998	1	1	1.12925	245.503	258	445	"ribonucleotide metabolic process"
"GO:0072521"	0.12134	1	1	1.12222	268.122	281	486	"purine-containing compound metabolic process"
"GO:1901989"	0.121873	1	1	1.71883	15.4474	19	28	"positive regulation of cell cycle phase transition"
"GO:1901992"	0.121873	1	1	1.71883	15.4474	19	28	"positive regulation of mitotic cell cycle phase transition"
"GO:0008154"	0.122137	1	1	1.39212	35.86	41	65	"actin polymerization or depolymerization"
"GO:0009062"	0.122161	1	1	1.52041	23.7227	28	43	"fatty acid catabolic process"
"GO:0043484"	0.122161	1	1	1.52041	23.7227	28	43	"regulation of RNA splicing"
"GO:0071621"	0.122161	1	1	1.52041	23.7227	28	43	"granulocyte chemotaxis"
"GO:0006541"	0.122816	1	1	2.23798	8.27538	11	15	"glutamine metabolic process"
"GO:0043330"	0.122816	1	1	2.23798	8.27538	11	15	"response to exogenous dsRNA"
"GO:0043604"	0.122816	1	1	2.23798	8.27538	11	15	"amide biosynthetic process"
"GO:0002673"	0.123225	1	1	1.56615	20.9643	25	38	"regulation of acute inflammatory response"
"GO:0042384"	0.123225	1	1	1.56615	20.9643	25	38	"cilium assembly"
"GO:0090002"	0.123225	1	1	1.56615	20.9643	25	38	"establishment of protein localization to plasma membrane"
"GO:0043200"	0.123306	1	1	1.62858	18.2058	22	33	"response to amino acid"
"GO:0051289"	0.123306	1	1	1.62858	18.2058	22	33	"protein homotetramerization"
"GO:0071496"	0.12725	1	1	1.32459	46.3421	52	84	"cellular response to external stimulus"
"GO:0045185"	0.128595	1	1	1.42569	30.343	35	55	"maintenance of protein location"
"GO:0051054"	0.131161	1	1	1.36895	36.9633	42	67	"positive regulation of DNA metabolic process"
"GO:0042306"	0.131477	1	1	1.33121	43.5836	49	79	"regulation of protein import into nucleus"
"GO:0001824"	0.131605	1	1	1.44812	27.5846	32	50	"blastocyst development"
"GO:0019395"	0.131605	1	1	1.44812	27.5846	32	50	"fatty acid oxidation"
"GO:0071706"	0.131605	1	1	1.44812	27.5846	32	50	"tumor necrosis factor superfamily cytokine production"
"GO:0022408"	0.132847	1	1	1.89915	11.0338	14	20	"negative regulation of cell-cell adhesion"
"GO:0031057"	0.132847	1	1	1.89915	11.0338	14	20	"negative regulation of histone modification"
"GO:0031663"	0.132847	1	1	1.89915	11.0338	14	20	"lipopolysaccharide-mediated signaling pathway"
"GO:0043516"	0.132847	1	1	1.89915	11.0338	14	20	"regulation of DNA damage response, signal transduction by p53 class mediator"
"GO:0045931"	0.132847	1	1	1.89915	11.0338	14	20	"positive regulation of mitotic cell cycle"
"GO:0051128"	0.133559	1	1	1.09249	422.044	437	765	"regulation of cellular component organization"
"GO:0043241"	0.134331	1	1	1.47621	24.8261	29	45	"protein complex disassembly"
"GO:0072659"	0.134331	1	1	1.47621	24.8261	29	45	"protein localization to plasma membrane"
"GO:2000045"	0.134331	1	1	1.47621	24.8261	29	45	"regulation of G1/S transition of mitotic cell cycle"
"GO:0030258"	0.134934	1	1	1.30908	47.4455	53	86	"lipid modification"
"GO:0043414"	0.135824	1	1	1.33879	40.8252	46	74	"macromolecule methylation"
"GO:0051346"	0.13669	1	1	1.21706	83.8571	91	152	"negative regulation of hydrolase activity"
"GO:0000266"	0.136842	1	1	2.44098	6.6203	9	12	"mitochondrial fission"
"GO:0001516"	0.136842	1	1	2.44098	6.6203	9	12	"prostaglandin biosynthetic process"
"GO:0034605"	0.136842	1	1	2.44098	6.6203	9	12	"cellular response to heat"
"GO:0042982"	0.136842	1	1	2.44098	6.6203	9	12	"amyloid precursor protein metabolic process"
"GO:0043297"	0.136842	1	1	2.44098	6.6203	9	12	"apical junction assembly"
"GO:0046457"	0.136842	1	1	2.44098	6.6203	9	12	"prostanoid biosynthetic process"
"GO:0051220"	0.136842	1	1	2.44098	6.6203	9	12	"cytoplasmic sequestering of protein"
"GO:0065002"	0.136842	1	1	2.44098	6.6203	9	12	"intracellular protein transmembrane transport"
"GO:0070266"	0.136842	1	1	2.44098	6.6203	9	12	"necroptotic process"
"GO:0071108"	0.136842	1	1	2.44098	6.6203	9	12	"protein K48-linked deubiquitination"
"GO:0098581"	0.136842	1	1	2.44098	6.6203	9	12	"detection of external biotic stimulus"
"GO:1901797"	0.136842	1	1	2.44098	6.6203	9	12	"negative regulation of signal transduction by p53 class mediator"
"GO:0009150"	0.137012	1	1	1.11992	244.399	256	443	"purine ribonucleotide metabolic process"
"GO:0006334"	0.137276	1	1	1.72981	13.7923	17	25	"nucleosome assembly"
"GO:0042116"	0.137276	1	1	1.72981	13.7923	17	25	"macrophage activation"
"GO:0042771"	0.137276	1	1	1.72981	13.7923	17	25	"intrinsic apoptotic signaling pathway in response to DNA damage by p53 class mediator"
"GO:0007033"	0.138178	1	1	1.56063	19.3092	23	35	"vacuole organization"
"GO:0045740"	0.138633	1	1	1.62827	16.5508	20	30	"positive regulation of DNA replication"
"GO:0031570"	0.142857	1	1	1.4147	28.688	33	52	"DNA integrity checkpoint"
"GO:0051262"	0.142857	1	1	1.4147	28.688	33	52	"protein tetramerization"
"GO:0002218"	0.146574	1	1	1.4372	25.9295	30	47	"activation of innate immune response"
"GO:0032984"	0.146574	1	1	1.4372	25.9295	30	47	"macromolecular complex disassembly"
"GO:0043068"	0.14668	1	1	1.18225	105.373	113	191	"positive regulation of programmed cell death"
"GO:0008630"	0.149483	1	1	1.36999	32.5498	37	59	"intrinsic apoptotic signaling pathway in response to DNA damage"
"GO:0031330"	0.150033	1	1	1.46575	23.1711	27	42	"negative regulation of cellular catabolic process"
"GO:0000045"	0.150039	1	1	1.95304	9.37876	12	17	"autophagic vacuole assembly"
"GO:0010543"	0.150039	1	1	1.95304	9.37876	12	17	"regulation of platelet activation"
"GO:0031102"	0.150039	1	1	1.95304	9.37876	12	17	"neuron projection regeneration"
"GO:0032006"	0.150039	1	1	1.95304	9.37876	12	17	"regulation of TOR signaling"
"GO:0032392"	0.150039	1	1	1.95304	9.37876	12	17	"DNA geometric change"
"GO:0072527"	0.150039	1	1	1.95304	9.37876	12	17	"pyrimidine-containing compound metabolic process"
"GO:0003081"	0.151754	1	1	2.84727	4.96523	7	9	"regulation of systemic arterial blood pressure by renin-angiotensin"
"GO:0006044"	0.151754	1	1	2.84727	4.96523	7	9	"N-acetylglucosamine metabolic process"
"GO:0006662"	0.151754	1	1	2.84727	4.96523	7	9	"glycerol ether metabolic process"
"GO:0006691"	0.151754	1	1	2.84727	4.96523	7	9	"leukotriene metabolic process"
"GO:0006891"	0.151754	1	1	2.84727	4.96523	7	9	"intra-Golgi vesicle-mediated transport"
"GO:0006903"	0.151754	1	1	2.84727	4.96523	7	9	"vesicle targeting"
"GO:0008089"	0.151754	1	1	2.84727	4.96523	7	9	"anterograde axon cargo transport"
"GO:0018904"	0.151754	1	1	2.84727	4.96523	7	9	"ether metabolic process"
"GO:0045648"	0.151754	1	1	2.84727	4.96523	7	9	"positive regulation of erythrocyte differentiation"
"GO:0046716"	0.151754	1	1	2.84727	4.96523	7	9	"muscle cell cellular homeostasis"
"GO:0051125"	0.151754	1	1	2.84727	4.96523	7	9	"regulation of actin nucleation"
"GO:0060314"	0.151754	1	1	2.84727	4.96523	7	9	"regulation of ryanodine-sensitive calcium-release channel activity"
"GO:1900026"	0.151754	1	1	2.84727	4.96523	7	9	"positive regulation of substrate adhesion-dependent cell spreading"
"GO:2000257"	0.151754	1	1	2.84727	4.96523	7	9	"regulation of protein activation cascade"
"GO:0030029"	0.151791	1	1	1.15792	130.751	139	237	"actin filament-based process"
"GO:0043154"	0.153046	1	1	1.50314	20.4126	24	37	"negative regulation of cysteine-type endopeptidase activity involved in apoptotic process"
"GO:0007018"	0.154675	1	1	1.33603	36.4117	41	66	"microtubule-based movement"
"GO:0001885"	0.155168	1	1	1.74402	12.1372	15	22	"endothelial cell development"
"GO:0051235"	0.155774	1	1	1.24131	61.2378	67	111	"maintenance of location"
"GO:0016236"	0.156324	1	1	1.62796	14.8957	18	27	"macroautophagy"
"GO:0016575"	0.156324	1	1	1.62796	14.8957	18	27	"histone deacetylation"
"GO:0044711"	0.158267	1	1	1.09918	297.362	309	539	"single-organism biosynthetic process"
"GO:0033043"	0.158739	1	1	1.12922	178.748	188	324	"regulation of organelle organization"
"GO:0016032"	0.158758	1	1	1.30936	40.2735	45	73	"viral process"
"GO:0032640"	0.158852	1	1	1.40253	27.0329	31	49	"tumor necrosis factor production"
"GO:0045017"	0.158852	1	1	1.40253	27.0329	31	49	"glycerolipid biosynthetic process"
"GO:0009896"	0.160288	1	1	1.25387	54.6175	60	99	"positive regulation of catabolic process"
"GO:0034097"	0.160409	1	1	1.16571	112.545	120	204	"response to cytokine"
"GO:0007265"	0.164038	1	1	1.21492	70.0648	76	127	"Ras protein signal transduction"
"GO:0043207"	0.16466	1	1	1.14758	134.061	142	243	"response to external biotic stimulus"
"GO:0051707"	0.16466	1	1	1.14758	134.061	142	243	"response to other organism"
"GO:0002753"	0.165562	1	1	4.06676	3.31015	5	6	"cytoplasmic pattern recognition receptor signaling pathway"
"GO:0006105"	0.165562	1	1	4.06676	3.31015	5	6	"succinate metabolic process"
"GO:0006107"	0.165562	1	1	4.06676	3.31015	5	6	"oxaloacetate metabolic process"
"GO:0006167"	0.165562	1	1	4.06676	3.31015	5	6	"AMP biosynthetic process"
"GO:0006337"	0.165562	1	1	4.06676	3.31015	5	6	"nucleosome disassembly"
"GO:0006379"	0.165562	1	1	4.06676	3.31015	5	6	"mRNA cleavage"
"GO:0006465"	0.165562	1	1	4.06676	3.31015	5	6	"signal peptide processing"
"GO:0006999"	0.165562	1	1	4.06676	3.31015	5	6	"nuclear pore organization"
"GO:0007289"	0.165562	1	1	4.06676	3.31015	5	6	"spermatid nucleus differentiation"
"GO:0009113"	0.165562	1	1	4.06676	3.31015	5	6	"purine nucleobase biosynthetic process"
"GO:0010172"	0.165562	1	1	4.06676	3.31015	5	6	"embryonic body morphogenesis"
"GO:0010561"	0.165562	1	1	4.06676	3.31015	5	6	"negative regulation of glycoprotein biosynthetic process"
"GO:0010592"	0.165562	1	1	4.06676	3.31015	5	6	"positive regulation of lamellipodium assembly"
"GO:0010971"	0.165562	1	1	4.06676	3.31015	5	6	"positive regulation of G2/M transition of mitotic cell cycle"
"GO:0015012"	0.165562	1	1	4.06676	3.31015	5	6	"heparan sulfate proteoglycan biosynthetic process"
"GO:0032490"	0.165562	1	1	4.06676	3.31015	5	6	"detection of molecule of bacterial origin"
"GO:0032607"	0.165562	1	1	4.06676	3.31015	5	6	"interferon-alpha production"
"GO:0032785"	0.165562	1	1	4.06676	3.31015	5	6	"negative regulation of DNA-templated transcription, elongation"
"GO:0032986"	0.165562	1	1	4.06676	3.31015	5	6	"protein-DNA complex disassembly"
"GO:0033160"	0.165562	1	1	4.06676	3.31015	5	6	"positive regulation of protein import into nucleus, translocation"
"GO:0033173"	0.165562	1	1	4.06676	3.31015	5	6	"calcineurin-NFAT signaling cascade"
"GO:0033194"	0.165562	1	1	4.06676	3.31015	5	6	"response to hydroperoxide"
"GO:0033962"	0.165562	1	1	4.06676	3.31015	5	6	"cytoplasmic mRNA processing body assembly"
"GO:0034067"	0.165562	1	1	4.06676	3.31015	5	6	"protein localization to Golgi apparatus"
"GO:0035306"	0.165562	1	1	4.06676	3.31015	5	6	"positive regulation of dephosphorylation"
"GO:0040023"	0.165562	1	1	4.06676	3.31015	5	6	"establishment of nucleus localization"
"GO:0042590"	0.165562	1	1	4.06676	3.31015	5	6	"antigen processing and presentation of exogenous peptide antigen via MHC class I"
"GO:0044273"	0.165562	1	1	4.06676	3.31015	5	6	"sulfur compound catabolic process"
"GO:0045116"	0.165562	1	1	4.06676	3.31015	5	6	"protein neddylation"
"GO:0045351"	0.165562	1	1	4.06676	3.31015	5	6	"type I interferon biosynthetic process"
"GO:0046500"	0.165562	1	1	4.06676	3.31015	5	6	"S-adenosylmethionine metabolic process"
"GO:0047496"	0.165562	1	1	4.06676	3.31015	5	6	"vesicle transport along microtubule"
"GO:0048199"	0.165562	1	1	4.06676	3.31015	5	6	"vesicle targeting, to, from or within Golgi"
"GO:0048490"	0.165562	1	1	4.06676	3.31015	5	6	"anterograde synaptic vesicle transport"
"GO:0050434"	0.165562	1	1	4.06676	3.31015	5	6	"positive regulation of viral transcription"
"GO:0050667"	0.165562	1	1	4.06676	3.31015	5	6	"homocysteine metabolic process"
"GO:0051457"	0.165562	1	1	4.06676	3.31015	5	6	"maintenance of protein location in nucleus"
"GO:0060315"	0.165562	1	1	4.06676	3.31015	5	6	"negative regulation of ryanodine-sensitive calcium-release channel activity"
"GO:1900745"	0.165562	1	1	4.06676	3.31015	5	6	"positive regulation of p38MAPK cascade"
"GO:1902751"	0.165562	1	1	4.06676	3.31015	5	6	"positive regulation of cell cycle G2/M phase transition"
"GO:2000641"	0.165562	1	1	4.06676	3.31015	5	6	"regulation of early endosome to late endosome transport"
"GO:0042307"	0.167847	1	1	1.45384	21.516	25	39	"positive regulation of protein import into nucleus"
"GO:0000012"	0.16786	1	1	Inf	1.65508	3	3	"single strand break repair"
"GO:0000028"	0.16786	1	1	Inf	1.65508	3	3	"ribosomal small subunit assembly"
"GO:0000920"	0.16786	1	1	Inf	1.65508	3	3	"cytokinetic cell separation"
"GO:0000965"	0.16786	1	1	Inf	1.65508	3	3	"mitochondrial RNA 3'-end processing"
"GO:0001675"	0.16786	1	1	Inf	1.65508	3	3	"acrosome assembly"
"GO:0001802"	0.16786	1	1	Inf	1.65508	3	3	"type III hypersensitivity"
"GO:0001803"	0.16786	1	1	Inf	1.65508	3	3	"regulation of type III hypersensitivity"
"GO:0001805"	0.16786	1	1	Inf	1.65508	3	3	"positive regulation of type III hypersensitivity"
"GO:0001911"	0.16786	1	1	Inf	1.65508	3	3	"negative regulation of leukocyte mediated cytotoxicity"
"GO:0001991"	0.16786	1	1	Inf	1.65508	3	3	"regulation of systemic arterial blood pressure by circulatory renin-angiotensin"
"GO:0002034"	0.16786	1	1	Inf	1.65508	3	3	"regulation of blood vessel size by renin-angiotensin"
"GO:0002035"	0.16786	1	1	Inf	1.65508	3	3	"brain renin-angiotensin system"
"GO:0002072"	0.16786	1	1	Inf	1.65508	3	3	"optic cup morphogenesis involved in camera-type eye development"
"GO:0002246"	0.16786	1	1	Inf	1.65508	3	3	"wound healing involved in inflammatory response"
"GO:0002431"	0.16786	1	1	Inf	1.65508	3	3	"Fc receptor mediated stimulatory signaling pathway"
"GO:0002484"	0.16786	1	1	Inf	1.65508	3	3	"antigen processing and presentation of endogenous peptide antigen via MHC class I via ER pathway"
"GO:0002901"	0.16786	1	1	Inf	1.65508	3	3	"mature B cell apoptotic process"
"GO:0002905"	0.16786	1	1	Inf	1.65508	3	3	"regulation of mature B cell apoptotic process"
"GO:0002906"	0.16786	1	1	Inf	1.65508	3	3	"negative regulation of mature B cell apoptotic process"
"GO:0003072"	0.16786	1	1	Inf	1.65508	3	3	"renal control of peripheral vascular resistance involved in regulation of systemic arterial blood pressure"
"GO:0006265"	0.16786	1	1	Inf	1.65508	3	3	"DNA topological change"
"GO:0006344"	0.16786	1	1	Inf	1.65508	3	3	"maintenance of chromatin silencing"
"GO:0006498"	0.16786	1	1	Inf	1.65508	3	3	"N-terminal protein lipidation"
"GO:0006573"	0.16786	1	1	Inf	1.65508	3	3	"valine metabolic process"
"GO:0006596"	0.16786	1	1	Inf	1.65508	3	3	"polyamine biosynthetic process"
"GO:0006598"	0.16786	1	1	Inf	1.65508	3	3	"polyamine catabolic process"
"GO:0006657"	0.16786	1	1	Inf	1.65508	3	3	"CDP-choline pathway"
"GO:0006750"	0.16786	1	1	Inf	1.65508	3	3	"glutathione biosynthetic process"
"GO:0006787"	0.16786	1	1	Inf	1.65508	3	3	"porphyrin-containing compound catabolic process"
"GO:0007004"	0.16786	1	1	Inf	1.65508	3	3	"telomere maintenance via telomerase"
"GO:0007016"	0.16786	1	1	Inf	1.65508	3	3	"cytoskeletal anchoring at plasma membrane"
"GO:0007020"	0.16786	1	1	Inf	1.65508	3	3	"microtubule nucleation"
"GO:0008215"	0.16786	1	1	Inf	1.65508	3	3	"spermine metabolic process"
"GO:0008216"	0.16786	1	1	Inf	1.65508	3	3	"spermidine metabolic process"
"GO:0008611"	0.16786	1	1	Inf	1.65508	3	3	"ether lipid biosynthetic process"
"GO:0009093"	0.16786	1	1	Inf	1.65508	3	3	"cysteine catabolic process"
"GO:0009109"	0.16786	1	1	Inf	1.65508	3	3	"coenzyme catabolic process"
"GO:0009219"	0.16786	1	1	Inf	1.65508	3	3	"pyrimidine deoxyribonucleotide metabolic process"
"GO:0009264"	0.16786	1	1	Inf	1.65508	3	3	"deoxyribonucleotide catabolic process"
"GO:0009265"	0.16786	1	1	Inf	1.65508	3	3	"2'-deoxyribonucleotide biosynthetic process"
"GO:0010040"	0.16786	1	1	Inf	1.65508	3	3	"response to iron(II) ion"
"GO:0010447"	0.16786	1	1	Inf	1.65508	3	3	"response to acidity"
"GO:0010586"	0.16786	1	1	Inf	1.65508	3	3	"miRNA metabolic process"
"GO:0010637"	0.16786	1	1	Inf	1.65508	3	3	"negative regulation of mitochondrial fusion"
"GO:0010757"	0.16786	1	1	Inf	1.65508	3	3	"negative regulation of plasminogen activation"
"GO:0015074"	0.16786	1	1	Inf	1.65508	3	3	"DNA integration"
"GO:0015691"	0.16786	1	1	Inf	1.65508	3	3	"cadmium ion transport"
"GO:0015824"	0.16786	1	1	Inf	1.65508	3	3	"proline transport"
"GO:0015825"	0.16786	1	1	Inf	1.65508	3	3	"L-serine transport"
"GO:0016480"	0.16786	1	1	Inf	1.65508	3	3	"negative regulation of transcription from RNA polymerase III promoter"
"GO:0018026"	0.16786	1	1	Inf	1.65508	3	3	"peptidyl-lysine monomethylation"
"GO:0019062"	0.16786	1	1	Inf	1.65508	3	3	"virion attachment to host cell"
"GO:0019184"	0.16786	1	1	Inf	1.65508	3	3	"nonribosomal peptide biosynthetic process"
"GO:0019371"	0.16786	1	1	Inf	1.65508	3	3	"cyclooxygenase pathway"
"GO:0019448"	0.16786	1	1	Inf	1.65508	3	3	"L-cysteine catabolic process"
"GO:0022417"	0.16786	1	1	Inf	1.65508	3	3	"protein maturation by protein folding"
"GO:0030948"	0.16786	1	1	Inf	1.65508	3	3	"negative regulation of vascular endothelial growth factor receptor signaling pathway"
"GO:0030970"	0.16786	1	1	Inf	1.65508	3	3	"retrograde protein transport, ER to cytosol"
"GO:0031342"	0.16786	1	1	Inf	1.65508	3	3	"negative regulation of cell killing"
"GO:0032055"	0.16786	1	1	Inf	1.65508	3	3	"negative regulation of translation in response to stress"
"GO:0032057"	0.16786	1	1	Inf	1.65508	3	3	"negative regulation of translational initiation in response to stress"
"GO:0032210"	0.16786	1	1	Inf	1.65508	3	3	"regulation of telomere maintenance via telomerase"
"GO:0032211"	0.16786	1	1	Inf	1.65508	3	3	"negative regulation of telomere maintenance via telomerase"
"GO:0032239"	0.16786	1	1	Inf	1.65508	3	3	"regulation of nucleobase-containing compound transport"
"GO:0032418"	0.16786	1	1	Inf	1.65508	3	3	"lysosome localization"
"GO:0032493"	0.16786	1	1	Inf	1.65508	3	3	"response to bacterial lipoprotein"
"GO:0032494"	0.16786	1	1	Inf	1.65508	3	3	"response to peptidoglycan"
"GO:0032727"	0.16786	1	1	Inf	1.65508	3	3	"positive regulation of interferon-alpha production"
"GO:0032762"	0.16786	1	1	Inf	1.65508	3	3	"mast cell cytokine production"
"GO:0032763"	0.16786	1	1	Inf	1.65508	3	3	"regulation of mast cell cytokine production"
"GO:0032780"	0.16786	1	1	Inf	1.65508	3	3	"negative regulation of ATPase activity"
"GO:0033015"	0.16786	1	1	Inf	1.65508	3	3	"tetrapyrrole catabolic process"
"GO:0033029"	0.16786	1	1	Inf	1.65508	3	3	"regulation of neutrophil apoptotic process"
"GO:0033031"	0.16786	1	1	Inf	1.65508	3	3	"positive regulation of neutrophil apoptotic process"
"GO:0033211"	0.16786	1	1	Inf	1.65508	3	3	"adiponectin-activated signaling pathway"
"GO:0033260"	0.16786	1	1	Inf	1.65508	3	3	"nuclear cell cycle DNA replication"
"GO:0034115"	0.16786	1	1	Inf	1.65508	3	3	"negative regulation of heterotypic cell-cell adhesion"
"GO:0034214"	0.16786	1	1	Inf	1.65508	3	3	"protein hexamerization"
"GO:0034238"	0.16786	1	1	Inf	1.65508	3	3	"macrophage fusion"
"GO:0034982"	0.16786	1	1	Inf	1.65508	3	3	"mitochondrial protein processing"
"GO:0034983"	0.16786	1	1	Inf	1.65508	3	3	"peptidyl-lysine deacetylation"
"GO:0035234"	0.16786	1	1	Inf	1.65508	3	3	"ectopic germ cell programmed cell death"
"GO:0035521"	0.16786	1	1	Inf	1.65508	3	3	"monoubiquitinated histone deubiquitination"
"GO:0035522"	0.16786	1	1	Inf	1.65508	3	3	"monoubiquitinated histone H2A deubiquitination"
"GO:0035562"	0.16786	1	1	Inf	1.65508	3	3	"negative regulation of chromatin binding"
"GO:0035872"	0.16786	1	1	Inf	1.65508	3	3	"nucleotide-binding domain, leucine rich repeat containing receptor signaling pathway"
"GO:0036010"	0.16786	1	1	Inf	1.65508	3	3	"protein localization to endosome"
"GO:0042989"	0.16786	1	1	Inf	1.65508	3	3	"sequestering of actin monomers"
"GO:0043091"	0.16786	1	1	Inf	1.65508	3	3	"L-arginine import"
"GO:0043096"	0.16786	1	1	Inf	1.65508	3	3	"purine nucleobase salvage"
"GO:0043615"	0.16786	1	1	Inf	1.65508	3	3	"astrocyte cell migration"
"GO:0043633"	0.16786	1	1	Inf	1.65508	3	3	"polyadenylation-dependent RNA catabolic process"
"GO:0043985"	0.16786	1	1	Inf	1.65508	3	3	"histone H4-R3 methylation"
"GO:0044650"	0.16786	1	1	Inf	1.65508	3	3	"adhesion of symbiont to host cell"
"GO:0045048"	0.16786	1	1	Inf	1.65508	3	3	"protein insertion into ER membrane"
"GO:0045347"	0.16786	1	1	Inf	1.65508	3	3	"negative regulation of MHC class II biosynthetic process"
"GO:0046100"	0.16786	1	1	Inf	1.65508	3	3	"hypoxanthine metabolic process"
"GO:0046101"	0.16786	1	1	Inf	1.65508	3	3	"hypoxanthine biosynthetic process"
"GO:0046337"	0.16786	1	1	Inf	1.65508	3	3	"phosphatidylethanolamine metabolic process"
"GO:0046385"	0.16786	1	1	Inf	1.65508	3	3	"deoxyribose phosphate biosynthetic process"
"GO:0046386"	0.16786	1	1	Inf	1.65508	3	3	"deoxyribose phosphate catabolic process"
"GO:0046439"	0.16786	1	1	Inf	1.65508	3	3	"L-cysteine metabolic process"
"GO:0046504"	0.16786	1	1	Inf	1.65508	3	3	"glycerol ether biosynthetic process"
"GO:0046813"	0.16786	1	1	Inf	1.65508	3	3	"receptor-mediated virion attachment to host cell"
"GO:0048194"	0.16786	1	1	Inf	1.65508	3	3	"Golgi vesicle budding"
"GO:0050861"	0.16786	1	1	Inf	1.65508	3	3	"positive regulation of B cell receptor signaling pathway"
"GO:0051088"	0.16786	1	1	Inf	1.65508	3	3	"PMA-inducible membrane protein ectodomain proteolysis"
"GO:0051204"	0.16786	1	1	Inf	1.65508	3	3	"protein insertion into mitochondrial membrane"
"GO:0051382"	0.16786	1	1	Inf	1.65508	3	3	"kinetochore assembly"
"GO:0051387"	0.16786	1	1	Inf	1.65508	3	3	"negative regulation of neurotrophin TRK receptor signaling pathway"
"GO:0051409"	0.16786	1	1	Inf	1.65508	3	3	"response to nitrosative stress"
"GO:0051560"	0.16786	1	1	Inf	1.65508	3	3	"mitochondrial calcium ion homeostasis"
"GO:0051583"	0.16786	1	1	Inf	1.65508	3	3	"dopamine uptake involved in synaptic transmission"
"GO:0051683"	0.16786	1	1	Inf	1.65508	3	3	"establishment of Golgi localization"
"GO:0051764"	0.16786	1	1	Inf	1.65508	3	3	"actin crosslink formation"
"GO:0051934"	0.16786	1	1	Inf	1.65508	3	3	"catecholamine uptake involved in synaptic transmission"
"GO:0060051"	0.16786	1	1	Inf	1.65508	3	3	"negative regulation of protein glycosylation"
"GO:0060338"	0.16786	1	1	Inf	1.65508	3	3	"regulation of type I interferon-mediated signaling pathway"
"GO:0060631"	0.16786	1	1	Inf	1.65508	3	3	"regulation of meiosis I"
"GO:0060760"	0.16786	1	1	Inf	1.65508	3	3	"positive regulation of response to cytokine stimulus"
"GO:0060900"	0.16786	1	1	Inf	1.65508	3	3	"embryonic camera-type eye formation"
"GO:0061512"	0.16786	1	1	Inf	1.65508	3	3	"protein localization to cilium"
"GO:0070255"	0.16786	1	1	Inf	1.65508	3	3	"regulation of mucus secretion"
"GO:0070278"	0.16786	1	1	Inf	1.65508	3	3	"extracellular matrix constituent secretion"
"GO:0070339"	0.16786	1	1	Inf	1.65508	3	3	"response to bacterial lipopeptide"
"GO:0070423"	0.16786	1	1	Inf	1.65508	3	3	"nucleotide-binding oligomerization domain containing signaling pathway"
"GO:0070431"	0.16786	1	1	Inf	1.65508	3	3	"nucleotide-binding oligomerization domain containing 2 signaling pathway"
"GO:0070444"	0.16786	1	1	Inf	1.65508	3	3	"oligodendrocyte progenitor proliferation"
"GO:0070445"	0.16786	1	1	Inf	1.65508	3	3	"regulation of oligodendrocyte progenitor proliferation"
"GO:0070487"	0.16786	1	1	Inf	1.65508	3	3	"monocyte aggregation"
"GO:0070574"	0.16786	1	1	Inf	1.65508	3	3	"cadmium ion transmembrane transport"
"GO:0070587"	0.16786	1	1	Inf	1.65508	3	3	"regulation of cell-cell adhesion involved in gastrulation"
"GO:0070777"	0.16786	1	1	Inf	1.65508	3	3	"D-aspartate transport"
"GO:0070779"	0.16786	1	1	Inf	1.65508	3	3	"D-aspartate import"
"GO:0071220"	0.16786	1	1	Inf	1.65508	3	3	"cellular response to bacterial lipoprotein"
"GO:0071221"	0.16786	1	1	Inf	1.65508	3	3	"cellular response to bacterial lipopeptide"
"GO:0071243"	0.16786	1	1	Inf	1.65508	3	3	"cellular response to arsenic-containing substance"
"GO:0071361"	0.16786	1	1	Inf	1.65508	3	3	"cellular response to ethanol"
"GO:0071474"	0.16786	1	1	Inf	1.65508	3	3	"cellular hyperosmotic response"
"GO:0071609"	0.16786	1	1	Inf	1.65508	3	3	"chemokine (C-C motif) ligand 5 production"
"GO:0071731"	0.16786	1	1	Inf	1.65508	3	3	"response to nitric oxide"
"GO:0071732"	0.16786	1	1	Inf	1.65508	3	3	"cellular response to nitric oxide"
"GO:0071816"	0.16786	1	1	Inf	1.65508	3	3	"tail-anchored membrane protein insertion into ER membrane"
"GO:0072076"	0.16786	1	1	Inf	1.65508	3	3	"nephrogenic mesenchyme development"
"GO:0072109"	0.16786	1	1	Inf	1.65508	3	3	"glomerular mesangium development"
"GO:0080009"	0.16786	1	1	Inf	1.65508	3	3	"mRNA methylation"
"GO:0090140"	0.16786	1	1	Inf	1.65508	3	3	"regulation of mitochondrial fission"
"GO:0090141"	0.16786	1	1	Inf	1.65508	3	3	"positive regulation of mitochondrial fission"
"GO:0090151"	0.16786	1	1	Inf	1.65508	3	3	"establishment of protein localization to mitochondrial membrane"
"GO:0090269"	0.16786	1	1	Inf	1.65508	3	3	"fibroblast growth factor production"
"GO:0090270"	0.16786	1	1	Inf	1.65508	3	3	"regulation of fibroblast growth factor production"
"GO:0090286"	0.16786	1	1	Inf	1.65508	3	3	"cytoskeletal anchoring at nuclear membrane"
"GO:0090385"	0.16786	1	1	Inf	1.65508	3	3	"phagosome-lysosome fusion"
"GO:0090467"	0.16786	1	1	Inf	1.65508	3	3	"arginine import"
"GO:0090493"	0.16786	1	1	Inf	1.65508	3	3	"catecholamine uptake"
"GO:0090494"	0.16786	1	1	Inf	1.65508	3	3	"dopamine uptake"
"GO:0097062"	0.16786	1	1	Inf	1.65508	3	3	"dendritic spine maintenance"
"GO:0097384"	0.16786	1	1	Inf	1.65508	3	3	"cellular lipid biosynthetic process"
"GO:0097501"	0.16786	1	1	Inf	1.65508	3	3	"stress response to metal ion"
"GO:0098501"	0.16786	1	1	Inf	1.65508	3	3	"polynucleotide dephosphorylation"
"GO:1900028"	0.16786	1	1	Inf	1.65508	3	3	"negative regulation of ruffle assembly"
"GO:1900044"	0.16786	1	1	Inf	1.65508	3	3	"regulation of protein K63-linked ubiquitination"
"GO:1901029"	0.16786	1	1	Inf	1.65508	3	3	"negative regulation of mitochondrial outer membrane permeabilization involved in apoptotic signaling pathway"
"GO:1901503"	0.16786	1	1	Inf	1.65508	3	3	"ether biosynthetic process"
"GO:1901897"	0.16786	1	1	Inf	1.65508	3	3	"regulation of relaxation of cardiac muscle"
"GO:1902017"	0.16786	1	1	Inf	1.65508	3	3	"regulation of cilium assembly"
"GO:1902023"	0.16786	1	1	Inf	1.65508	3	3	"L-arginine transport"
"GO:1902176"	0.16786	1	1	Inf	1.65508	3	3	"negative regulation of intrinsic apoptotic signaling pathway in response to oxidative stress"
"GO:1902202"	0.16786	1	1	Inf	1.65508	3	3	"regulation of hepatocyte growth factor receptor signaling pathway"
"GO:2000017"	0.16786	1	1	Inf	1.65508	3	3	"positive regulation of determination of dorsal identity"
"GO:2000110"	0.16786	1	1	Inf	1.65508	3	3	"negative regulation of macrophage apoptotic process"
"GO:2000114"	0.16786	1	1	Inf	1.65508	3	3	"regulation of establishment of cell polarity"
"GO:2000254"	0.16786	1	1	Inf	1.65508	3	3	"regulation of male germ cell proliferation"
"GO:2000628"	0.16786	1	1	Inf	1.65508	3	3	"regulation of miRNA metabolic process"
"GO:2000630"	0.16786	1	1	Inf	1.65508	3	3	"positive regulation of miRNA metabolic process"
"GO:0019674"	0.170169	1	1	2.03403	7.72368	10	14	"NAD metabolic process"
"GO:0032757"	0.170169	1	1	2.03403	7.72368	10	14	"positive regulation of interleukin-8 production"
"GO:0033598"	0.170169	1	1	2.03403	7.72368	10	14	"mammary gland epithelial cell proliferation"
"GO:1901071"	0.170169	1	1	2.03403	7.72368	10	14	"glucosamine-containing compound metabolic process"
"GO:1901799"	0.170169	1	1	2.03403	7.72368	10	14	"negative regulation of proteasomal protein catabolic process"
"GO:1902115"	0.170169	1	1	2.03403	7.72368	10	14	"regulation of organelle assembly"
"GO:0070085"	0.170796	1	1	1.27302	45.2387	50	82	"glycosylation"
"GO:0019751"	0.171831	1	1	1.49241	18.7575	22	34	"polyol metabolic process"
"GO:0043086"	0.172188	1	1	1.13306	152.819	161	277	"negative regulation of catalytic activity"
"GO:0007051"	0.175058	1	1	1.54648	15.9991	19	29	"spindle organization"
"GO:0048008"	0.175058	1	1	1.54648	15.9991	19	29	"platelet-derived growth factor receptor signaling pathway"
"GO:0055072"	0.175058	1	1	1.54648	15.9991	19	29	"iron ion homeostasis"
"GO:0002532"	0.176166	1	1	1.76306	10.4821	13	19	"production of molecular mediator involved in inflammatory response"
"GO:0006084"	0.176166	1	1	1.76306	10.4821	13	19	"acetyl-CoA metabolic process"
"GO:0046456"	0.176166	1	1	1.76306	10.4821	13	19	"icosanoid biosynthetic process"
"GO:0051208"	0.176166	1	1	1.76306	10.4821	13	19	"sequestering of calcium ion"
"GO:1901570"	0.176166	1	1	1.76306	10.4821	13	19	"fatty acid derivative biosynthetic process"
"GO:1901983"	0.176166	1	1	1.76306	10.4821	13	19	"regulation of protein acetylation"
"GO:1902475"	0.176166	1	1	1.76306	10.4821	13	19	"L-alpha-amino acid transmembrane transport"
"GO:2000756"	0.176166	1	1	1.76306	10.4821	13	19	"regulation of peptidyl-lysine acetylation"
"GO:0009607"	0.176431	1	1	1.13652	141.233	149	256	"response to biotic stimulus"
"GO:0010822"	0.176907	1	1	1.62766	13.2406	16	24	"positive regulation of mitochondrion organization"
"GO:0061515"	0.176907	1	1	1.62766	13.2406	16	24	"myeloid cell development"
"GO:0030036"	0.178567	1	1	1.1476	120.82	128	219	"actin cytoskeleton organization"
"GO:0045087"	0.180865	1	1	1.17001	92.6842	99	168	"innate immune response"
"GO:0090316"	0.181175	1	1	1.30312	35.86	40	65	"positive regulation of intracellular protein transport"
"GO:0097529"	0.181175	1	1	1.30312	35.86	40	65	"myeloid leukocyte migration"
"GO:0046486"	0.183292	1	1	1.22232	57.9276	63	105	"glycerolipid metabolic process"
"GO:0051651"	0.183379	1	1	1.34356	29.2397	33	53	"maintenance of location in cell"
"GO:0009100"	0.183773	1	1	1.21336	61.7895	67	112	"glycoprotein metabolic process"
"GO:0006470"	0.184406	1	1	1.27995	39.7218	44	72	"protein dephosphorylation"
"GO:0031347"	0.185563	1	1	1.16178	97.6494	104	177	"regulation of defense response"
"GO:0010951"	0.186806	1	1	1.26128	43.5836	48	79	"negative regulation of endopeptidase activity"
"GO:0070997"	0.189884	1	1	1.18057	78.3402	84	142	"neuron death"
"GO:0000077"	0.190121	1	1	1.35695	26.4812	30	48	"DNA damage checkpoint"
"GO:0022407"	0.190121	1	1	1.35695	26.4812	30	48	"regulation of cell-cell adhesion"
"GO:0032680"	0.190121	1	1	1.35695	26.4812	30	48	"regulation of tumor necrosis factor production"
"GO:0033157"	0.191033	1	1	1.21277	59.031	64	107	"regulation of intracellular protein transport"
"GO:0045088"	0.191754	1	1	1.28425	36.9633	41	67	"regulation of innate immune response"
"GO:0030203"	0.193405	1	1	1.4798	17.1024	20	31	"glycosaminoglycan metabolic process"
"GO:0003071"	0.194052	1	1	2.16923	6.06861	8	11	"renal system process involved in regulation of systemic arterial blood pressure"
"GO:0030212"	0.194052	1	1	2.16923	6.06861	8	11	"hyaluronan metabolic process"
"GO:0032481"	0.194052	1	1	2.16923	6.06861	8	11	"positive regulation of type I interferon production"
"GO:0033622"	0.194052	1	1	2.16923	6.06861	8	11	"integrin activation"
"GO:0038061"	0.194052	1	1	2.16923	6.06861	8	11	"NIK/NF-kappaB signaling"
"GO:0042149"	0.194052	1	1	2.16923	6.06861	8	11	"cellular response to glucose starvation"
"GO:0050856"	0.194052	1	1	2.16923	6.06861	8	11	"regulation of T cell receptor signaling pathway"
"GO:0051767"	0.194052	1	1	2.16923	6.06861	8	11	"nitric-oxide synthase biosynthetic process"
"GO:0051769"	0.194052	1	1	2.16923	6.06861	8	11	"regulation of nitric-oxide synthase biosynthetic process"
"GO:0072595"	0.194052	1	1	2.16923	6.06861	8	11	"maintenance of protein localization in organelle"
"GO:1901661"	0.194052	1	1	2.16923	6.06861	8	11	"quinone metabolic process"
"GO:0033044"	0.194345	1	1	1.26383	40.8252	45	74	"regulation of chromosome organization"
"GO:0043065"	0.195418	1	1	1.15	103.718	110	188	"positive regulation of apoptotic process"
"GO:0046165"	0.195575	1	1	1.31828	30.343	34	55	"alcohol biosynthetic process"
"GO:0050772"	0.197976	1	1	1.53715	14.344	17	26	"positive regulation of axonogenesis"
"GO:0071230"	0.197976	1	1	1.53715	14.344	17	26	"cellular response to amino acid stimulus"
"GO:0006090"	0.201156	1	1	1.78985	8.82707	11	16	"pyruvate metabolic process"
"GO:0006779"	0.201156	1	1	1.78985	8.82707	11	16	"porphyrin-containing compound biosynthetic process"
"GO:0006893"	0.201156	1	1	1.78985	8.82707	11	16	"Golgi to plasma membrane transport"
"GO:0010862"	0.201156	1	1	1.78985	8.82707	11	16	"positive regulation of pathway-restricted SMAD protein phosphorylation"
"GO:0014009"	0.201156	1	1	1.78985	8.82707	11	16	"glial cell proliferation"
"GO:0018208"	0.201156	1	1	1.78985	8.82707	11	16	"peptidyl-proline modification"
"GO:0032508"	0.201156	1	1	1.78985	8.82707	11	16	"DNA duplex unwinding"
"GO:0033014"	0.201156	1	1	1.78985	8.82707	11	16	"tetrapyrrole biosynthetic process"
"GO:0031329"	0.205999	1	1	1.10887	170.473	178	309	"regulation of cellular catabolic process"
"GO:0046822"	0.20637	1	1	1.22182	49.6523	54	90	"regulation of nucleocytoplasmic transport"
"GO:0042440"	0.211322	1	1	1.42423	18.2058	21	33	"pigment metabolic process"
"GO:0097191"	0.213646	1	1	1.18057	66.203	71	120	"extrinsic apoptotic signaling pathway"
"GO:0032880"	0.217957	1	1	1.12029	129.648	136	235	"regulation of protein localization"
"GO:0006906"	0.218336	1	1	1.46473	15.4474	18	28	"vesicle fusion"
"GO:0010770"	0.218336	1	1	1.46473	15.4474	18	28	"positive regulation of cell morphogenesis involved in differentiation"
"GO:0051297"	0.218336	1	1	1.46473	15.4474	18	28	"centrosome organization"
"GO:1901796"	0.218336	1	1	1.46473	15.4474	18	28	"regulation of signal transduction by p53 class mediator"
"GO:0006333"	0.219913	1	1	1.35651	22.0677	25	40	"chromatin assembly or disassembly"
"GO:0000726"	0.222906	1	1	2.43992	4.41353	6	8	"non-recombinational repair"
"GO:0001780"	0.222906	1	1	2.43992	4.41353	6	8	"neutrophil homeostasis"
"GO:0002921"	0.222906	1	1	2.43992	4.41353	6	8	"negative regulation of humoral immune response"
"GO:0003341"	0.222906	1	1	2.43992	4.41353	6	8	"cilium movement"
"GO:0006301"	0.222906	1	1	2.43992	4.41353	6	8	"postreplication repair"
"GO:0006303"	0.222906	1	1	2.43992	4.41353	6	8	"double-strand break repair via nonhomologous end joining"
"GO:0009084"	0.222906	1	1	2.43992	4.41353	6	8	"glutamine family amino acid biosynthetic process"
"GO:0009303"	0.222906	1	1	2.43992	4.41353	6	8	"rRNA transcription"
"GO:0010390"	0.222906	1	1	2.43992	4.41353	6	8	"histone monoubiquitination"
"GO:0010640"	0.222906	1	1	2.43992	4.41353	6	8	"regulation of platelet-derived growth factor receptor signaling pathway"
"GO:0010875"	0.222906	1	1	2.43992	4.41353	6	8	"positive regulation of cholesterol efflux"
"GO:0030201"	0.222906	1	1	2.43992	4.41353	6	8	"heparan sulfate proteoglycan metabolic process"
"GO:0032506"	0.222906	1	1	2.43992	4.41353	6	8	"cytokinetic process"
"GO:0033033"	0.222906	1	1	2.43992	4.41353	6	8	"negative regulation of myeloid cell apoptotic process"
"GO:0034111"	0.222906	1	1	2.43992	4.41353	6	8	"negative regulation of homotypic cell-cell adhesion"
"GO:0035067"	0.222906	1	1	2.43992	4.41353	6	8	"negative regulation of histone acetylation"
"GO:0035855"	0.222906	1	1	2.43992	4.41353	6	8	"megakaryocyte development"
"GO:0042535"	0.222906	1	1	2.43992	4.41353	6	8	"positive regulation of tumor necrosis factor biosynthetic process"
"GO:0043032"	0.222906	1	1	2.43992	4.41353	6	8	"positive regulation of macrophage activation"
"GO:0043094"	0.222906	1	1	2.43992	4.41353	6	8	"cellular metabolic compound salvage"
"GO:0045047"	0.222906	1	1	2.43992	4.41353	6	8	"protein targeting to ER"
"GO:0045910"	0.222906	1	1	2.43992	4.41353	6	8	"negative regulation of DNA recombination"
"GO:0045947"	0.222906	1	1	2.43992	4.41353	6	8	"negative regulation of translational initiation"
"GO:0046033"	0.222906	1	1	2.43992	4.41353	6	8	"AMP metabolic process"
"GO:0046697"	0.222906	1	1	2.43992	4.41353	6	8	"decidualization"
"GO:0050435"	0.222906	1	1	2.43992	4.41353	6	8	"beta-amyloid metabolic process"
"GO:0050704"	0.222906	1	1	2.43992	4.41353	6	8	"regulation of interleukin-1 secretion"
"GO:0055069"	0.222906	1	1	2.43992	4.41353	6	8	"zinc ion homeostasis"
"GO:0060136"	0.222906	1	1	2.43992	4.41353	6	8	"embryonic process involved in female pregnancy"
"GO:0061082"	0.222906	1	1	2.43992	4.41353	6	8	"myeloid leukocyte cytokine production"
"GO:0071333"	0.222906	1	1	2.43992	4.41353	6	8	"cellular response to glucose stimulus"
"GO:0071577"	0.222906	1	1	2.43992	4.41353	6	8	"zinc ion transmembrane transport"
"GO:0072599"	0.222906	1	1	2.43992	4.41353	6	8	"establishment of protein localization to endoplasmic reticulum"
"GO:0090279"	0.222906	1	1	2.43992	4.41353	6	8	"regulation of calcium ion import"
"GO:0090322"	0.222906	1	1	2.43992	4.41353	6	8	"regulation of superoxide metabolic process"
"GO:0098543"	0.222906	1	1	2.43992	4.41353	6	8	"detection of other organism"
"GO:1900027"	0.222906	1	1	2.43992	4.41353	6	8	"regulation of ruffle assembly"
"GO:0006636"	0.224816	1	1	1.52556	12.6889	15	23	"unsaturated fatty acid biosynthetic process"
"GO:0006778"	0.224816	1	1	1.52556	12.6889	15	23	"porphyrin-containing compound metabolic process"
"GO:0032507"	0.225567	1	1	1.3114	25.9295	29	47	"maintenance of protein location in cell"
"GO:0046824"	0.225567	1	1	1.3114	25.9295	29	47	"positive regulation of nucleocytoplasmic transport"
"GO:0010942"	0.226606	1	1	1.12447	114.2	120	207	"positive regulation of cell death"
"GO:0010035"	0.22724	1	1	1.16175	72.2716	77	131	"response to inorganic substance"
"GO:2000377"	0.22878	1	1	1.3772	19.3092	22	35	"regulation of reactive oxygen species metabolic process"
"GO:0007017"	0.22881	1	1	1.12572	110.338	116	200	"microtubule-based process"
"GO:0006479"	0.22928	1	1	1.2792	29.7914	33	54	"protein methylation"
"GO:0008213"	0.22928	1	1	1.2792	29.7914	33	54	"protein alkylation"
"GO:0002920"	0.22991	1	1	1.62704	9.93045	12	18	"regulation of humoral immune response"
"GO:0007031"	0.22991	1	1	1.62704	9.93045	12	18	"peroxisome organization"
"GO:0014037"	0.22991	1	1	1.62704	9.93045	12	18	"Schwann cell differentiation"
"GO:0016079"	0.22991	1	1	1.62704	9.93045	12	18	"synaptic vesicle exocytosis"
"GO:0031952"	0.22991	1	1	1.62704	9.93045	12	18	"regulation of protein autophosphorylation"
"GO:0042398"	0.22991	1	1	1.62704	9.93045	12	18	"cellular modified amino acid biosynthetic process"
"GO:0048821"	0.22991	1	1	1.62704	9.93045	12	18	"erythrocyte development"
"GO:0050688"	0.22991	1	1	1.62704	9.93045	12	18	"regulation of defense response to virus"
"GO:0060674"	0.22991	1	1	1.62704	9.93045	12	18	"placenta blood vessel development"
"GO:0090311"	0.22991	1	1	1.62704	9.93045	12	18	"regulation of protein deacetylation"
"GO:1900087"	0.22991	1	1	1.62704	9.93045	12	18	"positive regulation of G1/S transition of mitotic cell cycle"
"GO:1902229"	0.22991	1	1	1.62704	9.93045	12	18	"regulation of intrinsic apoptotic signaling pathway in response to DNA damage"
"GO:0002438"	0.231497	1	1	1.83018	7.17199	9	13	"acute inflammatory response to antigenic stimulus"
"GO:0006925"	0.231497	1	1	1.83018	7.17199	9	13	"inflammatory cell apoptotic process"
"GO:0009069"	0.231497	1	1	1.83018	7.17199	9	13	"serine family amino acid metabolic process"
"GO:0009595"	0.231497	1	1	1.83018	7.17199	9	13	"detection of biotic stimulus"
"GO:0032543"	0.231497	1	1	1.83018	7.17199	9	13	"mitochondrial translation"
"GO:0033158"	0.231497	1	1	1.83018	7.17199	9	13	"regulation of protein import into nucleus, translocation"
"GO:0045773"	0.231497	1	1	1.83018	7.17199	9	13	"positive regulation of axon extension"
"GO:0048524"	0.231497	1	1	1.83018	7.17199	9	13	"positive regulation of viral process"
"GO:0070207"	0.231497	1	1	1.83018	7.17199	9	13	"protein homotrimerization"
"GO:0071806"	0.231497	1	1	1.83018	7.17199	9	13	"protein transmembrane transport"
"GO:0072384"	0.231497	1	1	1.83018	7.17199	9	13	"organelle transport along microtubule"
"GO:2000352"	0.231497	1	1	1.83018	7.17199	9	13	"negative regulation of endothelial cell apoptotic process"
"GO:0040029"	0.23165	1	1	1.25507	33.6532	37	61	"regulation of gene expression, epigenetic"
"GO:0002221"	0.235347	1	1	1.32253	23.1711	26	42	"pattern recognition receptor signaling pathway"
"GO:0046365"	0.235347	1	1	1.32253	23.1711	26	42	"monosaccharide catabolic process"
"GO:0051494"	0.235347	1	1	1.32253	23.1711	26	42	"negative regulation of cytoskeleton organization"
"GO:0090407"	0.235504	1	1	1.13011	98.7528	104	179	"organophosphate biosynthetic process"
"GO:0044092"	0.238081	1	1	1.08466	210.746	218	382	"negative regulation of molecular function"
"GO:0009101"	0.241923	1	1	1.18083	54.0658	58	98	"glycoprotein biosynthetic process"
"GO:0000910"	0.242032	1	1	1.25798	30.8947	34	56	"cytokinesis"
"GO:0002757"	0.24294	1	1	1.18844	50.2039	54	91	"immune response-activating signal transduction"
"GO:0002262"	0.243455	1	1	1.23736	34.7566	38	63	"myeloid cell homeostasis"
"GO:0006486"	0.244107	1	1	1.20813	42.4803	46	77	"protein glycosylation"
"GO:0043413"	0.244107	1	1	1.20813	42.4803	46	77	"macromolecule glycosylation"
"GO:0051053"	0.245768	1	1	1.33688	20.4126	23	37	"negative regulation of DNA metabolic process"
"GO:0000060"	0.24736	1	1	1.44637	13.7923	16	25	"protein import into nucleus, translocation"
"GO:0007043"	0.24736	1	1	1.44637	13.7923	16	25	"cell-cell junction assembly"
"GO:0014015"	0.24736	1	1	1.44637	13.7923	16	25	"positive regulation of gliogenesis"
"GO:0044272"	0.24736	1	1	1.44637	13.7923	16	25	"sulfur compound biosynthetic process"
"GO:0044774"	0.24736	1	1	1.44637	13.7923	16	25	"mitotic DNA integrity checkpoint"
"GO:0032386"	0.250244	1	1	1.12314	97.0977	102	176	"regulation of intracellular transport"
"GO:0002758"	0.250455	1	1	1.29253	24.2744	27	44	"innate immune response-activating signal transduction"
"GO:0031056"	0.253186	1	1	1.26151	28.1363	31	51	"regulation of histone modification"
"GO:0034101"	0.253186	1	1	1.26151	28.1363	31	51	"erythrocyte homeostasis"
"GO:0045732"	0.254612	1	1	1.23861	31.9981	35	58	"positive regulation of protein catabolic process"
"GO:0030100"	0.255002	1	1	1.20707	39.7218	43	72	"regulation of endocytosis"
"GO:0033028"	0.256615	1	1	1.51074	11.0338	13	20	"myeloid cell apoptotic process"
"GO:0033209"	0.256615	1	1	1.51074	11.0338	13	20	"tumor necrosis factor-mediated signaling pathway"
"GO:0050819"	0.256615	1	1	1.51074	11.0338	13	20	"negative regulation of coagulation"
"GO:0051701"	0.256894	1	1	1.35608	17.6541	20	32	"interaction with host"
"GO:0061387"	0.256894	1	1	1.35608	17.6541	20	32	"regulation of extent of cell growth"
"GO:2000177"	0.256894	1	1	1.35608	17.6541	20	32	"regulation of neural precursor cell proliferation"
"GO:0009987"	0.256914	1	1	1.03822	3155.68	3168	5720	"cellular process"
"GO:0000076"	0.258677	1	1	3.25262	2.75846	4	5	"DNA replication checkpoint"
"GO:0000422"	0.258677	1	1	3.25262	2.75846	4	5	"mitochondrion degradation"
"GO:0001781"	0.258677	1	1	3.25262	2.75846	4	5	"neutrophil apoptotic process"
"GO:0001886"	0.258677	1	1	3.25262	2.75846	4	5	"endothelial cell morphogenesis"
"GO:0002534"	0.258677	1	1	3.25262	2.75846	4	5	"cytokine production involved in inflammatory response"
"GO:0002691"	0.258677	1	1	3.25262	2.75846	4	5	"regulation of cellular extravasation"
"GO:0002885"	0.258677	1	1	3.25262	2.75846	4	5	"positive regulation of hypersensitivity"
"GO:0002888"	0.258677	1	1	3.25262	2.75846	4	5	"positive regulation of myeloid leukocyte mediated immunity"
"GO:0003351"	0.258677	1	1	3.25262	2.75846	4	5	"epithelial cilium movement"
"GO:0006108"	0.258677	1	1	3.25262	2.75846	4	5	"malate metabolic process"
"GO:0006188"	0.258677	1	1	3.25262	2.75846	4	5	"IMP biosynthetic process"
"GO:0006591"	0.258677	1	1	3.25262	2.75846	4	5	"ornithine metabolic process"
"GO:0006623"	0.258677	1	1	3.25262	2.75846	4	5	"protein targeting to vacuole"
"GO:0006743"	0.258677	1	1	3.25262	2.75846	4	5	"ubiquinone metabolic process"
"GO:0006744"	0.258677	1	1	3.25262	2.75846	4	5	"ubiquinone biosynthetic process"
"GO:0006883"	0.258677	1	1	3.25262	2.75846	4	5	"cellular sodium ion homeostasis"
"GO:0008054"	0.258677	1	1	3.25262	2.75846	4	5	"cyclin catabolic process"
"GO:0009133"	0.258677	1	1	3.25262	2.75846	4	5	"nucleoside diphosphate biosynthetic process"
"GO:0009147"	0.258677	1	1	3.25262	2.75846	4	5	"pyrimidine nucleoside triphosphate metabolic process"
"GO:0009263"	0.258677	1	1	3.25262	2.75846	4	5	"deoxyribonucleotide biosynthetic process"
"GO:0009452"	0.258677	1	1	3.25262	2.75846	4	5	"7-methylguanosine RNA capping"
"GO:0010459"	0.258677	1	1	3.25262	2.75846	4	5	"negative regulation of heart rate"
"GO:0010544"	0.258677	1	1	3.25262	2.75846	4	5	"negative regulation of platelet activation"
"GO:0010984"	0.258677	1	1	3.25262	2.75846	4	5	"regulation of lipoprotein particle clearance"
"GO:0014050"	0.258677	1	1	3.25262	2.75846	4	5	"negative regulation of glutamate secretion"
"GO:0014067"	0.258677	1	1	3.25262	2.75846	4	5	"negative regulation of phosphatidylinositol 3-kinase signaling"
"GO:0015809"	0.258677	1	1	3.25262	2.75846	4	5	"arginine transport"
"GO:0015810"	0.258677	1	1	3.25262	2.75846	4	5	"aspartate transport"
"GO:0016558"	0.258677	1	1	3.25262	2.75846	4	5	"protein import into peroxisome matrix"
"GO:0019883"	0.258677	1	1	3.25262	2.75846	4	5	"antigen processing and presentation of endogenous antigen"
"GO:0022028"	0.258677	1	1	3.25262	2.75846	4	5	"tangential migration from the subventricular zone to the olfactory bulb"
"GO:0030388"	0.258677	1	1	3.25262	2.75846	4	5	"fructose 1,6-bisphosphate metabolic process"
"GO:0031050"	0.258677	1	1	3.25262	2.75846	4	5	"dsRNA fragmentation"
"GO:0031573"	0.258677	1	1	3.25262	2.75846	4	5	"intra-S DNA damage checkpoint"
"GO:0031958"	0.258677	1	1	3.25262	2.75846	4	5	"corticosteroid receptor signaling pathway"
"GO:0032205"	0.258677	1	1	3.25262	2.75846	4	5	"negative regulation of telomere maintenance"
"GO:0032365"	0.258677	1	1	3.25262	2.75846	4	5	"intracellular lipid transport"
"GO:0032366"	0.258677	1	1	3.25262	2.75846	4	5	"intracellular sterol transport"
"GO:0032367"	0.258677	1	1	3.25262	2.75846	4	5	"intracellular cholesterol transport"
"GO:0032515"	0.258677	1	1	3.25262	2.75846	4	5	"negative regulation of phosphoprotein phosphatase activity"
"GO:0032647"	0.258677	1	1	3.25262	2.75846	4	5	"regulation of interferon-alpha production"
"GO:0032695"	0.258677	1	1	3.25262	2.75846	4	5	"negative regulation of interleukin-12 production"
"GO:0033169"	0.258677	1	1	3.25262	2.75846	4	5	"histone H3-K9 demethylation"
"GO:0033539"	0.258677	1	1	3.25262	2.75846	4	5	"fatty acid beta-oxidation using acyl-CoA dehydrogenase"
"GO:0033632"	0.258677	1	1	3.25262	2.75846	4	5	"regulation of cell-cell adhesion mediated by integrin"
"GO:0034063"	0.258677	1	1	3.25262	2.75846	4	5	"stress granule assembly"
"GO:0034116"	0.258677	1	1	3.25262	2.75846	4	5	"positive regulation of heterotypic cell-cell adhesion"
"GO:0034244"	0.258677	1	1	3.25262	2.75846	4	5	"negative regulation of transcription elongation from RNA polymerase II promoter"
"GO:0035307"	0.258677	1	1	3.25262	2.75846	4	5	"positive regulation of protein dephosphorylation"
"GO:0035747"	0.258677	1	1	3.25262	2.75846	4	5	"natural killer cell chemotaxis"
"GO:0036260"	0.258677	1	1	3.25262	2.75846	4	5	"RNA capping"
"GO:0042178"	0.258677	1	1	3.25262	2.75846	4	5	"xenobiotic catabolic process"
"GO:0042228"	0.258677	1	1	3.25262	2.75846	4	5	"interleukin-8 biosynthetic process"
"GO:0042541"	0.258677	1	1	3.25262	2.75846	4	5	"hemoglobin biosynthetic process"
"GO:0043353"	0.258677	1	1	3.25262	2.75846	4	5	"enucleate erythrocyte differentiation"
"GO:0043984"	0.258677	1	1	3.25262	2.75846	4	5	"histone H4-K16 acetylation"
"GO:0045414"	0.258677	1	1	3.25262	2.75846	4	5	"regulation of interleukin-8 biosynthetic process"
"GO:0045651"	0.258677	1	1	3.25262	2.75846	4	5	"positive regulation of macrophage differentiation"
"GO:0045837"	0.258677	1	1	3.25262	2.75846	4	5	"negative regulation of membrane potential"
"GO:0045916"	0.258677	1	1	3.25262	2.75846	4	5	"negative regulation of complement activation"
"GO:0046031"	0.258677	1	1	3.25262	2.75846	4	5	"ADP metabolic process"
"GO:0048532"	0.258677	1	1	3.25262	2.75846	4	5	"anatomical structure arrangement"
"GO:0048711"	0.258677	1	1	3.25262	2.75846	4	5	"positive regulation of astrocyte differentiation"
"GO:0051127"	0.258677	1	1	3.25262	2.75846	4	5	"positive regulation of actin nucleation"
"GO:0051386"	0.258677	1	1	3.25262	2.75846	4	5	"regulation of neurotrophin TRK receptor signaling pathway"
"GO:0060009"	0.258677	1	1	3.25262	2.75846	4	5	"Sertoli cell development"
"GO:0060831"	0.258677	1	1	3.25262	2.75846	4	5	"smoothened signaling pathway involved in dorsal/ventral neural tube patterning"
"GO:0070193"	0.258677	1	1	3.25262	2.75846	4	5	"synaptonemal complex organization"
"GO:0070918"	0.258677	1	1	3.25262	2.75846	4	5	"production of small RNA involved in gene silencing by RNA"
"GO:0070934"	0.258677	1	1	3.25262	2.75846	4	5	"CRD-mediated mRNA stabilization"
"GO:0071025"	0.258677	1	1	3.25262	2.75846	4	5	"RNA surveillance"
"GO:0071157"	0.258677	1	1	3.25262	2.75846	4	5	"negative regulation of cell cycle arrest"
"GO:0071711"	0.258677	1	1	3.25262	2.75846	4	5	"basement membrane organization"
"GO:0072606"	0.258677	1	1	3.25262	2.75846	4	5	"interleukin-8 secretion"
"GO:0072666"	0.258677	1	1	3.25262	2.75846	4	5	"establishment of protein localization to vacuole"
"GO:1900408"	0.258677	1	1	3.25262	2.75846	4	5	"negative regulation of cellular response to oxidative stress"
"GO:1901031"	0.258677	1	1	3.25262	2.75846	4	5	"regulation of response to reactive oxygen species"
"GO:1901072"	0.258677	1	1	3.25262	2.75846	4	5	"glucosamine-containing compound catabolic process"
"GO:1901077"	0.258677	1	1	3.25262	2.75846	4	5	"regulation of relaxation of muscle"
"GO:1901663"	0.258677	1	1	3.25262	2.75846	4	5	"quinone biosynthetic process"
"GO:1901679"	0.258677	1	1	3.25262	2.75846	4	5	"nucleotide transmembrane transport"
"GO:2000258"	0.258677	1	1	3.25262	2.75846	4	5	"negative regulation of protein activation cascade"
"GO:2000501"	0.258677	1	1	3.25262	2.75846	4	5	"regulation of natural killer cell chemotaxis"
"GO:0051129"	0.260002	1	1	1.10862	111.993	117	203	"negative regulation of cellular component organization"
"GO:2000117"	0.26228	1	1	1.30193	21.516	24	39	"negative regulation of cysteine-type endopeptidase activity"
"GO:0030071"	0.264875	1	1	1.62674	8.27538	10	15	"regulation of mitotic metaphase/anaphase transition"
"GO:0030260"	0.264875	1	1	1.62674	8.27538	10	15	"entry into host cell"
"GO:0044409"	0.264875	1	1	1.62674	8.27538	10	15	"entry into host"
"GO:0045104"	0.264875	1	1	1.62674	8.27538	10	15	"intermediate filament cytoskeleton organization"
"GO:0051806"	0.264875	1	1	1.62674	8.27538	10	15	"entry into cell of other organism involved in symbiotic interaction"
"GO:0051828"	0.264875	1	1	1.62674	8.27538	10	15	"entry into other organism involved in symbiotic interaction"
"GO:0052126"	0.264875	1	1	1.62674	8.27538	10	15	"movement in host environment"
"GO:0052192"	0.264875	1	1	1.62674	8.27538	10	15	"movement in environment of other organism involved in symbiotic interaction"
"GO:0070972"	0.264875	1	1	1.62674	8.27538	10	15	"protein localization to endoplasmic reticulum"
"GO:1902099"	0.264875	1	1	1.62674	8.27538	10	15	"regulation of metaphase/anaphase transition of cell cycle"
"GO:2001235"	0.265822	1	1	1.1939	40.8252	44	74	"positive regulation of apoptotic signaling pathway"
"GO:0030307"	0.267011	1	1	1.22084	33.1015	36	60	"positive regulation of cell growth"
"GO:0043966"	0.268784	1	1	1.38302	14.8957	17	27	"histone H3 acetylation"
"GO:0046148"	0.268784	1	1	1.38302	14.8957	17	27	"pigment biosynthetic process"
"GO:0051345"	0.268909	1	1	1.10576	109.235	114	198	"positive regulation of hydrolase activity"
"GO:0002832"	0.269487	1	1	1.89761	5.51692	7	10	"negative regulation of response to biotic stimulus"
"GO:0002864"	0.269487	1	1	1.89761	5.51692	7	10	"regulation of acute inflammatory response to antigenic stimulus"
"GO:0006383"	0.269487	1	1	1.89761	5.51692	7	10	"transcription from RNA polymerase III promoter"
"GO:0006400"	0.269487	1	1	1.89761	5.51692	7	10	"tRNA modification"
"GO:0006862"	0.269487	1	1	1.89761	5.51692	7	10	"nucleotide transport"
"GO:0007184"	0.269487	1	1	1.89761	5.51692	7	10	"SMAD protein import into nucleus"
"GO:0015800"	0.269487	1	1	1.89761	5.51692	7	10	"acidic amino acid transport"
"GO:0016578"	0.269487	1	1	1.89761	5.51692	7	10	"histone deubiquitination"
"GO:0031122"	0.269487	1	1	1.89761	5.51692	7	10	"cytoplasmic microtubule organization"
"GO:0032469"	0.269487	1	1	1.89761	5.51692	7	10	"endoplasmic reticulum calcium ion homeostasis"
"GO:0033630"	0.269487	1	1	1.89761	5.51692	7	10	"positive regulation of cell adhesion mediated by integrin"
"GO:0034502"	0.269487	1	1	1.89761	5.51692	7	10	"protein localization to chromosome"
"GO:0042416"	0.269487	1	1	1.89761	5.51692	7	10	"dopamine biosynthetic process"
"GO:0045109"	0.269487	1	1	1.89761	5.51692	7	10	"intermediate filament organization"
"GO:0046686"	0.269487	1	1	1.89761	5.51692	7	10	"response to cadmium ion"
"GO:0048668"	0.269487	1	1	1.89761	5.51692	7	10	"collateral sprouting"
"GO:0050701"	0.269487	1	1	1.89761	5.51692	7	10	"interleukin-1 secretion"
"GO:0051770"	0.269487	1	1	1.89761	5.51692	7	10	"positive regulation of nitric-oxide synthase biosynthetic process"
"GO:0090003"	0.269487	1	1	1.89761	5.51692	7	10	"regulation of establishment of protein localization to plasma membrane"
"GO:0090022"	0.269487	1	1	1.89761	5.51692	7	10	"regulation of neutrophil chemotaxis"
"GO:1901185"	0.269487	1	1	1.89761	5.51692	7	10	"negative regulation of ERBB signaling pathway"
"GO:1902042"	0.269487	1	1	1.89761	5.51692	7	10	"negative regulation of extrinsic apoptotic signaling pathway via death domain receptors"
"GO:1902622"	0.269487	1	1	1.89761	5.51692	7	10	"regulation of neutrophil migration"
"GO:2001258"	0.269487	1	1	1.89761	5.51692	7	10	"negative regulation of cation channel activity"
"GO:0043066"	0.2706	1	1	1.07786	187.023	193	339	"negative regulation of apoptotic process"
"GO:0009991"	0.274327	1	1	1.14341	62.3412	66	113	"response to extracellular stimulus"
"GO:0036293"	0.27472	1	1	1.17317	45.7904	49	83	"response to decreased oxygen levels"
"GO:0046474"	0.275115	1	1	1.31428	18.7575	21	34	"glycerophospholipid biosynthetic process"
"GO:0071103"	0.278068	1	1	1.1918	38.0667	41	69	"DNA conformation change"
"GO:0019320"	0.278319	1	1	1.27135	22.6194	25	41	"hexose catabolic process"
"GO:0050818"	0.278319	1	1	1.27135	22.6194	25	41	"regulation of coagulation"
"GO:0060548"	0.279373	1	1	1.07053	207.988	214	377	"negative regulation of cell death"
"GO:0016458"	0.279668	1	1	1.242	26.4812	29	48	"gene silencing"
"GO:0072329"	0.279668	1	1	1.242	26.4812	29	48	"monocarboxylic acid catabolic process"
"GO:0080134"	0.280327	1	1	1.06933	212.953	219	386	"regulation of response to stress"
"GO:0048024"	0.281471	1	1	1.4235	12.1372	14	22	"regulation of mRNA splicing, via spliceosome"
"GO:0070482"	0.284748	1	1	1.16285	46.8938	50	85	"response to oxygen levels"
"GO:0030595"	0.287123	1	1	1.17003	43.032	46	78	"leukocyte chemotaxis"
"GO:0044764"	0.287123	1	1	1.17003	43.032	46	78	"multi-organism cellular process"
"GO:0051260"	0.287612	1	1	1.12738	68.4098	72	124	"protein homooligomerization"
"GO:0031667"	0.288694	1	1	1.14358	55.7209	59	101	"response to nutrient levels"
"GO:0001525"	0.289106	1	1	1.09216	117.51	122	213	"angiogenesis"
"GO:0006367"	0.289154	1	1	1.33117	15.9991	18	29	"transcription initiation from RNA polymerase II promoter"
"GO:0007422"	0.289154	1	1	1.33117	15.9991	18	29	"peripheral nervous system development"
"GO:0031023"	0.289154	1	1	1.33117	15.9991	18	29	"microtubule organizing center organization"
"GO:0046823"	0.289154	1	1	1.33117	15.9991	18	29	"negative regulation of nucleocytoplasmic transport"
"GO:1901607"	0.289154	1	1	1.33117	15.9991	18	29	"alpha-amino acid biosynthetic process"
"GO:0043624"	0.29266	1	1	1.27844	19.8609	22	36	"cellular protein complex disassembly"
"GO:0048675"	0.29266	1	1	1.27844	19.8609	22	36	"axon extension"
"GO:0051209"	0.29266	1	1	1.27844	19.8609	22	36	"release of sequestered calcium ion into cytosol"
"GO:0051282"	0.29266	1	1	1.27844	19.8609	22	36	"regulation of sequestering of calcium ion"
"GO:0051283"	0.29266	1	1	1.27844	19.8609	22	36	"negative regulation of sequestering of calcium ion"
"GO:1990138"	0.29266	1	1	1.27844	19.8609	22	36	"neuron projection extension"
"GO:0045089"	0.292789	1	1	1.20292	31.4464	34	57	"positive regulation of innate immune response"
"GO:0045862"	0.293769	1	1	1.22052	27.5846	30	50	"positive regulation of proteolysis"
"GO:0006638"	0.293892	1	1	1.24436	23.7227	26	43	"neutral lipid metabolic process"
"GO:0043648"	0.293892	1	1	1.24436	23.7227	26	43	"dicarboxylic acid metabolic process"
"GO:0019221"	0.294277	1	1	1.13265	60.6861	64	110	"cytokine-mediated signaling pathway"
"GO:0006879"	0.294872	1	1	1.49109	9.37876	11	17	"cellular iron ion homeostasis"
"GO:0006956"	0.294872	1	1	1.49109	9.37876	11	17	"complement activation"
"GO:0030834"	0.294872	1	1	1.49109	9.37876	11	17	"regulation of actin filament depolymerization"
"GO:0033032"	0.294872	1	1	1.49109	9.37876	11	17	"regulation of myeloid cell apoptotic process"
"GO:0035065"	0.294872	1	1	1.49109	9.37876	11	17	"regulation of histone acetylation"
"GO:0045123"	0.294872	1	1	1.49109	9.37876	11	17	"cellular extravasation"
"GO:0048247"	0.294872	1	1	1.49109	9.37876	11	17	"lymphocyte chemotaxis"
"GO:0051004"	0.294872	1	1	1.49109	9.37876	11	17	"regulation of lipoprotein lipase activity"
"GO:0016311"	0.295711	1	1	1.10604	87.1673	91	158	"dephosphorylation"
"GO:0002764"	0.301079	1	1	1.13955	52.9624	56	96	"immune response-regulating signaling pathway"
"GO:0071345"	0.302641	1	1	1.10169	88.2707	92	160	"cellular response to cytokine stimulus"
"GO:0000154"	0.304331	1	1	Inf	1.10338	2	2	"rRNA modification"
"GO:0000212"	0.304331	1	1	Inf	1.10338	2	2	"meiotic spindle organization"
"GO:0000244"	0.304331	1	1	Inf	1.10338	2	2	"spliceosomal tri-snRNP complex assembly"
"GO:0000290"	0.304331	1	1	Inf	1.10338	2	2	"deadenylation-dependent decapping of nuclear-transcribed mRNA"
"GO:0000395"	0.304331	1	1	Inf	1.10338	2	2	"mRNA 5'-splice site recognition"
"GO:0000462"	0.304331	1	1	Inf	1.10338	2	2	"maturation of SSU-rRNA from tricistronic rRNA transcript (SSU-rRNA, 5.8S rRNA, LSU-rRNA)"
"GO:0000715"	0.304331	1	1	Inf	1.10338	2	2	"nucleotide-excision repair, DNA damage recognition"
"GO:0000729"	0.304331	1	1	Inf	1.10338	2	2	"DNA double-strand break processing"
"GO:0000917"	0.304331	1	1	Inf	1.10338	2	2	"barrier septum assembly"
"GO:0000958"	0.304331	1	1	Inf	1.10338	2	2	"mitochondrial mRNA catabolic process"
"GO:0000961"	0.304331	1	1	Inf	1.10338	2	2	"negative regulation of mitochondrial RNA catabolic process"
"GO:0000962"	0.304331	1	1	Inf	1.10338	2	2	"positive regulation of mitochondrial RNA catabolic process"
"GO:0000964"	0.304331	1	1	Inf	1.10338	2	2	"mitochondrial RNA 5'-end processing"
"GO:0000966"	0.304331	1	1	Inf	1.10338	2	2	"RNA 5'-end processing"
"GO:0001180"	0.304331	1	1	Inf	1.10338	2	2	"transcription initiation from RNA polymerase I promoter for nuclear large rRNA transcript"
"GO:0001188"	0.304331	1	1	Inf	1.10338	2	2	"RNA polymerase I transcriptional preinitiation complex assembly"
"GO:0001189"	0.304331	1	1	Inf	1.10338	2	2	"RNA polymerase I transcriptional preinitiation complex assembly at the promoter for the nuclear large rRNA transcript"
"GO:0001788"	0.304331	1	1	Inf	1.10338	2	2	"antibody-dependent cellular cytotoxicity"
"GO:0001844"	0.304331	1	1	Inf	1.10338	2	2	"protein insertion into mitochondrial membrane involved in apoptotic signaling pathway"
"GO:0001867"	0.304331	1	1	Inf	1.10338	2	2	"complement activation, lectin pathway"
"GO:0001868"	0.304331	1	1	Inf	1.10338	2	2	"regulation of complement activation, lectin pathway"
"GO:0001869"	0.304331	1	1	Inf	1.10338	2	2	"negative regulation of complement activation, lectin pathway"
"GO:0001905"	0.304331	1	1	Inf	1.10338	2	2	"activation of membrane attack complex"
"GO:0001915"	0.304331	1	1	Inf	1.10338	2	2	"negative regulation of T cell mediated cytotoxicity"
"GO:0001961"	0.304331	1	1	Inf	1.10338	2	2	"positive regulation of cytokine-mediated signaling pathway"
"GO:0001969"	0.304331	1	1	Inf	1.10338	2	2	"regulation of activation of membrane attack complex"
"GO:0001998"	0.304331	1	1	Inf	1.10338	2	2	"angiotensin mediated vasoconstriction involved in regulation of systemic arterial blood pressure"
"GO:0002018"	0.304331	1	1	Inf	1.10338	2	2	"renin-angiotensin regulation of aldosterone production"
"GO:0002019"	0.304331	1	1	Inf	1.10338	2	2	"regulation of renal output by angiotensin"
"GO:0002033"	0.304331	1	1	Inf	1.10338	2	2	"vasodilation by angiotensin involved in regulation of systemic arterial blood pressure"
"GO:0002082"	0.304331	1	1	Inf	1.10338	2	2	"regulation of oxidative phosphorylation"
"GO:0002349"	0.304331	1	1	Inf	1.10338	2	2	"histamine production involved in inflammatory response"
"GO:0002441"	0.304331	1	1	Inf	1.10338	2	2	"histamine secretion involved in inflammatory response"
"GO:0002468"	0.304331	1	1	Inf	1.10338	2	2	"dendritic cell antigen processing and presentation"
"GO:0002485"	0.304331	1	1	Inf	1.10338	2	2	"antigen processing and presentation of endogenous peptide antigen via MHC class I via ER pathway, TAP-dependent"
"GO:0002538"	0.304331	1	1	Inf	1.10338	2	2	"arachidonic acid metabolite production involved in inflammatory response"
"GO:0002540"	0.304331	1	1	Inf	1.10338	2	2	"leukotriene production involved in inflammatory response"
"GO:0002553"	0.304331	1	1	Inf	1.10338	2	2	"histamine secretion by mast cell"
"GO:0002580"	0.304331	1	1	Inf	1.10338	2	2	"regulation of antigen processing and presentation of peptide or polysaccharide antigen via MHC class II"
"GO:0002604"	0.304331	1	1	Inf	1.10338	2	2	"regulation of dendritic cell antigen processing and presentation"
"GO:0002693"	0.304331	1	1	Inf	1.10338	2	2	"positive regulation of cellular extravasation"
"GO:0002752"	0.304331	1	1	Inf	1.10338	2	2	"cell surface pattern recognition receptor signaling pathway"
"GO:0003051"	0.304331	1	1	Inf	1.10338	2	2	"angiotensin-mediated drinking behavior"
"GO:0003275"	0.304331	1	1	Inf	1.10338	2	2	"apoptotic process involved in outflow tract morphogenesis"
"GO:0003330"	0.304331	1	1	Inf	1.10338	2	2	"regulation of extracellular matrix constituent secretion"
"GO:0003331"	0.304331	1	1	Inf	1.10338	2	2	"positive regulation of extracellular matrix constituent secretion"
"GO:0003419"	0.304331	1	1	Inf	1.10338	2	2	"growth plate cartilage chondrocyte proliferation"
"GO:0006054"	0.304331	1	1	Inf	1.10338	2	2	"N-acetylneuraminate metabolic process"
"GO:0006097"	0.304331	1	1	Inf	1.10338	2	2	"glyoxylate cycle"
"GO:0006106"	0.304331	1	1	Inf	1.10338	2	2	"fumarate metabolic process"
"GO:0006145"	0.304331	1	1	Inf	1.10338	2	2	"purine nucleobase catabolic process"
"GO:0006168"	0.304331	1	1	Inf	1.10338	2	2	"adenine salvage"
"GO:0006189"	0.304331	1	1	Inf	1.10338	2	2	"'de novo' IMP biosynthetic process"
"GO:0006244"	0.304331	1	1	Inf	1.10338	2	2	"pyrimidine nucleotide catabolic process"
"GO:0006268"	0.304331	1	1	Inf	1.10338	2	2	"DNA unwinding involved in DNA replication"
"GO:0006398"	0.304331	1	1	Inf	1.10338	2	2	"histone mRNA 3'-end processing"
"GO:0006420"	0.304331	1	1	Inf	1.10338	2	2	"arginyl-tRNA aminoacylation"
"GO:0006427"	0.304331	1	1	Inf	1.10338	2	2	"histidyl-tRNA aminoacylation"
"GO:0006428"	0.304331	1	1	Inf	1.10338	2	2	"isoleucyl-tRNA aminoacylation"
"GO:0006435"	0.304331	1	1	Inf	1.10338	2	2	"threonyl-tRNA aminoacylation"
"GO:0006478"	0.304331	1	1	Inf	1.10338	2	2	"peptidyl-tyrosine sulfation"
"GO:0006499"	0.304331	1	1	Inf	1.10338	2	2	"N-terminal protein myristoylation"
"GO:0006522"	0.304331	1	1	Inf	1.10338	2	2	"alanine metabolic process"
"GO:0006529"	0.304331	1	1	Inf	1.10338	2	2	"asparagine biosynthetic process"
"GO:0006551"	0.304331	1	1	Inf	1.10338	2	2	"leucine metabolic process"
"GO:0006556"	0.304331	1	1	Inf	1.10338	2	2	"S-adenosylmethionine biosynthetic process"
"GO:0006574"	0.304331	1	1	Inf	1.10338	2	2	"valine catabolic process"
"GO:0006646"	0.304331	1	1	Inf	1.10338	2	2	"phosphatidylethanolamine biosynthetic process"
"GO:0006678"	0.304331	1	1	Inf	1.10338	2	2	"glucosylceramide metabolic process"
"GO:0006680"	0.304331	1	1	Inf	1.10338	2	2	"glucosylceramide catabolic process"
"GO:0006686"	0.304331	1	1	Inf	1.10338	2	2	"sphingomyelin biosynthetic process"
"GO:0006788"	0.304331	1	1	Inf	1.10338	2	2	"heme oxidation"
"GO:0006848"	0.304331	1	1	Inf	1.10338	2	2	"pyruvate transport"
"GO:0007023"	0.304331	1	1	Inf	1.10338	2	2	"post-chaperonin tubulin folding pathway"
"GO:0007035"	0.304331	1	1	Inf	1.10338	2	2	"vacuolar acidification"
"GO:0007109"	0.304331	1	1	Inf	1.10338	2	2	"cytokinesis, completion of separation"
"GO:0007113"	0.304331	1	1	Inf	1.10338	2	2	"endomitotic cell cycle"
"GO:0007161"	0.304331	1	1	Inf	1.10338	2	2	"calcium-independent cell-matrix adhesion"
"GO:0009051"	0.304331	1	1	Inf	1.10338	2	2	"pentose-phosphate shunt, oxidative branch"
"GO:0009078"	0.304331	1	1	Inf	1.10338	2	2	"pyruvate family amino acid metabolic process"
"GO:0009106"	0.304331	1	1	Inf	1.10338	2	2	"lipoate metabolic process"
"GO:0009120"	0.304331	1	1	Inf	1.10338	2	2	"deoxyribonucleoside metabolic process"
"GO:0009129"	0.304331	1	1	Inf	1.10338	2	2	"pyrimidine nucleoside monophosphate metabolic process"
"GO:0009130"	0.304331	1	1	Inf	1.10338	2	2	"pyrimidine nucleoside monophosphate biosynthetic process"
"GO:0009186"	0.304331	1	1	Inf	1.10338	2	2	"deoxyribonucleoside diphosphate metabolic process"
"GO:0009202"	0.304331	1	1	Inf	1.10338	2	2	"deoxyribonucleoside triphosphate biosynthetic process"
"GO:0009204"	0.304331	1	1	Inf	1.10338	2	2	"deoxyribonucleoside triphosphate catabolic process"
"GO:0009211"	0.304331	1	1	Inf	1.10338	2	2	"pyrimidine deoxyribonucleoside triphosphate metabolic process"
"GO:0009221"	0.304331	1	1	Inf	1.10338	2	2	"pyrimidine deoxyribonucleotide biosynthetic process"
"GO:0009223"	0.304331	1	1	Inf	1.10338	2	2	"pyrimidine deoxyribonucleotide catabolic process"
"GO:0009405"	0.304331	1	1	Inf	1.10338	2	2	"pathogenesis"
"GO:0009449"	0.304331	1	1	Inf	1.10338	2	2	"gamma-aminobutyric acid biosynthetic process"
"GO:0009648"	0.304331	1	1	Inf	1.10338	2	2	"photoperiodism"
"GO:0010042"	0.304331	1	1	Inf	1.10338	2	2	"response to manganese ion"
"GO:0010044"	0.304331	1	1	Inf	1.10338	2	2	"response to aluminum ion"
"GO:0010269"	0.304331	1	1	Inf	1.10338	2	2	"response to selenium ion"
"GO:0010273"	0.304331	1	1	Inf	1.10338	2	2	"detoxification of copper ion"
"GO:0010520"	0.304331	1	1	Inf	1.10338	2	2	"regulation of reciprocal meiotic recombination"
"GO:0010603"	0.304331	1	1	Inf	1.10338	2	2	"regulation of cytoplasmic mRNA processing body assembly"
"GO:0010606"	0.304331	1	1	Inf	1.10338	2	2	"positive regulation of cytoplasmic mRNA processing body assembly"
"GO:0010747"	0.304331	1	1	Inf	1.10338	2	2	"positive regulation of plasma membrane long-chain fatty acid transport"
"GO:0010766"	0.304331	1	1	Inf	1.10338	2	2	"negative regulation of sodium ion transport"
"GO:0010835"	0.304331	1	1	Inf	1.10338	2	2	"regulation of protein ADP-ribosylation"
"GO:0010917"	0.304331	1	1	Inf	1.10338	2	2	"negative regulation of mitochondrial membrane potential"
"GO:0010918"	0.304331	1	1	Inf	1.10338	2	2	"positive regulation of mitochondrial membrane potential"
"GO:0010940"	0.304331	1	1	Inf	1.10338	2	2	"positive regulation of necrotic cell death"
"GO:0010958"	0.304331	1	1	Inf	1.10338	2	2	"regulation of amino acid import"
"GO:0010963"	0.304331	1	1	Inf	1.10338	2	2	"regulation of L-arginine import"
"GO:0010988"	0.304331	1	1	Inf	1.10338	2	2	"regulation of low-density lipoprotein particle clearance"
"GO:0014012"	0.304331	1	1	Inf	1.10338	2	2	"peripheral nervous system axon regeneration"
"GO:0014038"	0.304331	1	1	Inf	1.10338	2	2	"regulation of Schwann cell differentiation"
"GO:0014040"	0.304331	1	1	Inf	1.10338	2	2	"positive regulation of Schwann cell differentiation"
"GO:0014745"	0.304331	1	1	Inf	1.10338	2	2	"negative regulation of muscle adaptation"
"GO:0015014"	0.304331	1	1	Inf	1.10338	2	2	"heparan sulfate proteoglycan biosynthetic process, polysaccharide chain biosynthetic process"
"GO:0015684"	0.304331	1	1	Inf	1.10338	2	2	"ferrous iron transport"
"GO:0015688"	0.304331	1	1	Inf	1.10338	2	2	"iron chelate transport"
"GO:0015727"	0.304331	1	1	Inf	1.10338	2	2	"lactate transport"
"GO:0015781"	0.304331	1	1	Inf	1.10338	2	2	"pyrimidine nucleotide-sugar transport"
"GO:0015803"	0.304331	1	1	Inf	1.10338	2	2	"branched-chain amino acid transport"
"GO:0015820"	0.304331	1	1	Inf	1.10338	2	2	"leucine transport"
"GO:0015891"	0.304331	1	1	Inf	1.10338	2	2	"siderophore transport"
"GO:0015919"	0.304331	1	1	Inf	1.10338	2	2	"peroxisomal membrane transport"
"GO:0015959"	0.304331	1	1	Inf	1.10338	2	2	"diadenosine polyphosphate metabolic process"
"GO:0015960"	0.304331	1	1	Inf	1.10338	2	2	"diadenosine polyphosphate biosynthetic process"
"GO:0015965"	0.304331	1	1	Inf	1.10338	2	2	"diadenosine tetraphosphate metabolic process"
"GO:0015966"	0.304331	1	1	Inf	1.10338	2	2	"diadenosine tetraphosphate biosynthetic process"
"GO:0016080"	0.304331	1	1	Inf	1.10338	2	2	"synaptic vesicle targeting"
"GO:0016081"	0.304331	1	1	Inf	1.10338	2	2	"synaptic vesicle docking involved in exocytosis"
"GO:0016199"	0.304331	1	1	Inf	1.10338	2	2	"axon midline choice point recognition"
"GO:0016246"	0.304331	1	1	Inf	1.10338	2	2	"RNA interference"
"GO:0017126"	0.304331	1	1	Inf	1.10338	2	2	"nucleologenesis"
"GO:0018065"	0.304331	1	1	Inf	1.10338	2	2	"protein-cofactor linkage"
"GO:0018126"	0.304331	1	1	Inf	1.10338	2	2	"protein hydroxylation"
"GO:0018199"	0.304331	1	1	Inf	1.10338	2	2	"peptidyl-glutamine modification"
"GO:0018206"	0.304331	1	1	Inf	1.10338	2	2	"peptidyl-methionine modification"
"GO:0018377"	0.304331	1	1	Inf	1.10338	2	2	"protein myristoylation"
"GO:0018916"	0.304331	1	1	Inf	1.10338	2	2	"nitrobenzene metabolic process"
"GO:0019262"	0.304331	1	1	Inf	1.10338	2	2	"N-acetylneuraminate catabolic process"
"GO:0019322"	0.304331	1	1	Inf	1.10338	2	2	"pentose biosynthetic process"
"GO:0019344"	0.304331	1	1	Inf	1.10338	2	2	"cysteine biosynthetic process"
"GO:0019452"	0.304331	1	1	Inf	1.10338	2	2	"L-cysteine catabolic process to taurine"
"GO:0019547"	0.304331	1	1	Inf	1.10338	2	2	"arginine catabolic process to ornithine"
"GO:0019673"	0.304331	1	1	Inf	1.10338	2	2	"GDP-mannose metabolic process"
"GO:0019682"	0.304331	1	1	Inf	1.10338	2	2	"glyceraldehyde-3-phosphate metabolic process"
"GO:0019800"	0.304331	1	1	Inf	1.10338	2	2	"peptide cross-linking via chondroitin 4-sulfate glycosaminoglycan"
"GO:0021775"	0.304331	1	1	Inf	1.10338	2	2	"smoothened signaling pathway involved in ventral spinal cord interneuron specification"
"GO:0021776"	0.304331	1	1	Inf	1.10338	2	2	"smoothened signaling pathway involved in spinal cord motor neuron cell fate specification"
"GO:0022027"	0.304331	1	1	Inf	1.10338	2	2	"interkinetic nuclear migration"
"GO:0023035"	0.304331	1	1	Inf	1.10338	2	2	"CD40 signaling pathway"
"GO:0030157"	0.304331	1	1	Inf	1.10338	2	2	"pancreatic juice secretion"
"GO:0030327"	0.304331	1	1	Inf	1.10338	2	2	"prenylated protein catabolic process"
"GO:0030422"	0.304331	1	1	Inf	1.10338	2	2	"production of siRNA involved in RNA interference"
"GO:0030952"	0.304331	1	1	Inf	1.10338	2	2	"establishment or maintenance of cytoskeleton polarity"
"GO:0031022"	0.304331	1	1	Inf	1.10338	2	2	"nuclear migration along microfilament"
"GO:0031104"	0.304331	1	1	Inf	1.10338	2	2	"dendrite regeneration"
"GO:0031167"	0.304331	1	1	Inf	1.10338	2	2	"rRNA methylation"
"GO:0031585"	0.304331	1	1	Inf	1.10338	2	2	"regulation of inositol 1,4,5-trisphosphate-sensitive calcium-release channel activity"
"GO:0031937"	0.304331	1	1	Inf	1.10338	2	2	"positive regulation of chromatin silencing"
"GO:0032119"	0.304331	1	1	Inf	1.10338	2	2	"sequestering of zinc ion"
"GO:0032202"	0.304331	1	1	Inf	1.10338	2	2	"telomere assembly"
"GO:0032206"	0.304331	1	1	Inf	1.10338	2	2	"positive regulation of telomere maintenance"
"GO:0032226"	0.304331	1	1	Inf	1.10338	2	2	"positive regulation of synaptic transmission, dopaminergic"
"GO:0032261"	0.304331	1	1	Inf	1.10338	2	2	"purine nucleotide salvage"
"GO:0032290"	0.304331	1	1	Inf	1.10338	2	2	"peripheral nervous system myelin formation"
"GO:0032298"	0.304331	1	1	Inf	1.10338	2	2	"positive regulation of DNA-dependent DNA replication initiation"
"GO:0032512"	0.304331	1	1	Inf	1.10338	2	2	"regulation of protein phosphatase type 2B activity"
"GO:0032513"	0.304331	1	1	Inf	1.10338	2	2	"negative regulation of protein phosphatase type 2B activity"
"GO:0032594"	0.304331	1	1	Inf	1.10338	2	2	"protein transport within lipid bilayer"
"GO:0032618"	0.304331	1	1	Inf	1.10338	2	2	"interleukin-15 production"
"GO:0032688"	0.304331	1	1	Inf	1.10338	2	2	"negative regulation of interferon-beta production"
"GO:0032707"	0.304331	1	1	Inf	1.10338	2	2	"negative regulation of interleukin-23 production"
"GO:0032764"	0.304331	1	1	Inf	1.10338	2	2	"negative regulation of mast cell cytokine production"
"GO:0032876"	0.304331	1	1	Inf	1.10338	2	2	"negative regulation of DNA endoreduplication"
"GO:0033182"	0.304331	1	1	Inf	1.10338	2	2	"regulation of histone ubiquitination"
"GO:0033183"	0.304331	1	1	Inf	1.10338	2	2	"negative regulation of histone ubiquitination"
"GO:0033212"	0.304331	1	1	Inf	1.10338	2	2	"iron assimilation"
"GO:0033214"	0.304331	1	1	Inf	1.10338	2	2	"iron assimilation by chelation and transport"
"GO:0033262"	0.304331	1	1	Inf	1.10338	2	2	"regulation of nuclear cell cycle DNA replication"
"GO:0033578"	0.304331	1	1	Inf	1.10338	2	2	"protein glycosylation in Golgi"
"GO:0033617"	0.304331	1	1	Inf	1.10338	2	2	"mitochondrial respiratory chain complex IV assembly"
"GO:0034117"	0.304331	1	1	Inf	1.10338	2	2	"erythrocyte aggregation"
"GO:0034118"	0.304331	1	1	Inf	1.10338	2	2	"regulation of erythrocyte aggregation"
"GO:0034196"	0.304331	1	1	Inf	1.10338	2	2	"acylglycerol transport"
"GO:0034197"	0.304331	1	1	Inf	1.10338	2	2	"triglyceride transport"
"GO:0034239"	0.304331	1	1	Inf	1.10338	2	2	"regulation of macrophage fusion"
"GO:0034312"	0.304331	1	1	Inf	1.10338	2	2	"diol biosynthetic process"
"GO:0034316"	0.304331	1	1	Inf	1.10338	2	2	"negative regulation of Arp2/3 complex-mediated actin nucleation"
"GO:0034401"	0.304331	1	1	Inf	1.10338	2	2	"regulation of transcription by chromatin organization"
"GO:0034418"	0.304331	1	1	Inf	1.10338	2	2	"urate biosynthetic process"
"GO:0034616"	0.304331	1	1	Inf	1.10338	2	2	"response to laminar fluid shear stress"
"GO:0035278"	0.304331	1	1	Inf	1.10338	2	2	"negative regulation of translation involved in gene silencing by miRNA"
"GO:0035308"	0.304331	1	1	Inf	1.10338	2	2	"negative regulation of protein dephosphorylation"
"GO:0035524"	0.304331	1	1	Inf	1.10338	2	2	"proline transmembrane transport"
"GO:0035684"	0.304331	1	1	Inf	1.10338	2	2	"helper T cell extravasation"
"GO:0035701"	0.304331	1	1	Inf	1.10338	2	2	"hematopoietic stem cell migration"
"GO:0035735"	0.304331	1	1	Inf	1.10338	2	2	"intraciliary transport involved in cilium morphogenesis"
"GO:0035787"	0.304331	1	1	Inf	1.10338	2	2	"cell migration involved in kidney development"
"GO:0035788"	0.304331	1	1	Inf	1.10338	2	2	"cell migration involved in metanephros development"
"GO:0035789"	0.304331	1	1	Inf	1.10338	2	2	"metanephric mesenchymal cell migration"
"GO:0035793"	0.304331	1	1	Inf	1.10338	2	2	"positive regulation of metanephric mesenchymal cell migration by platelet-derived growth factor receptor-beta signaling pathway"
"GO:0035845"	0.304331	1	1	Inf	1.10338	2	2	"photoreceptor cell outer segment organization"
"GO:0035873"	0.304331	1	1	Inf	1.10338	2	2	"lactate transmembrane transport"
"GO:0035879"	0.304331	1	1	Inf	1.10338	2	2	"plasma membrane lactate transport"
"GO:0035931"	0.304331	1	1	Inf	1.10338	2	2	"mineralocorticoid secretion"
"GO:0035932"	0.304331	1	1	Inf	1.10338	2	2	"aldosterone secretion"
"GO:0035964"	0.304331	1	1	Inf	1.10338	2	2	"COPI-coated vesicle budding"
"GO:0036035"	0.304331	1	1	Inf	1.10338	2	2	"osteoclast development"
"GO:0036289"	0.304331	1	1	Inf	1.10338	2	2	"peptidyl-serine autophosphorylation"
"GO:0036324"	0.304331	1	1	Inf	1.10338	2	2	"vascular endothelial growth factor receptor-2 signaling pathway"
"GO:0038086"	0.304331	1	1	Inf	1.10338	2	2	"VEGF-activated platelet-derived growth factor receptor signaling pathway"
"GO:0038091"	0.304331	1	1	Inf	1.10338	2	2	"positive regulation of cell proliferation by VEGF-activated platelet derived growth factor receptor signaling pathway"
"GO:0038094"	0.304331	1	1	Inf	1.10338	2	2	"Fc-gamma receptor signaling pathway"
"GO:0038165"	0.304331	1	1	Inf	1.10338	2	2	"oncostatin-M-mediated signaling pathway"
"GO:0040033"	0.304331	1	1	Inf	1.10338	2	2	"negative regulation of translation, ncRNA-mediated"
"GO:0042117"	0.304331	1	1	Inf	1.10338	2	2	"monocyte activation"
"GO:0042167"	0.304331	1	1	Inf	1.10338	2	2	"heme catabolic process"
"GO:0042182"	0.304331	1	1	Inf	1.10338	2	2	"ketone catabolic process"
"GO:0042323"	0.304331	1	1	Inf	1.10338	2	2	"negative regulation of circadian sleep/wake cycle, non-REM sleep"
"GO:0042494"	0.304331	1	1	Inf	1.10338	2	2	"detection of bacterial lipoprotein"
"GO:0042495"	0.304331	1	1	Inf	1.10338	2	2	"detection of triacyl bacterial lipopeptide"
"GO:0042695"	0.304331	1	1	Inf	1.10338	2	2	"thelarche"
"GO:0042762"	0.304331	1	1	Inf	1.10338	2	2	"regulation of sulfur metabolic process"
"GO:0042780"	0.304331	1	1	Inf	1.10338	2	2	"tRNA 3'-end processing"
"GO:0042996"	0.304331	1	1	Inf	1.10338	2	2	"regulation of Golgi to plasma membrane protein transport"
"GO:0043103"	0.304331	1	1	Inf	1.10338	2	2	"hypoxanthine salvage"
"GO:0043153"	0.304331	1	1	Inf	1.10338	2	2	"entrainment of circadian clock by photoperiod"
"GO:0043173"	0.304331	1	1	Inf	1.10338	2	2	"nucleotide salvage"
"GO:0043312"	0.304331	1	1	Inf	1.10338	2	2	"neutrophil degranulation"
"GO:0043578"	0.304331	1	1	Inf	1.10338	2	2	"nuclear matrix organization"
"GO:0043634"	0.304331	1	1	Inf	1.10338	2	2	"polyadenylation-dependent ncRNA catabolic process"
"GO:0043652"	0.304331	1	1	Inf	1.10338	2	2	"engulfment of apoptotic cell"
"GO:0043686"	0.304331	1	1	Inf	1.10338	2	2	"co-translational protein modification"
"GO:0044088"	0.304331	1	1	Inf	1.10338	2	2	"regulation of vacuole organization"
"GO:0044565"	0.304331	1	1	Inf	1.10338	2	2	"dendritic cell proliferation"
"GO:0044803"	0.304331	1	1	Inf	1.10338	2	2	"multi-organism membrane organization"
"GO:0045039"	0.304331	1	1	Inf	1.10338	2	2	"protein import into mitochondrial inner membrane"
"GO:0045046"	0.304331	1	1	Inf	1.10338	2	2	"protein import into peroxisome membrane"
"GO:0045415"	0.304331	1	1	Inf	1.10338	2	2	"negative regulation of interleukin-8 biosynthetic process"
"GO:0045542"	0.304331	1	1	Inf	1.10338	2	2	"positive regulation of cholesterol biosynthetic process"
"GO:0045654"	0.304331	1	1	Inf	1.10338	2	2	"positive regulation of megakaryocyte differentiation"
"GO:0045657"	0.304331	1	1	Inf	1.10338	2	2	"positive regulation of monocyte differentiation"
"GO:0045716"	0.304331	1	1	Inf	1.10338	2	2	"positive regulation of low-density lipoprotein particle receptor biosynthetic process"
"GO:0045900"	0.304331	1	1	Inf	1.10338	2	2	"negative regulation of translational elongation"
"GO:0045914"	0.304331	1	1	Inf	1.10338	2	2	"negative regulation of catecholamine metabolic process"
"GO:0045943"	0.304331	1	1	Inf	1.10338	2	2	"positive regulation of transcription from RNA polymerase I promoter"
"GO:0045963"	0.304331	1	1	Inf	1.10338	2	2	"negative regulation of dopamine metabolic process"
"GO:0045974"	0.304331	1	1	Inf	1.10338	2	2	"regulation of translation, ncRNA-mediated"
"GO:0045978"	0.304331	1	1	Inf	1.10338	2	2	"negative regulation of nucleoside metabolic process"
"GO:0045979"	0.304331	1	1	Inf	1.10338	2	2	"positive regulation of nucleoside metabolic process"
"GO:0046038"	0.304331	1	1	Inf	1.10338	2	2	"GMP catabolic process"
"GO:0046083"	0.304331	1	1	Inf	1.10338	2	2	"adenine metabolic process"
"GO:0046084"	0.304331	1	1	Inf	1.10338	2	2	"adenine biosynthetic process"
"GO:0046098"	0.304331	1	1	Inf	1.10338	2	2	"guanine metabolic process"
"GO:0046102"	0.304331	1	1	Inf	1.10338	2	2	"inosine metabolic process"
"GO:0046110"	0.304331	1	1	Inf	1.10338	2	2	"xanthine metabolic process"
"GO:0046121"	0.304331	1	1	Inf	1.10338	2	2	"deoxyribonucleoside catabolic process"
"GO:0046122"	0.304331	1	1	Inf	1.10338	2	2	"purine deoxyribonucleoside metabolic process"
"GO:0046124"	0.304331	1	1	Inf	1.10338	2	2	"purine deoxyribonucleoside catabolic process"
"GO:0046149"	0.304331	1	1	Inf	1.10338	2	2	"pigment catabolic process"
"GO:0046208"	0.304331	1	1	Inf	1.10338	2	2	"spermine catabolic process"
"GO:0046292"	0.304331	1	1	Inf	1.10338	2	2	"formaldehyde metabolic process"
"GO:0046449"	0.304331	1	1	Inf	1.10338	2	2	"creatinine metabolic process"
"GO:0046512"	0.304331	1	1	Inf	1.10338	2	2	"sphingosine biosynthetic process"
"GO:0046520"	0.304331	1	1	Inf	1.10338	2	2	"sphingoid biosynthetic process"
"GO:0046598"	0.304331	1	1	Inf	1.10338	2	2	"positive regulation of viral entry into host cell"
"GO:0046654"	0.304331	1	1	Inf	1.10338	2	2	"tetrahydrofolate biosynthetic process"
"GO:0046831"	0.304331	1	1	Inf	1.10338	2	2	"regulation of RNA export from nucleus"
"GO:0046949"	0.304331	1	1	Inf	1.10338	2	2	"fatty-acyl-CoA biosynthetic process"
"GO:0048251"	0.304331	1	1	Inf	1.10338	2	2	"elastic fiber assembly"
"GO:0048791"	0.304331	1	1	Inf	1.10338	2	2	"calcium ion-dependent exocytosis of neurotransmitter"
"GO:0048936"	0.304331	1	1	Inf	1.10338	2	2	"peripheral nervous system neuron axonogenesis"
"GO:0051013"	0.304331	1	1	Inf	1.10338	2	2	"microtubule severing"
"GO:0051126"	0.304331	1	1	Inf	1.10338	2	2	"negative regulation of actin nucleation"
"GO:0051176"	0.304331	1	1	Inf	1.10338	2	2	"positive regulation of sulfur metabolic process"
"GO:0051295"	0.304331	1	1	Inf	1.10338	2	2	"establishment of meiotic spindle localization"
"GO:0051315"	0.304331	1	1	Inf	1.10338	2	2	"attachment of spindle microtubules to kinetochore involved in mitotic sister chromatid segregation"
"GO:0051410"	0.304331	1	1	Inf	1.10338	2	2	"detoxification of nitrogen compound"
"GO:0051541"	0.304331	1	1	Inf	1.10338	2	2	"elastin metabolic process"
"GO:0051561"	0.304331	1	1	Inf	1.10338	2	2	"positive regulation of mitochondrial calcium ion concentration"
"GO:0051563"	0.304331	1	1	Inf	1.10338	2	2	"smooth endoplasmic reticulum calcium ion homeostasis"
"GO:0051584"	0.304331	1	1	Inf	1.10338	2	2	"regulation of dopamine uptake involved in synaptic transmission"
"GO:0051940"	0.304331	1	1	Inf	1.10338	2	2	"regulation of catecholamine uptake involved in synaptic transmission"
"GO:0055073"	0.304331	1	1	Inf	1.10338	2	2	"cadmium ion homeostasis"
"GO:0055099"	0.304331	1	1	Inf	1.10338	2	2	"response to high density lipoprotein particle"
"GO:0060020"	0.304331	1	1	Inf	1.10338	2	2	"Bergmann glial cell differentiation"
"GO:0060339"	0.304331	1	1	Inf	1.10338	2	2	"negative regulation of type I interferon-mediated signaling pathway"
"GO:0060368"	0.304331	1	1	Inf	1.10338	2	2	"regulation of Fc receptor mediated stimulatory signaling pathway"
"GO:0060397"	0.304331	1	1	Inf	1.10338	2	2	"JAK-STAT cascade involved in growth hormone signaling pathway"
"GO:0060398"	0.304331	1	1	Inf	1.10338	2	2	"regulation of growth hormone receptor signaling pathway"
"GO:0060623"	0.304331	1	1	Inf	1.10338	2	2	"regulation of chromosome condensation"
"GO:0060689"	0.304331	1	1	Inf	1.10338	2	2	"cell differentiation involved in salivary gland development"
"GO:0060690"	0.304331	1	1	Inf	1.10338	2	2	"epithelial cell differentiation involved in salivary gland development"
"GO:0060744"	0.304331	1	1	Inf	1.10338	2	2	"mammary gland branching involved in thelarche"
"GO:0060763"	0.304331	1	1	Inf	1.10338	2	2	"mammary duct terminal end bud growth"
"GO:0060983"	0.304331	1	1	Inf	1.10338	2	2	"epicardium-derived cardiac vascular smooth muscle cell differentiation"
"GO:0061029"	0.304331	1	1	Inf	1.10338	2	2	"eyelid development in camera-type eye"
"GO:0061042"	0.304331	1	1	Inf	1.10338	2	2	"vascular wound healing"
"GO:0061043"	0.304331	1	1	Inf	1.10338	2	2	"regulation of vascular wound healing"
"GO:0061088"	0.304331	1	1	Inf	1.10338	2	2	"regulation of sequestering of zinc ion"
"GO:0061196"	0.304331	1	1	Inf	1.10338	2	2	"fungiform papilla development"
"GO:0061197"	0.304331	1	1	Inf	1.10338	2	2	"fungiform papilla morphogenesis"
"GO:0061198"	0.304331	1	1	Inf	1.10338	2	2	"fungiform papilla formation"
"GO:0061438"	0.304331	1	1	Inf	1.10338	2	2	"renal system vasculature morphogenesis"
"GO:0061439"	0.304331	1	1	Inf	1.10338	2	2	"kidney vasculature morphogenesis"
"GO:0070071"	0.304331	1	1	Inf	1.10338	2	2	"proton-transporting two-sector ATPase complex assembly"
"GO:0070125"	0.304331	1	1	Inf	1.10338	2	2	"mitochondrial translational elongation"
"GO:0070131"	0.304331	1	1	Inf	1.10338	2	2	"positive regulation of mitochondrial translation"
"GO:0070198"	0.304331	1	1	Inf	1.10338	2	2	"protein localization to chromosome, telomeric region"
"GO:0070199"	0.304331	1	1	Inf	1.10338	2	2	"establishment of protein localization to chromosome"
"GO:0070256"	0.304331	1	1	Inf	1.10338	2	2	"negative regulation of mucus secretion"
"GO:0070262"	0.304331	1	1	Inf	1.10338	2	2	"peptidyl-serine dephosphorylation"
"GO:0070340"	0.304331	1	1	Inf	1.10338	2	2	"detection of bacterial lipopeptide"
"GO:0070427"	0.304331	1	1	Inf	1.10338	2	2	"nucleotide-binding oligomerization domain containing 1 signaling pathway"
"GO:0070458"	0.304331	1	1	Inf	1.10338	2	2	"cellular detoxification of nitrogen compound"
"GO:0070488"	0.304331	1	1	Inf	1.10338	2	2	"neutrophil aggregation"
"GO:0070535"	0.304331	1	1	Inf	1.10338	2	2	"histone H2A K63-linked ubiquitination"
"GO:0070537"	0.304331	1	1	Inf	1.10338	2	2	"histone H2A K63-linked deubiquitination"
"GO:0070682"	0.304331	1	1	Inf	1.10338	2	2	"proteasome regulatory particle assembly"
"GO:0070831"	0.304331	1	1	Inf	1.10338	2	2	"basement membrane assembly"
"GO:0070843"	0.304331	1	1	Inf	1.10338	2	2	"misfolded protein transport"
"GO:0070844"	0.304331	1	1	Inf	1.10338	2	2	"polyubiquitinated protein transport"
"GO:0070845"	0.304331	1	1	Inf	1.10338	2	2	"polyubiquitinated misfolded protein transport"
"GO:0070940"	0.304331	1	1	Inf	1.10338	2	2	"dephosphorylation of RNA polymerase II C-terminal domain"
"GO:0070966"	0.304331	1	1	Inf	1.10338	2	2	"nuclear-transcribed mRNA catabolic process, no-go decay"
"GO:0071029"	0.304331	1	1	Inf	1.10338	2	2	"nuclear ncRNA surveillance"
"GO:0071034"	0.304331	1	1	Inf	1.10338	2	2	"CUT catabolic process"
"GO:0071035"	0.304331	1	1	Inf	1.10338	2	2	"nuclear polyadenylation-dependent rRNA catabolic process"
"GO:0071043"	0.304331	1	1	Inf	1.10338	2	2	"CUT metabolic process"
"GO:0071046"	0.304331	1	1	Inf	1.10338	2	2	"nuclear polyadenylation-dependent ncRNA catabolic process"
"GO:0071071"	0.304331	1	1	Inf	1.10338	2	2	"regulation of phospholipid biosynthetic process"
"GO:0071072"	0.304331	1	1	Inf	1.10338	2	2	"negative regulation of phospholipid biosynthetic process"
"GO:0071218"	0.304331	1	1	Inf	1.10338	2	2	"cellular response to misfolded protein"
"GO:0071447"	0.304331	1	1	Inf	1.10338	2	2	"cellular response to hydroperoxide"
"GO:0071475"	0.304331	1	1	Inf	1.10338	2	2	"cellular hyperosmotic salinity response"
"GO:0071476"	0.304331	1	1	Inf	1.10338	2	2	"cellular hypotonic response"
"GO:0071499"	0.304331	1	1	Inf	1.10338	2	2	"cellular response to laminar fluid shear stress"
"GO:0071539"	0.304331	1	1	Inf	1.10338	2	2	"protein localization to centrosome"
"GO:0071557"	0.304331	1	1	Inf	1.10338	2	2	"histone H3-K27 demethylation"
"GO:0071603"	0.304331	1	1	Inf	1.10338	2	2	"endothelial cell-cell adhesion"
"GO:0071649"	0.304331	1	1	Inf	1.10338	2	2	"regulation of chemokine (C-C motif) ligand 5 production"
"GO:0071725"	0.304331	1	1	Inf	1.10338	2	2	"response to triacyl bacterial lipopeptide"
"GO:0071727"	0.304331	1	1	Inf	1.10338	2	2	"cellular response to triacyl bacterial lipopeptide"
"GO:0071763"	0.304331	1	1	Inf	1.10338	2	2	"nuclear membrane organization"
"GO:0072103"	0.304331	1	1	Inf	1.10338	2	2	"glomerulus vasculature morphogenesis"
"GO:0072104"	0.304331	1	1	Inf	1.10338	2	2	"glomerular capillary formation"
"GO:0072134"	0.304331	1	1	Inf	1.10338	2	2	"nephrogenic mesenchyme morphogenesis"
"GO:0072275"	0.304331	1	1	Inf	1.10338	2	2	"metanephric glomerulus morphogenesis"
"GO:0072276"	0.304331	1	1	Inf	1.10338	2	2	"metanephric glomerulus vasculature morphogenesis"
"GO:0072277"	0.304331	1	1	Inf	1.10338	2	2	"metanephric glomerular capillary formation"
"GO:0072321"	0.304331	1	1	Inf	1.10338	2	2	"chaperone-mediated protein transport"
"GO:0072338"	0.304331	1	1	Inf	1.10338	2	2	"cellular lactam metabolic process"
"GO:0072553"	0.304331	1	1	Inf	1.10338	2	2	"terminal button organization"
"GO:0072683"	0.304331	1	1	Inf	1.10338	2	2	"T cell extravasation"
"GO:0080182"	0.304331	1	1	Inf	1.10338	2	2	"histone H3-K4 trimethylation"
"GO:0090085"	0.304331	1	1	Inf	1.10338	2	2	"regulation of protein deubiquitination"
"GO:0090135"	0.304331	1	1	Inf	1.10338	2	2	"actin filament branching"
"GO:0090205"	0.304331	1	1	Inf	1.10338	2	2	"positive regulation of cholesterol metabolic process"
"GO:0090230"	0.304331	1	1	Inf	1.10338	2	2	"regulation of centromere complex assembly"
"GO:0090261"	0.304331	1	1	Inf	1.10338	2	2	"positive regulation of inclusion body assembly"
"GO:0090272"	0.304331	1	1	Inf	1.10338	2	2	"negative regulation of fibroblast growth factor production"
"GO:0090283"	0.304331	1	1	Inf	1.10338	2	2	"regulation of protein glycosylation in Golgi"
"GO:0090292"	0.304331	1	1	Inf	1.10338	2	2	"nuclear matrix anchoring at nuclear membrane"
"GO:0090481"	0.304331	1	1	Inf	1.10338	2	2	"pyrimidine nucleotide-sugar transmembrane transport"
"GO:0090529"	0.304331	1	1	Inf	1.10338	2	2	"cell septum assembly"
"GO:0097034"	0.304331	1	1	Inf	1.10338	2	2	"mitochondrial respiratory chain complex IV biogenesis"
"GO:0097039"	0.304331	1	1	Inf	1.10338	2	2	"protein linear polyubiquitination"
"GO:0097048"	0.304331	1	1	Inf	1.10338	2	2	"dendritic cell apoptotic process"
"GO:0097049"	0.304331	1	1	Inf	1.10338	2	2	"motor neuron apoptotic process"
"GO:0097089"	0.304331	1	1	Inf	1.10338	2	2	"methyl-branched fatty acid metabolic process"
"GO:0097119"	0.304331	1	1	Inf	1.10338	2	2	"postsynaptic density protein 95 clustering"
"GO:0097320"	0.304331	1	1	Inf	1.10338	2	2	"membrane tubulation"
"GO:0097411"	0.304331	1	1	Inf	1.10338	2	2	"hypoxia-inducible factor-1alpha signaling pathway"
"GO:0098506"	0.304331	1	1	Inf	1.10338	2	2	"polynucleotide 3' dephosphorylation"
"GO:1900016"	0.304331	1	1	Inf	1.10338	2	2	"negative regulation of cytokine production involved in inflammatory response"
"GO:1900025"	0.304331	1	1	Inf	1.10338	2	2	"negative regulation of substrate adhesion-dependent cell spreading"
"GO:1900045"	0.304331	1	1	Inf	1.10338	2	2	"negative regulation of protein K63-linked ubiquitination"
"GO:1900063"	0.304331	1	1	Inf	1.10338	2	2	"regulation of peroxisome organization"
"GO:1900238"	0.304331	1	1	Inf	1.10338	2	2	"regulation of metanephric mesenchymal cell migration by platelet-derived growth factor receptor-beta signaling pathway"
"GO:1900739"	0.304331	1	1	Inf	1.10338	2	2	"regulation of protein insertion into mitochondrial membrane involved in apoptotic signaling pathway"
"GO:1900740"	0.304331	1	1	Inf	1.10338	2	2	"positive regulation of protein insertion into mitochondrial membrane involved in apoptotic signaling pathway"
"GO:1901165"	0.304331	1	1	Inf	1.10338	2	2	"positive regulation of trophoblast cell migration"
"GO:1901314"	0.304331	1	1	Inf	1.10338	2	2	"regulation of histone H2A K63-linked ubiquitination"
"GO:1901315"	0.304331	1	1	Inf	1.10338	2	2	"negative regulation of histone H2A K63-linked ubiquitination"
"GO:1901534"	0.304331	1	1	Inf	1.10338	2	2	"positive regulation of hematopoietic progenitor cell differentiation"
"GO:1901836"	0.304331	1	1	Inf	1.10338	2	2	"regulation of transcription of nuclear large rRNA transcript from RNA polymerase I promoter"
"GO:1901841"	0.304331	1	1	Inf	1.10338	2	2	"regulation of high voltage-gated calcium channel activity"
"GO:1901856"	0.304331	1	1	Inf	1.10338	2	2	"negative regulation of cellular respiration"
"GO:1901857"	0.304331	1	1	Inf	1.10338	2	2	"positive regulation of cellular respiration"
"GO:1901858"	0.304331	1	1	Inf	1.10338	2	2	"regulation of mitochondrial DNA metabolic process"
"GO:1901977"	0.304331	1	1	Inf	1.10338	2	2	"negative regulation of cell cycle checkpoint"
"GO:1902256"	0.304331	1	1	Inf	1.10338	2	2	"regulation of apoptotic process involved in outflow tract morphogenesis"
"GO:1902257"	0.304331	1	1	Inf	1.10338	2	2	"negative regulation of apoptotic process involved in outflow tract morphogenesis"
"GO:1902340"	0.304331	1	1	Inf	1.10338	2	2	"negative regulation of chromosome condensation"
"GO:1902373"	0.304331	1	1	Inf	1.10338	2	2	"negative regulation of mRNA catabolic process"
"GO:1990169"	0.304331	1	1	Inf	1.10338	2	2	"stress response to copper ion"
"GO:2000002"	0.304331	1	1	Inf	1.10338	2	2	"negative regulation of DNA damage checkpoint"
"GO:2000097"	0.304331	1	1	Inf	1.10338	2	2	"regulation of smooth muscle cell-matrix adhesion"
"GO:2000098"	0.304331	1	1	Inf	1.10338	2	2	"negative regulation of smooth muscle cell-matrix adhesion"
"GO:2000121"	0.304331	1	1	Inf	1.10338	2	2	"regulation of removal of superoxide radicals"
"GO:2000173"	0.304331	1	1	Inf	1.10338	2	2	"negative regulation of branching morphogenesis of a nerve"
"GO:2000256"	0.304331	1	1	Inf	1.10338	2	2	"positive regulation of male germ cell proliferation"
"GO:2000275"	0.304331	1	1	Inf	1.10338	2	2	"regulation of oxidative phosphorylation uncoupler activity"
"GO:2000277"	0.304331	1	1	Inf	1.10338	2	2	"positive regulation of oxidative phosphorylation uncoupler activity"
"GO:2000298"	0.304331	1	1	Inf	1.10338	2	2	"regulation of Rho-dependent protein serine/threonine kinase activity"
"GO:2000325"	0.304331	1	1	Inf	1.10338	2	2	"regulation of ligand-dependent nuclear receptor transcription coactivator activity"
"GO:2000327"	0.304331	1	1	Inf	1.10338	2	2	"positive regulation of ligand-dependent nuclear receptor transcription coactivator activity"
"GO:2000586"	0.304331	1	1	Inf	1.10338	2	2	"regulation of platelet-derived growth factor receptor-beta signaling pathway"
"GO:2000587"	0.304331	1	1	Inf	1.10338	2	2	"negative regulation of platelet-derived growth factor receptor-beta signaling pathway"
"GO:2000589"	0.304331	1	1	Inf	1.10338	2	2	"regulation of metanephric mesenchymal cell migration"
"GO:2000591"	0.304331	1	1	Inf	1.10338	2	2	"positive regulation of metanephric mesenchymal cell migration"
"GO:2000598"	0.304331	1	1	Inf	1.10338	2	2	"regulation of cyclin catabolic process"
"GO:2000599"	0.304331	1	1	Inf	1.10338	2	2	"negative regulation of cyclin catabolic process"
"GO:2000643"	0.304331	1	1	Inf	1.10338	2	2	"positive regulation of early endosome to late endosome transport"
"GO:2000644"	0.304331	1	1	Inf	1.10338	2	2	"regulation of receptor catabolic process"
"GO:2000668"	0.304331	1	1	Inf	1.10338	2	2	"regulation of dendritic cell apoptotic process"
"GO:2000766"	0.304331	1	1	Inf	1.10338	2	2	"negative regulation of cytoplasmic translation"
"GO:2000983"	0.304331	1	1	Inf	1.10338	2	2	"regulation of ATP citrate synthase activity"
"GO:2000984"	0.304331	1	1	Inf	1.10338	2	2	"negative regulation of ATP citrate synthase activity"
"GO:2001138"	0.304331	1	1	Inf	1.10338	2	2	"regulation of phospholipid transport"
"GO:2001169"	0.304331	1	1	Inf	1.10338	2	2	"regulation of ATP biosynthetic process"
"GO:2001181"	0.304331	1	1	Inf	1.10338	2	2	"positive regulation of interleukin-10 secretion"
"GO:2001270"	0.304331	1	1	Inf	1.10338	2	2	"regulation of cysteine-type endopeptidase activity involved in execution phase of apoptosis"
"GO:2001271"	0.304331	1	1	Inf	1.10338	2	2	"negative regulation of cysteine-type endopeptidase activity involved in execution phase of apoptosis"
"GO:0044773"	0.304666	1	1	1.35564	13.2406	15	24	"mitotic DNA damage checkpoint"
"GO:0070555"	0.304666	1	1	1.35564	13.2406	15	24	"response to interleukin-1"
"GO:0044723"	0.305108	1	1	1.07458	148.405	153	269	"single-organism carbohydrate metabolic process"
"GO:0043069"	0.305206	1	1	1.0649	190.885	196	346	"negative regulation of programmed cell death"
"GO:0006818"	0.307536	1	1	1.20108	28.688	31	52	"hydrogen transport"
"GO:0015992"	0.307536	1	1	1.20108	28.688	31	52	"proton transport"
"GO:1901566"	0.308327	1	1	1.08049	125.786	130	228	"organonitrogen compound biosynthetic process"
"GO:0006493"	0.308472	1	1	1.62643	6.6203	8	12	"protein O-linked glycosylation"
"GO:0008210"	0.308472	1	1	1.62643	6.6203	8	12	"estrogen metabolic process"
"GO:0009132"	0.308472	1	1	1.62643	6.6203	8	12	"nucleoside diphosphate metabolic process"
"GO:0019076"	0.308472	1	1	1.62643	6.6203	8	12	"viral release from host cell"
"GO:0030225"	0.308472	1	1	1.62643	6.6203	8	12	"macrophage differentiation"
"GO:0031670"	0.308472	1	1	1.62643	6.6203	8	12	"cellular response to nutrient"
"GO:0032922"	0.308472	1	1	1.62643	6.6203	8	12	"circadian regulation of gene expression"
"GO:0043277"	0.308472	1	1	1.62643	6.6203	8	12	"apoptotic cell clearance"
"GO:0048011"	0.308472	1	1	1.62643	6.6203	8	12	"neurotrophin TRK receptor signaling pathway"
"GO:0051298"	0.308472	1	1	1.62643	6.6203	8	12	"centrosome duplication"
"GO:0051354"	0.308472	1	1	1.62643	6.6203	8	12	"negative regulation of oxidoreductase activity"
"GO:0051693"	0.308472	1	1	1.62643	6.6203	8	12	"actin filament capping"
"GO:0072661"	0.308472	1	1	1.62643	6.6203	8	12	"protein targeting to plasma membrane"
"GO:0072677"	0.308472	1	1	1.62643	6.6203	8	12	"eosinophil migration"
"GO:0097178"	0.308472	1	1	1.62643	6.6203	8	12	"ruffle assembly"
"GO:2000178"	0.308472	1	1	1.62643	6.6203	8	12	"negative regulation of neural precursor cell proliferation"
"GO:0006954"	0.308968	1	1	1.07418	144.543	149	262	"inflammatory response"
"GO:0050792"	0.309009	1	1	1.22036	24.8261	27	45	"regulation of viral process"
"GO:0006641"	0.309556	1	1	1.24738	20.9643	23	38	"triglyceride metabolic process"
"GO:0008625"	0.309556	1	1	1.24738	20.9643	23	38	"extrinsic apoptotic signaling pathway via death domain receptors"
"GO:0005975"	0.309844	1	1	1.06786	168.266	173	305	"carbohydrate metabolic process"
"GO:2000147"	0.312219	1	1	1.09312	94.3393	98	171	"positive regulation of cell motility"
"GO:0001818"	0.314695	1	1	1.16245	37.515	40	68	"negative regulation of cytokine production"
"GO:0008360"	0.317931	1	1	1.17166	33.6532	36	61	"regulation of cell shape"
"GO:0002524"	0.319649	1	1	2.03277	3.86184	5	7	"hypersensitivity"
"GO:0002755"	0.319649	1	1	2.03277	3.86184	5	7	"MyD88-dependent toll-like receptor signaling pathway"
"GO:0002883"	0.319649	1	1	2.03277	3.86184	5	7	"regulation of hypersensitivity"
"GO:0006071"	0.319649	1	1	2.03277	3.86184	5	7	"glycerol metabolic process"
"GO:0006448"	0.319649	1	1	2.03277	3.86184	5	7	"regulation of translational elongation"
"GO:0006577"	0.319649	1	1	2.03277	3.86184	5	7	"amino-acid betaine metabolic process"
"GO:0006656"	0.319649	1	1	2.03277	3.86184	5	7	"phosphatidylcholine biosynthetic process"
"GO:0006882"	0.319649	1	1	2.03277	3.86184	5	7	"cellular zinc ion homeostasis"
"GO:0006907"	0.319649	1	1	2.03277	3.86184	5	7	"pinocytosis"
"GO:0007252"	0.319649	1	1	2.03277	3.86184	5	7	"I-kappaB phosphorylation"
"GO:0009437"	0.319649	1	1	2.03277	3.86184	5	7	"carnitine metabolic process"
"GO:0010888"	0.319649	1	1	2.03277	3.86184	5	7	"negative regulation of lipid storage"
"GO:0014808"	0.319649	1	1	2.03277	3.86184	5	7	"release of sequestered calcium ion into cytosol by sarcoplasmic reticulum"
"GO:0015802"	0.319649	1	1	2.03277	3.86184	5	7	"basic amino acid transport"
"GO:0015813"	0.319649	1	1	2.03277	3.86184	5	7	"L-glutamate transport"
"GO:0016045"	0.319649	1	1	2.03277	3.86184	5	7	"detection of bacterium"
"GO:0016239"	0.319649	1	1	2.03277	3.86184	5	7	"positive regulation of macroautophagy"
"GO:0016540"	0.319649	1	1	2.03277	3.86184	5	7	"protein autoprocessing"
"GO:0019400"	0.319649	1	1	2.03277	3.86184	5	7	"alditol metabolic process"
"GO:0019471"	0.319649	1	1	2.03277	3.86184	5	7	"4-hydroxyproline metabolic process"
"GO:0021591"	0.319649	1	1	2.03277	3.86184	5	7	"ventricular system development"
"GO:0030903"	0.319649	1	1	2.03277	3.86184	5	7	"notochord development"
"GO:0031100"	0.319649	1	1	2.03277	3.86184	5	7	"organ regeneration"
"GO:0031498"	0.319649	1	1	2.03277	3.86184	5	7	"chromatin disassembly"
"GO:0031579"	0.319649	1	1	2.03277	3.86184	5	7	"membrane raft organization"
"GO:0031639"	0.319649	1	1	2.03277	3.86184	5	7	"plasminogen activation"
"GO:0031953"	0.319649	1	1	2.03277	3.86184	5	7	"negative regulation of protein autophosphorylation"
"GO:0032769"	0.319649	1	1	2.03277	3.86184	5	7	"negative regulation of monooxygenase activity"
"GO:0033147"	0.319649	1	1	2.03277	3.86184	5	7	"negative regulation of intracellular estrogen receptor signaling pathway"
"GO:0034134"	0.319649	1	1	2.03277	3.86184	5	7	"toll-like receptor 2 signaling pathway"
"GO:0034349"	0.319649	1	1	2.03277	3.86184	5	7	"glial cell apoptotic process"
"GO:0034661"	0.319649	1	1	2.03277	3.86184	5	7	"ncRNA catabolic process"
"GO:0035082"	0.319649	1	1	2.03277	3.86184	5	7	"axoneme assembly"
"GO:0035774"	0.319649	1	1	2.03277	3.86184	5	7	"positive regulation of insulin secretion involved in cellular response to glucose stimulus"
"GO:0042559"	0.319649	1	1	2.03277	3.86184	5	7	"pteridine-containing compound biosynthetic process"
"GO:0042574"	0.319649	1	1	2.03277	3.86184	5	7	"retinal metabolic process"
"GO:0042987"	0.319649	1	1	2.03277	3.86184	5	7	"amyloid precursor protein catabolic process"
"GO:0045059"	0.319649	1	1	2.03277	3.86184	5	7	"positive thymic T cell selection"
"GO:0045649"	0.319649	1	1	2.03277	3.86184	5	7	"regulation of macrophage differentiation"
"GO:0046605"	0.319649	1	1	2.03277	3.86184	5	7	"regulation of centrosome cycle"
"GO:0046939"	0.319649	1	1	2.03277	3.86184	5	7	"nucleotide phosphorylation"
"GO:0050691"	0.319649	1	1	2.03277	3.86184	5	7	"regulation of defense response to virus by host"
"GO:0050706"	0.319649	1	1	2.03277	3.86184	5	7	"regulation of interleukin-1 beta secretion"
"GO:0050716"	0.319649	1	1	2.03277	3.86184	5	7	"positive regulation of interleukin-1 secretion"
"GO:0050718"	0.319649	1	1	2.03277	3.86184	5	7	"positive regulation of interleukin-1 beta secretion"
"GO:0050857"	0.319649	1	1	2.03277	3.86184	5	7	"positive regulation of antigen receptor-mediated signaling pathway"
"GO:0060252"	0.319649	1	1	2.03277	3.86184	5	7	"positive regulation of glial cell proliferation"
"GO:0060390"	0.319649	1	1	2.03277	3.86184	5	7	"regulation of SMAD protein import into nucleus"
"GO:0060391"	0.319649	1	1	2.03277	3.86184	5	7	"positive regulation of SMAD protein import into nucleus"
"GO:0061036"	0.319649	1	1	2.03277	3.86184	5	7	"positive regulation of cartilage development"
"GO:0061437"	0.319649	1	1	2.03277	3.86184	5	7	"renal system vasculature development"
"GO:0061440"	0.319649	1	1	2.03277	3.86184	5	7	"kidney vasculature development"
"GO:0070841"	0.319649	1	1	2.03277	3.86184	5	7	"inclusion body assembly"
"GO:0070897"	0.319649	1	1	2.03277	3.86184	5	7	"DNA-templated transcriptional preinitiation complex assembly"
"GO:0071285"	0.319649	1	1	2.03277	3.86184	5	7	"cellular response to lithium ion"
"GO:0072012"	0.319649	1	1	2.03277	3.86184	5	7	"glomerulus vasculature development"
"GO:0090190"	0.319649	1	1	2.03277	3.86184	5	7	"positive regulation of branching involved in ureteric bud morphogenesis"
"GO:0090312"	0.319649	1	1	2.03277	3.86184	5	7	"positive regulation of protein deacetylation"
"GO:0097050"	0.319649	1	1	2.03277	3.86184	5	7	"type B pancreatic cell apoptotic process"
"GO:1901722"	0.319649	1	1	2.03277	3.86184	5	7	"regulation of cell proliferation involved in kidney development"
"GO:1902254"	0.319649	1	1	2.03277	3.86184	5	7	"negative regulation of intrinsic apoptotic signaling pathway by p53 class mediator"
"GO:1902337"	0.319649	1	1	2.03277	3.86184	5	7	"regulation of apoptotic process involved in morphogenesis"
"GO:2001212"	0.319649	1	1	2.03277	3.86184	5	7	"regulation of vasculogenesis"
"GO:0006487"	0.322043	1	1	1.39419	10.4821	12	19	"protein N-linked glycosylation"
"GO:0007098"	0.322043	1	1	1.39419	10.4821	12	19	"centrosome cycle"
"GO:0016126"	0.322043	1	1	1.39419	10.4821	12	19	"sterol biosynthetic process"
"GO:0030042"	0.322043	1	1	1.39419	10.4821	12	19	"actin filament depolymerization"
"GO:0045814"	0.322043	1	1	1.39419	10.4821	12	19	"negative regulation of gene expression, epigenetic"
"GO:0060393"	0.322043	1	1	1.39419	10.4821	12	19	"regulation of pathway-restricted SMAD protein phosphorylation"
"GO:0044283"	0.323176	1	1	1.08236	105.373	109	191	"small molecule biosynthetic process"
"GO:0051402"	0.323548	1	1	1.10577	68.9615	72	125	"neuron apoptotic process"
"GO:0030031"	0.324149	1	1	1.11468	60.1344	63	109	"cell projection assembly"
"GO:0051272"	0.325565	1	1	1.08556	96.5461	100	175	"positive regulation of cellular component movement"
"GO:0002698"	0.325831	1	1	1.2202	22.0677	24	40	"negative regulation of immune effector process"
"GO:0006007"	0.325831	1	1	1.2202	22.0677	24	40	"glucose catabolic process"
"GO:0033013"	0.326375	1	1	1.30134	14.344	16	26	"tetrapyrrole metabolic process"
"GO:0042308"	0.326375	1	1	1.30134	14.344	16	26	"negative regulation of protein import into nucleus"
"GO:0071897"	0.326375	1	1	1.30134	14.344	16	26	"DNA biosynthetic process"
"GO:0002224"	0.327005	1	1	1.25139	18.2058	20	33	"toll-like receptor signaling pathway"
"GO:0031532"	0.327005	1	1	1.25139	18.2058	20	33	"actin cytoskeleton reorganization"
[truncated: 6,899 more rows]

## Sheet: total.under
Total.UpvsDown.GO.BP.under
"GOBPID"	"Pvalue"	"Bonferroni"	"BH"	"OddsRatio"	"ExpCount"	"Count"	"Size"	"Term"
"GO:0032501"	1.29498633562714e-23	1.39729025614169e-19	9.75359330894962e-20	0.612531	1397.99	1195	2534	"multicellular organismal process"
"GO:0044707"	1.80789495995359e-23	1.95071866178992e-19	9.75359330894962e-20	0.612037	1369.3	1168	2482	"single-multicellular organism process"
"GO:0007186"	8.99639486342007e-23	9.70711005763026e-19	3.23570335254342e-19	0.315494	180.955	95	328	"G-protein coupled receptor signaling pathway"
"GO:0007166"	4.0473520975774e-21	4.36709291328601e-17	1.0917732283215e-17	0.539168	604.102	461	1095	"cell surface receptor signaling pathway"
"GO:0048513"	1.36996263250353e-20	1.47818968047131e-16	2.95637936094262e-17	0.554702	653.755	508	1185	"organ development"
"GO:0048731"	1.56724631511144e-16	1.69105877400525e-12	2.81843129000874e-13	0.632489	913.602	767	1656	"system development"
"GO:0003008"	4.79417719716293e-16	5.1729171957388e-12	7.38988170819829e-13	0.499564	330.463	236	599	"system process"
"GO:0007275"	2.16886617940483e-15	2.34020660757781e-11	2.82568285362342e-12	0.661146	1095.66	946	1986	"multicellular organismal development"
"GO:0009887"	2.35691804287403e-15	2.54311456826108e-11	2.82568285362342e-12	0.44248	225.09	148	408	"organ morphogenesis"
"GO:0007600"	3.00203038479338e-15	3.23919078519206e-11	3.23919078519206e-12	0.325015	120.82	64	219	"sensory perception"
"GO:0055085"	1.78700747078088e-13	1.92818106097257e-09	1.75289187361143e-10	0.490866	253.778	178	460	"transmembrane transport"
"GO:0050877"	7.77640386456336e-13	8.39073976986387e-09	6.99228314155322e-10	0.46459	205.781	139	373	"neurological system process"
"GO:0007165"	1.97322729744599e-12	2.12911225394422e-08	1.63777865688017e-09	0.689585	1045.46	915	1895	"signal transduction"
"GO:0009888"	3.53966700856847e-12	3.81930070224538e-08	2.38950430292881e-09	0.581329	397.77	310	721	"tissue development"
"GO:0023052"	3.5432871961873e-12	3.8232068846861e-08	2.38950430292881e-09	0.699742	1142.55	1010	2071	"signaling"
"GO:0044700"	3.5432871961873e-12	3.8232068846861e-08	2.38950430292881e-09	0.699742	1142.55	1010	2071	"single organism signaling"
"GO:0045165"	4.32407420857287e-12	4.66567607105013e-08	2.56453370425078e-09	0.259574	67.3064	30	122	"cell fate commitment"
"GO:0007154"	4.3447998352302e-12	4.68803902221338e-08	2.56453370425078e-09	0.702382	1166.83	1034	2115	"cell communication"
"GO:0048856"	4.51586101767979e-12	4.87261403807649e-08	2.56453370425078e-09	0.695787	1069.18	940	1938	"anatomical structure development"
"GO:0044767"	5.43016153578304e-12	5.8591442971099e-08	2.92957214855495e-09	0.70687	1222	1088	2215	"single-organism developmental process"
"GO:0044699"	8.20711187063421e-12	8.85547370841431e-08	4.04204508034494e-09	0.705028	2912.38	2781	5279	"single-organism process"
"GO:0030154"	8.24142648448459e-12	8.89249917675888e-08	4.04204508034494e-09	0.673359	806.573	691	1462	"cell differentiation"
"GO:0032502"	1.22523688315123e-11	1.32203059692017e-07	5.74795911704423e-09	0.711295	1224.76	1093	2220	"developmental process"
"GO:0006811"	1.53904330498295e-11	1.6606277260766e-07	6.91928219198585e-09	0.57151	347.014	267	629	"ion transport"
"GO:0034220"	1.03541140742494e-10	1.11720890861151e-06	4.46883563444604e-08	0.496383	198.057	139	359	"ion transmembrane transport"
"GO:0044057"	4.42554296775102e-10	4.77516086220335e-06	1.83660033161667e-07	0.399764	108.683	66	197	"regulation of system process"
"GO:0044763"	5.24092034733978e-10	5.65495305477962e-06	2.08108622112662e-07	0.742896	2594.61	2468	4703	"single-organism cellular process"
"GO:0048869"	5.40040910023589e-10	5.82704141915453e-06	2.08108622112662e-07	0.704024	851.812	745	1544	"cellular developmental process"
"GO:0051239"	8.16103207193164e-10	8.80575360561424e-06	3.03646676055664e-07	0.667603	580.931	490	1053	"regulation of multicellular organismal process"
"GO:0007606"	1.59182093900499e-09	1.71757479318638e-05	5.72524931062128e-07	0.11763	25.9295	6	47	"sensory perception of chemical stimulus"
"GO:0007389"	3.46127370036335e-09	3.73471432269205e-05	1.20474655570711e-06	0.437111	118.062	76	214	"pattern specification process"
"GO:0007423"	4.63064227011955e-09	4.99646300945899e-05	1.56139469045593e-06	0.45767	129.648	86	235	"sensory organ development"
"GO:0050896"	5.79808743255633e-09	6.25613633972828e-05	1.8521311651416e-06	0.760958	1613.15	1493	2924	"response to stimulus"
"GO:0030855"	5.83618717468159e-09	6.29724596148143e-05	1.8521311651416e-06	0.466314	134.061	90	243	"epithelial cell differentiation"
"GO:0048568"	8.48458922358324e-09	9.15487177224631e-05	2.61567764921323e-06	0.448837	119.165	78	216	"embryonic organ development"
"GO:0009653"	1.40771525517082e-08	0.000151892	4.2192354453592e-06	0.690987	590.31	506	1070	"anatomical structure morphogenesis"
"GO:0007399"	2.08220675255237e-08	0.00022467	6.07216509730812e-06	0.664038	452.387	378	820	"nervous system development"
"GO:0071383"	2.31036271659524e-08	0.000249288	6.42816379491156e-06	0.200818	33.1015	12	60	"cellular response to steroid hormone stimulus"
"GO:0050907"	2.32343269695599e-08	0.000250698	6.42816379491156e-06	0.0575846	16.5508	2	30	"detection of chemical stimulus involved in sensory perception"
"GO:0009790"	2.38760239393445e-08	0.000257622	6.44055745763819e-06	0.602165	280.811	221	509	"embryo development"
"GO:0050953"	3.43915563932226e-08	0.000371085	8.95836296702421e-06	0.2131	34.2049	13	62	"sensory perception of light stimulus"
"GO:0048598"	3.48703655806318e-08	0.000376251	8.95836296702421e-06	0.507836	151.164	107	274	"embryonic morphogenesis"
"GO:0014070"	9.06867976184706e-08	0.000978511	2.27560592163558e-05	0.50346	137.923	97	250	"response to organic cyclic compound"
"GO:0055123"	9.56605062909206e-08	0.00103218	2.34585650654326e-05	0.247101	37.515	16	68	"digestive system development"
"GO:0060429"	1.0755182993634e-07	0.00116048	2.55391534057393e-05	0.575351	210.746	161	382	"epithelium development"
"GO:0007601"	1.08878689218166e-07	0.0011748	2.55391534057393e-05	0.222303	33.1015	13	60	"visual perception"
"GO:0071804"	1.21674957509067e-07	0.00131287	2.7351516490059e-05	0.241011	35.86	15	65	"cellular potassium ion transport"
"GO:0071805"	1.21674957509067e-07	0.00131287	2.7351516490059e-05	0.241011	35.86	15	65	"potassium ion transmembrane transport"
"GO:0051606"	1.43527590429707e-07	0.00154866	3.16053612395212e-05	0.331936	54.6175	29	99	"detection of stimulus"
"GO:0048699"	1.63914327335868e-07	0.00176864	3.53727118390802e-05	0.636992	312.809	254	567	"generation of neurons"
"GO:0065007"	1.70757464823204e-07	0.00184247	3.61269224596544e-05	0.786459	2250.35	2141	4079	"biological regulation"
"GO:0007417"	1.74367566707416e-07	0.00188143	3.61812700917888e-05	0.539228	162.197	119	294	"central nervous system development"
"GO:0048468"	1.98616555760503e-07	0.00214307	4.02183489590155e-05	0.684078	449.629	381	815	"cell development"
"GO:0048732"	2.01278113418613e-07	0.00217179	4.02183489590155e-05	0.412123	79.4436	49	144	"gland development"
"GO:0032870"	2.09929436535158e-07	0.00226514	4.11843385493518e-05	0.440032	91.5808	59	166	"cellular response to hormone stimulus"
"GO:0009719"	2.26843513400591e-07	0.00244764	4.37078840998638e-05	0.609693	250.468	198	454	"response to endogenous stimulus"
"GO:0050911"	2.3316045590121e-07	0.0025158	4.41368652486676e-05	0	10.4821	0	19	"detection of chemical stimulus involved in sensory perception of smell"
"GO:0051716"	2.79779556808252e-07	0.00301882	5.20486451372593e-05	0.776889	1282.13	1182	2324	"cellular response to stimulus"
"GO:0048545"	2.9466473209536e-07	0.00317943	5.38886857509988e-05	0.37496	63.9962	37	116	"response to steroid hormone"
"GO:0035270"	3.38618712610795e-07	0.0036537	6.08949318178413e-05	0.232324	31.9981	13	58	"endocrine system development"
"GO:0048565"	4.67056832157646e-07	0.00503954	8.26154626062459e-05	0.244742	33.1015	14	60	"digestive tract development"
"GO:0007420"	4.88257255468619e-07	0.0052683	8.42001987858626e-05	0.509682	125.786	89	228	"brain development"
"GO:0003002"	4.91623032762682e-07	0.00530461	8.42001987858626e-05	0.43943	85.5122	55	155	"regionalization"
"GO:0030182"	5.8678626452966e-07	0.00633142	9.79354450646763e-05	0.635861	279.156	226	506	"neuron differentiation"
"GO:0007187"	5.92960252968856e-07	0.00639804	9.79354450646763e-05	0.237676	31.4464	13	57	"G-protein coupled receptor signaling pathway, coupled to cyclic nucleotide second messenger"
"GO:0043401"	6.06661941113552e-07	0.00654588	9.79354450646763e-05	0.151124	20.9643	6	38	"steroid hormone mediated signaling pathway"
"GO:0006820"	6.08125562496136e-07	0.00656167	9.79354450646763e-05	0.507349	121.924	86	221	"anion transport"
"GO:0030001"	6.22790202217049e-07	0.00671991	9.88221512047346e-05	0.579241	188.127	144	341	"metal ion transport"
"GO:0007267"	6.53833941451583e-07	0.00705487	0.000102244	0.584325	193.644	149	351	"cell-cell signaling"
"GO:0071495"	7.68791540618384e-07	0.00829526	0.000118504	0.575968	180.955	138	328	"cellular response to endogenous stimulus"
"GO:0022008"	8.49506893921525e-07	0.00916618	0.000129101	0.663901	334.877	278	607	"neurogenesis"
"GO:0009725"	9.14286641275016e-07	0.00986515	0.000137016	0.532299	136.268	99	247	"response to hormone"
"GO:0050906"	9.30347686418952e-07	0.0100385	0.000137513	0.221382	28.1363	11	51	"detection of stimulus involved in sensory perception"
"GO:0034762"	1.066061468625e-06	0.0115028	0.000155443	0.434756	78.3402	50	142	"regulation of transmembrane transport"
"GO:0043269"	1.08395116036496e-06	0.0116958	0.000155944	0.543953	143.992	106	261	"regulation of ion transport"
"GO:0034765"	1.34225906144517e-06	0.014483	0.000190565	0.43162	75.5818	48	137	"regulation of ion transmembrane transport"
"GO:0051240"	1.42928662041549e-06	0.015422	0.000197775	0.565592	160.542	121	291	"positive regulation of multicellular organismal process"
"GO:2000026"	1.44330494046385e-06	0.0155733	0.000197775	0.688146	389.494	330	706	"regulation of multicellular organismal development"
"GO:0006813"	1.44803008806941e-06	0.0156242	0.000197775	0.342195	47.9972	26	87	"potassium ion transport"
"GO:0007188"	1.6464325409387e-06	0.017765	0.000220392	0.227128	27.5846	11	50	"adenylate cyclase-modulating G-protein coupled receptor signaling pathway"
"GO:0009593"	1.65446822960254e-06	0.0178517	0.000220392	0.189624	23.1711	8	42	"detection of chemical stimulus"
"GO:0009952"	1.89140013464028e-06	0.0204082	0.000248881	0.371238	54.0658	31	98	"anterior/posterior pattern specification"
"GO:0048562"	1.97687655183574e-06	0.0213305	0.000256994	0.436659	75.0301	48	136	"embryonic organ morphogenesis"
"GO:0022414"	2.07332975813797e-06	0.0223712	0.000266324	0.630726	239.986	193	435	"reproductive process"
"GO:0071407"	2.11516975347065e-06	0.0228227	0.000268502	0.424618	70.0648	44	127	"cellular response to organic cyclic compound"
"GO:0015672"	2.26022030995062e-06	0.0243878	0.000283579	0.507891	109.235	77	198	"monovalent inorganic cation transport"
"GO:0030900"	2.45811896351285e-06	0.0265231	0.000304863	0.448573	78.3402	51	142	"forebrain development"
"GO:0021953"	2.65906899316435e-06	0.0286914	0.000326038	0.338285	44.687	24	81	"central nervous system neuron differentiation"
"GO:0051046"	4.0202305320443e-06	0.0433783	0.000487396	0.570713	150.612	114	273	"regulation of secretion"
"GO:0043588"	5.36857109028087e-06	0.0579269	0.000643632	0.444137	71.1682	46	129	"skin development"
"GO:0048736"	5.51833154830113e-06	0.0595428	0.000647204	0.321741	38.6184	20	70	"appendage development"
"GO:0060173"	5.51833154830113e-06	0.0595428	0.000647204	0.321741	38.6184	20	70	"limb development"
"GO:0044765"	5.88617197298779e-06	0.0635118	0.000682923	0.768921	767.955	694	1392	"single-organism transport"
"GO:0009755"	6.88829352873635e-06	0.0743247	0.000790688	0.275005	30.343	14	55	"hormone-mediated signaling pathway"
"GO:0030802"	8.02421470887956e-06	0.0865813	0.000905096	0.219911	23.1711	9	42	"regulation of cyclic nucleotide biosynthetic process"
"GO:0006812"	8.05275432240967e-06	0.0868892	0.000905096	0.652923	246.606	202	447	"cation transport"
"GO:0007155"	8.27918420099706e-06	0.0893324	0.000920953	0.649696	239.986	196	435	"cell adhesion"
"GO:0050789"	8.42776220968741e-06	0.0909356	0.000927914	0.817067	2152.7	2060	3902	"regulation of biological process"
"GO:0007608"	9.01473907327007e-06	0.097269	0.000982516	0.11016	13.7923	3	25	"sensory perception of smell"
"GO:0035107"	1.00042961104515e-05	0.107946	0.00106878	0.314976	35.3083	18	64	"appendage morphogenesis"
"GO:0035108"	1.00042961104515e-05	0.107946	0.00106878	0.314976	35.3083	18	64	"limb morphogenesis"
"GO:0000003"	1.01651799153313e-05	0.109682	0.00107026	0.654772	243.848	200	442	"reproduction"
"GO:0022610"	1.02165925086115e-05	0.110237	0.00107026	0.654245	242.744	199	440	"biological adhesion"
"GO:0046903"	1.10672899285052e-05	0.119416	0.00114823	0.642605	220.677	179	400	"secretion"
"GO:0045595"	1.13865727625247e-05	0.122861	0.00117011	0.702014	353.634	302	641	"regulation of cell differentiation"
"GO:0030799"	1.16047803388875e-05	0.125216	0.00118128	0.281966	29.7914	14	54	"regulation of cyclic nucleotide metabolic process"
"GO:0050793"	1.18930374345772e-05	0.128326	0.00119931	0.737129	490.454	431	889	"regulation of developmental process"
"GO:0048729"	1.30441948986327e-05	0.140747	0.00130321	0.59622	157.232	122	285	"tissue morphogenesis"
"GO:0048546"	1.41154302618779e-05	0.152305	0.0013928	0.179381	18.2058	6	33	"digestive tract morphogenesis"
"GO:0006357"	1.42004486287532e-05	0.153223	0.0013928	0.717856	397.77	344	721	"regulation of transcription from RNA polymerase II promoter"
"GO:0009187"	1.43281295373131e-05	0.154601	0.0013928	0.335351	37.515	20	68	"cyclic nucleotide metabolic process"
"GO:0015698"	1.62663460661859e-05	0.175514	0.00156709	0.322073	34.7566	18	63	"inorganic anion transport"
"GO:0051049"	2.10258974542243e-05	0.226869	0.00200769	0.713261	363.565	313	659	"regulation of transport"
"GO:0045944"	2.49859415524582e-05	0.269598	0.0023649	0.664648	237.227	196	430	"positive regulation of transcription from RNA polymerase II promoter"
"GO:0030817"	2.60367169230886e-05	0.280936	0.00244292	0.186336	17.6541	6	32	"regulation of cAMP biosynthetic process"
"GO:0006814"	2.69557135835886e-05	0.290852	0.00250735	0.395053	46.8938	28	85	"sodium ion transport"
"GO:0061448"	2.73681504063005e-05	0.295302	0.00252395	0.437085	57.9276	37	105	"connective tissue development"
"GO:0042221"	3.1822829952733e-05	0.343368	0.0029099	0.774638	656.513	593	1190	"response to chemical"
"GO:0009190"	3.40745647763991e-05	0.367665	0.00301456	0.276495	25.9295	12	47	"cyclic nucleotide biosynthetic process"
"GO:0052652"	3.40745647763991e-05	0.367665	0.00301456	0.276495	25.9295	12	47	"cyclic purine nucleotide metabolic process"
"GO:0042472"	3.40848950429035e-05	0.367776	0.00301456	0.252119	23.1711	10	42	"inner ear morphogenesis"
"GO:0043279"	3.40848950429035e-05	0.367776	0.00301456	0.252119	23.1711	10	42	"response to alkaloid"
"GO:0051093"	3.74410195491205e-05	0.403989	0.00328446	0.642526	191.437	155	347	"negative regulation of developmental process"
"GO:0000122"	3.80672601434461e-05	0.410746	0.00331247	0.629232	173.783	139	315	"negative regulation of transcription from RNA polymerase II promoter"
"GO:0006171"	3.92255805245407e-05	0.423244	0.00338595	0.209329	18.7575	7	34	"cAMP biosynthetic process"
"GO:0042476"	3.97855508231353e-05	0.429286	0.00340703	0.310022	29.7914	15	54	"odontogenesis"
"GO:0048705"	4.01930768841956e-05	0.433683	0.00341483	0.443744	57.3759	37	104	"skeletal system morphogenesis"
"GO:0050794"	4.30669700280252e-05	0.464693	0.00363041	0.831793	2019.74	1935	3661	"regulation of cellular process"
"GO:0044702"	4.47883654323089e-05	0.483266	0.00372185	0.655746	206.333	169	374	"single organism reproductive process"
"GO:0030808"	4.48416158733084e-05	0.483841	0.00372185	0.268912	24.2744	11	44	"regulation of nucleotide biosynthetic process"
"GO:0043583"	4.52633660356695e-05	0.488392	0.00372818	0.409262	47.4455	29	86	"ear development"
"GO:0060070"	4.70619619190108e-05	0.507799	0.00384696	0.433865	53.5141	34	97	"canonical Wnt signaling pathway"
"GO:0001501"	5.35703341185051e-05	0.578024	0.00434604	0.559639	105.925	79	192	"skeletal system development"
"GO:0051180"	5.42267644457092e-05	0.585107	0.00436647	0.0539435	8.82707	1	16	"vitamin transport"
"GO:0048839"	5.47359481111487e-05	0.590601	0.00437482	0.377946	39.7218	23	72	"inner ear development"
"GO:0006366"	5.87016317632205e-05	0.633391	0.00465728	0.738482	403.838	354	732	"transcription from RNA polymerase II promoter"
"GO:0048667"	5.96875968817375e-05	0.644029	0.00470094	0.519962	82.7538	59	150	"cell morphogenesis involved in neuron differentiation"
"GO:0010628"	6.36186417862081e-05	0.686445	0.00496995	0.726898	356.945	310	647	"positive regulation of gene expression"
"GO:0008544"	6.40244189600882e-05	0.690823	0.00496995	0.502811	74.4784	52	135	"epidermis development"
"GO:0046058"	7.16987300459993e-05	0.773629	0.00552592	0.299609	26.4812	13	48	"cAMP metabolic process"
"GO:0051216"	7.43487101105869e-05	0.802223	0.00568952	0.423478	47.9972	30	87	"cartilage development"
"GO:1900371"	7.60450663788385e-05	0.820526	0.00577835	0.277399	23.7227	11	43	"regulation of purine nucleotide biosynthetic process"
"GO:0045596"	7.68099065128727e-05	0.828779	0.00579566	0.618781	147.853	117	268	"negative regulation of cell differentiation"
"GO:0008284"	8.38902107242194e-05	0.905175	0.00628594	0.669046	210.195	174	381	"positive regulation of cell proliferation"
"GO:0003006"	8.70193800628615e-05	0.938939	0.00647544	0.592126	121.924	94	221	"developmental process involved in reproduction"
"GO:0045893"	9.407672253008e-05	1	0.00695266	0.722032	322.74	279	585	"positive regulation of transcription, DNA-templated"
"GO:0048663"	9.8270334315224e-05	1	0.00721318	0.239291	19.3092	8	35	"neuron fate commitment"
"GO:0030814"	0.00010033	1	0.00731457	0.26909	22.0677	10	40	"regulation of cAMP metabolic process"
"GO:0042471"	0.000105559	1	0.0076442	0.326978	28.688	15	52	"ear morphogenesis"
"GO:0010562"	0.00012077	1	0.00862126	0.680174	217.918	182	395	"positive regulation of phosphorus metabolic process"
"GO:0045937"	0.00012077	1	0.00862126	0.680174	217.918	182	395	"positive regulation of phosphate metabolic process"
"GO:0060359"	0.000121449	1	0.00862126	0.161705	13.2406	4	24	"response to ammonium ion"
"GO:0007268"	0.000126007	1	0.00888637	0.629674	148.957	119	270	"synaptic transmission"
"GO:0002065"	0.00013161	1	0.00922125	0.259573	20.4126	9	37	"columnar/cuboidal epithelial cell differentiation"
"GO:0048878"	0.000132533	1	0.00922598	0.673212	203.574	169	369	"chemical homeostasis"
"GO:0030800"	0.000145677	1	0.0100118	0	6.06861	0	11	"negative regulation of cyclic nucleotide metabolic process"
"GO:0030815"	0.000145677	1	0.0100118	0	6.06861	0	11	"negative regulation of cAMP metabolic process"
"GO:0007215"	0.000156814	1	0.0106417	0.210832	15.9991	6	29	"glutamate receptor signaling pathway"
"GO:0055024"	0.000156814	1	0.0106417	0.210832	15.9991	6	29	"regulation of cardiac muscle tissue development"
"GO:0042475"	0.000159254	1	0.0106766	0.302691	24.2744	12	44	"odontogenesis of dentin-containing tooth"
"GO:0048609"	0.000159309	1	0.0106766	0.642109	157.232	127	285	"multicellular organismal reproductive process"
"GO:0009893"	0.000165492	1	0.0110226	0.790996	622.86	567	1129	"positive regulation of metabolic process"
"GO:0035265"	0.000168355	1	0.0111445	0.362882	31.9981	18	58	"organ growth"
"GO:0008016"	0.000177318	1	0.0116662	0.39403	36.9633	22	67	"regulation of heart contraction"
"GO:0043009"	0.000180991	1	0.0118357	0.666993	185.368	153	336	"chordate embryonic development"
"GO:0007507"	0.000192064	1	0.0124842	0.607018	120.269	94	218	"heart development"
"GO:0000904"	0.000194334	1	0.012556	0.655943	168.818	138	306	"cell morphogenesis involved in differentiation"
"GO:0003013"	0.000207343	1	0.0133169	0.576182	97.6494	74	177	"circulatory system process"
"GO:0018108"	0.000214642	1	0.013704	0.547442	81.6504	60	148	"peptidyl-tyrosine phosphorylation"
"GO:0009792"	0.000221605	1	0.0140654	0.672166	187.023	155	339	"embryo development ending in birth or egg hatching"
"GO:0019932"	0.000239745	1	0.0151278	0.447414	46.3421	30	84	"second-messenger-mediated signaling"
"GO:0051960"	0.000244846	1	0.0153598	0.658481	166.059	136	301	"regulation of nervous system development"
"GO:0021700"	0.000247925	1	0.0154631	0.505486	62.8929	44	114	"developmental maturation"
"GO:0060485"	0.000260038	1	0.0159588	0.427557	41.3769	26	75	"mesenchyme development"
"GO:0001708"	0.00026231	1	0.0159588	0.31255	23.7227	12	43	"cell fate specification"
"GO:0022612"	0.000263268	1	0.0159588	0.372299	31.4464	18	57	"gland morphogenesis"
"GO:0030326"	0.000263268	1	0.0159588	0.372299	31.4464	18	57	"embryonic limb morphogenesis"
"GO:0035113"	0.000263268	1	0.0159588	0.372299	31.4464	18	57	"embryonic appendage morphogenesis"
"GO:0021954"	0.000296398	1	0.0178666	0.258591	18.2058	8	33	"central nervous system neuron development"
"GO:0003015"	0.000304407	1	0.0181467	0.442337	43.5836	28	79	"heart process"
"GO:0060047"	0.000304407	1	0.0181467	0.442337	43.5836	28	79	"heart contraction"
"GO:0001654"	0.000313526	1	0.0185785	0.564724	85.5122	64	155	"eye development"
"GO:0009581"	0.000315095	1	0.0185785	0.327995	24.8261	13	45	"detection of external stimulus"
"GO:0015711"	0.00032436	1	0.0188818	0.569778	87.719	66	159	"organic anion transport"
"GO:0030803"	0.000325487	1	0.0188818	0	5.51692	0	10	"negative regulation of cyclic nucleotide biosynthetic process"
"GO:0030818"	0.000325487	1	0.0188818	0	5.51692	0	10	"negative regulation of cAMP biosynthetic process"
"GO:0003012"	0.000383431	1	0.0221242	0.525018	65.6513	47	119	"muscle system process"
"GO:0021872"	0.000386788	1	0.0221992	0.246031	16.5508	7	30	"forebrain generation of neurons"
"GO:0031325"	0.000401416	1	0.0229168	0.798737	585.897	535	1062	"positive regulation of cellular metabolic process"
"GO:0018212"	0.000404739	1	0.0229849	0.565969	82.7538	62	150	"peptidyl-tyrosine modification"
"GO:0060284"	0.000408411	1	0.023072	0.685123	187.575	157	340	"regulation of cell development"
"GO:0007610"	0.000411561	1	0.0231288	0.684543	186.472	156	338	"behavior"
"GO:0070873"	0.000425382	1	0.0237817	0.179781	12.1372	4	22	"regulation of glycogen metabolic process"
"GO:1902680"	0.000446637	1	0.0248413	0.749869	328.257	289	595	"positive regulation of RNA biosynthetic process"
"GO:0048863"	0.000464797	1	0.0257188	0.58983	93.7876	72	170	"stem cell differentiation"
"GO:0042327"	0.000467847	1	0.0257555	0.693372	195.851	165	355	"positive regulation of phosphorylation"
"GO:0007586"	0.00047826	1	0.0261951	0.29926	20.4126	10	37	"digestion"
"GO:0031279"	0.000493956	1	0.0265957	0.151744	10.4821	3	19	"regulation of cyclase activity"
"GO:0051339"	0.000493956	1	0.0265957	0.151744	10.4821	3	19	"regulation of lyase activity"
"GO:0060706"	0.000493956	1	0.0265957	0.151744	10.4821	3	19	"cell differentiation involved in embryonic placenta development"
"GO:0055088"	0.000495434	1	0.0265957	0.36902	28.1363	16	51	"lipid homeostasis"
"GO:0009582"	0.000508058	1	0.0268723	0.338678	24.2744	13	44	"detection of abiotic stimulus"
"GO:0035282"	0.000508058	1	0.0268723	0.338678	24.2744	13	44	"segmentation"
"GO:0048704"	0.000508058	1	0.0268723	0.338678	24.2744	13	44	"embryonic skeletal system morphogenesis"
"GO:0010604"	0.000528376	1	0.0277289	0.800245	566.036	517	1026	"positive regulation of macromolecule metabolic process"
"GO:0002009"	0.000529393	1	0.0277289	0.636069	124.682	100	226	"morphogenesis of an epithelium"
"GO:0001709"	0.000532519	1	0.0277579	0.115656	8.82707	2	16	"cell fate determination"
"GO:0040011"	0.000599239	1	0.0310855	0.762078	352.531	313	639	"locomotion"
"GO:0032504"	0.000604498	1	0.0312083	0.671136	157.232	130	285	"multicellular organism reproduction"
"GO:0019220"	0.000623268	1	0.0320241	0.775235	403.838	362	732	"regulation of phosphate metabolic process"
"GO:0007193"	0.000633886	1	0.0324153	0.212886	13.2406	5	24	"adenylate cyclase-inhibiting G-protein coupled receptor signaling pathway"
"GO:0048608"	0.000663251	1	0.033757	0.565811	76.1335	57	138	"reproductive structure development"
"GO:0008272"	0.000727117	1	0.0368338	0	4.96523	0	9	"sulfate transport"
"GO:0048706"	0.00077078	1	0.0388632	0.413868	32.5498	20	59	"embryonic skeletal system development"
"GO:0009583"	0.000786009	1	0.0392641	0.190413	11.5855	4	21	"detection of light stimulus"
"GO:0060113"	0.000786009	1	0.0392641	0.190413	11.5855	4	21	"inner ear receptor cell differentiation"
"GO:0043410"	0.000829546	1	0.0412479	0.615876	100.408	79	182	"positive regulation of MAPK cascade"
"GO:0044703"	0.000858874	1	0.0425103	0.68729	167.163	140	303	"multi-organism reproductive process"
"GO:0021879"	0.000878517	1	0.043284	0.242676	14.344	6	26	"forebrain neuron differentiation"
"GO:0061564"	0.000912034	1	0.0447311	0.57863	77.7885	59	141	"axon development"
"GO:0051674"	0.000923351	1	0.0450812	0.700299	183.162	155	332	"localization of cell"
"GO:0019722"	0.000935334	1	0.0454606	0.364819	24.8261	14	45	"calcium-mediated signaling"
"GO:0046620"	0.000948873	1	0.0459118	0.329266	20.9643	11	38	"regulation of organ growth"
"GO:0007126"	0.000989324	1	0.0476554	0.441875	35.86	23	65	"meiotic nuclear division"
"GO:0042044"	0.00103104	1	0.0492836	0.0736479	6.6203	1	12	"fluid transport"
"GO:0051174"	0.00103226	1	0.0492836	0.784639	406.045	366	736	"regulation of phosphorus metabolic process"
"GO:0021846"	0.0010493	1	0.0496575	0.12459	8.27538	2	15	"cell proliferation in forebrain"
"GO:0042220"	0.0010493	1	0.0496575	0.12459	8.27538	2	15	"response to cocaine"
"GO:0006935"	0.00106361	1	0.0499179	0.654511	125.234	102	227	"chemotaxis"
"GO:0015849"	0.00106853	1	0.0499179	0.562278	68.4098	51	124	"organic acid transport"
"GO:0048812"	0.00107198	1	0.0499179	0.651002	121.924	99	221	"neuron projection morphogenesis"
"GO:0021536"	0.0010733	1	0.0499179	0.303201	18.2058	9	33	"diencephalon development"
"GO:0048666"	0.00110291	1	0.0510749	0.687828	159.991	134	290	"neuron development"
"GO:0042490"	0.00113521	1	0.052346	0.224781	12.6889	5	23	"mechanoreceptor differentiation"
"GO:0050767"	0.00116115	1	0.0533139	0.682821	152.267	127	276	"regulation of neurogenesis"
"GO:0048469"	0.00120833	1	0.0552454	0.466128	39.1701	26	71	"cell maturation"
"GO:0032940"	0.00126456	1	0.0575722	0.711953	189.782	162	344	"secretion by cell"
"GO:0022600"	0.00129679	1	0.0587912	0.323396	19.3092	10	35	"digestive system process"
"GO:0015749"	0.00132484	1	0.0597081	0.403837	28.1363	17	51	"monosaccharide transport"
"GO:0042330"	0.00132808	1	0.0597081	0.661092	125.786	103	228	"taxis"
"GO:0006936"	0.00134959	1	0.0604235	0.518168	50.7556	36	92	"muscle contraction"
"GO:0035137"	0.00143849	1	0.0638739	0.202375	11.0338	4	20	"hindlimb morphogenesis"
"GO:0055021"	0.00143849	1	0.0638739	0.202375	11.0338	4	20	"regulation of cardiac muscle tissue growth"
"GO:0008643"	0.00145403	1	0.064299	0.452789	35.3083	23	64	"carbohydrate transport"
"GO:0048518"	0.00147104	1	0.0647859	0.852933	1067.52	1011	1935	"positive regulation of biological process"
"GO:0007588"	0.00153093	1	0.0660778	0.255525	13.7923	6	25	"excretion"
"GO:0032881"	0.00153093	1	0.0660778	0.255525	13.7923	6	25	"regulation of polysaccharide metabolic process"
"GO:0048477"	0.00153093	1	0.0660778	0.255525	13.7923	6	25	"oogenesis"
"GO:0060411"	0.00153093	1	0.0660778	0.255525	13.7923	6	25	"cardiac septum morphogenesis"
"GO:0035637"	0.001531	1	0.0660778	0.342034	20.4126	11	37	"multicellular organismal signaling"
"GO:0007167"	0.00153957	1	0.0661829	0.715691	188.127	161	341	"enzyme linked receptor protein signaling pathway"
"GO:0045892"	0.00159112	1	0.0673762	0.74669	247.71	217	449	"negative regulation of transcription, DNA-templated"
"GO:0001942"	0.0015923	1	0.0673762	0.426222	30.343	19	55	"hair follicle development"
"GO:0022404"	0.0015923	1	0.0673762	0.426222	30.343	19	55	"molting cycle process"
"GO:0022405"	0.0015923	1	0.0673762	0.426222	30.343	19	55	"hair cycle process"
"GO:0015721"	0.00162406	1	0.0681853	0	4.41353	0	8	"bile acid and bile salt transport"
"GO:0030878"	0.00162406	1	0.0681853	0	4.41353	0	8	"thyroid gland development"
"GO:0031328"	0.00166765	1	0.069744	0.792096	398.873	361	723	"positive regulation of cellular biosynthetic process"
"GO:0051321"	0.00174286	1	0.0726079	0.476866	38.6184	26	70	"meiotic cell cycle"
"GO:0001755"	0.00176596	1	0.0727422	0.173527	9.37876	3	17	"neural crest cell migration"
"GO:0007602"	0.00176596	1	0.0727422	0.173527	9.37876	3	17	"phototransduction"
"GO:0003279"	0.00177192	1	0.0727422	0.316479	17.6541	9	32	"cardiac septum development"
"GO:0001756"	0.00177305	1	0.0727422	0.359287	21.516	12	39	"somitogenesis"
"GO:0032879"	0.00178842	1	0.0730947	0.810102	493.212	452	894	"regulation of localization"
"GO:0042303"	0.001859	1	0.0754085	0.446242	32.5498	21	59	"molting cycle"
"GO:0042633"	0.001859	1	0.0754085	0.446242	32.5498	21	59	"hair cycle"
"GO:0046942"	0.00190819	1	0.0769609	0.578471	67.3064	51	122	"carboxylic acid transport"
"GO:0042325"	0.00191154	1	0.0769609	0.767934	294.603	262	534	"regulation of phosphorylation"
"GO:2000027"	0.00192759	1	0.0770681	0.491163	40.8252	28	74	"regulation of organ morphogenesis"
"GO:0009880"	0.00196248	1	0.0770681	0.283191	14.8957	7	27	"embryonic pattern specification"
"GO:0008202"	0.00198332	1	0.0770681	0.587563	70.6165	54	128	"steroid metabolic process"
"GO:0051254"	0.00198433	1	0.0770681	0.780657	335.429	301	608	"positive regulation of RNA metabolic process"
"GO:0030879"	0.00199059	1	0.0770681	0.455478	33.6532	22	61	"mammary gland development"
"GO:0008645"	0.00200924	1	0.0770681	0.4162	27.5846	17	50	"hexose transport"
"GO:0015758"	0.00200924	1	0.0770681	0.4162	27.5846	17	50	"glucose transport"
"GO:0060420"	0.00201214	1	0.0770681	0.238075	12.1372	5	22	"regulation of heart growth"
"GO:0007631"	0.00202034	1	0.0770681	0.375305	22.6194	13	41	"feeding behavior"
"GO:0009798"	0.00202034	1	0.0770681	0.375305	22.6194	13	41	"axis specification"
"GO:0061053"	0.00202034	1	0.0770681	0.375305	22.6194	13	41	"somite development"
"GO:0002067"	0.00204991	1	0.0770681	0.135013	7.72368	2	14	"glandular epithelial cell differentiation"
"GO:0009072"	0.00204991	1	0.0770681	0.135013	7.72368	2	14	"aromatic amino acid family metabolic process"
"GO:0023019"	0.00204991	1	0.0770681	0.135013	7.72368	2	14	"signal transduction involved in regulation of gene expression"
"GO:0035094"	0.00204991	1	0.0770681	0.135013	7.72368	2	14	"response to nicotine"
"GO:0045761"	0.00204991	1	0.0770681	0.135013	7.72368	2	14	"regulation of adenylate cyclase activity"
"GO:0050927"	0.00204991	1	0.0770681	0.135013	7.72368	2	14	"positive regulation of positive chemotaxis"
"GO:0060039"	0.00204991	1	0.0770681	0.135013	7.72368	2	14	"pericardium development"
"GO:0072348"	0.00204991	1	0.0770681	0.135013	7.72368	2	14	"sulfur compound transport"
"GO:0061458"	0.00206576	1	0.0773944	0.59858	75.0301	58	136	"reproductive system development"
"GO:0006833"	0.00212359	1	0.0782031	0.081037	6.06861	1	11	"water transport"
"GO:0009584"	0.00212359	1	0.0782031	0.081037	6.06861	1	11	"detection of visible light"
"GO:0030809"	0.00212359	1	0.0782031	0.081037	6.06861	1	11	"negative regulation of nucleotide biosynthetic process"
"GO:0060045"	0.00212359	1	0.0782031	0.081037	6.06861	1	11	"positive regulation of cardiac muscle cell proliferation"
"GO:1900372"	0.00212359	1	0.0782031	0.081037	6.06861	1	11	"negative regulation of purine nucleotide biosynthetic process"
"GO:0007276"	0.00219449	1	0.0805393	0.654729	108.132	88	196	"gamete generation"
"GO:0007517"	0.00221629	1	0.0810636	0.62946	90.4774	72	164	"muscle organ development"
"GO:0048589"	0.00222525	1	0.0811164	0.634867	93.7876	75	170	"developmental growth"
"GO:0050795"	0.00231711	1	0.084004	0.566618	60.1344	45	109	"regulation of behavior"
"GO:1902679"	0.00232004	1	0.084004	0.758223	254.882	225	462	"negative regulation of RNA biosynthetic process"
"GO:0006869"	0.00235716	1	0.0850627	0.570264	61.2378	46	111	"lipid transport"
"GO:0007411"	0.00242845	1	0.0869734	0.527409	47.4455	34	86	"axon guidance"
"GO:0097485"	0.00242845	1	0.0869734	0.527409	47.4455	34	86	"neuron projection guidance"
"GO:0009891"	0.00243429	1	0.0869734	0.801289	407.7	371	739	"positive regulation of biosynthetic process"
"GO:0045921"	0.0026392	1	0.0939833	0.269803	13.2406	6	24	"positive regulation of exocytosis"
"GO:0043408"	0.00267278	1	0.0948662	0.700564	146.75	124	266	"regulation of MAPK cascade"
"GO:0043010"	0.00269903	1	0.0954835	0.606539	74.4784	58	135	"camera-type eye development"
"GO:0051094"	0.00271818	1	0.0958469	0.756653	241.641	213	438	"positive regulation of developmental process"
"GO:0051047"	0.00274855	1	0.0966021	0.61388	77.7885	61	141	"positive regulation of secretion"
"GO:0007292"	0.00279226	1	0.0978198	0.373219	20.9643	12	38	"female gamete generation"
"GO:0002027"	0.00289455	1	0.100902	0.330965	17.1024	9	31	"regulation of heart rate"
"GO:0001892"	0.00289894	1	0.100902	0.467606	33.1015	22	60	"embryonic placenta development"
"GO:0060541"	0.00310035	1	0.107565	0.575787	59.5827	45	108	"respiratory system development"
"GO:0043506"	0.0031403	1	0.108602	0.389323	22.0677	13	40	"regulation of JUN kinase activity"
"GO:0045995"	0.00326398	1	0.11091	0.44079	28.1363	18	51	"regulation of embryonic development"
"GO:0005979"	0.00328866	1	0.11091	0.186931	8.82707	3	16	"regulation of glycogen biosynthetic process"
"GO:0010962"	0.00328866	1	0.11091	0.186931	8.82707	3	16	"regulation of glucan biosynthetic process"
"GO:0035116"	0.00328866	1	0.11091	0.186931	8.82707	3	16	"embryonic hindlimb morphogenesis"
"GO:0050909"	0.00328866	1	0.11091	0.186931	8.82707	3	16	"sensory perception of taste"
"GO:0051954"	0.00328866	1	0.11091	0.186931	8.82707	3	16	"positive regulation of amine transport"
"GO:0023056"	0.00329185	1	0.11091	0.780456	295.707	265	536	"positive regulation of signaling"
"GO:0003151"	0.00330176	1	0.11091	0.298186	14.344	7	26	"outflow tract morphogenesis"
"GO:0042446"	0.00330176	1	0.11091	0.298186	14.344	7	26	"hormone biosynthetic process"
"GO:0001934"	0.00330982	1	0.11091	0.720191	164.404	141	298	"positive regulation of protein phosphorylation"
"GO:0000165"	0.00334522	1	0.111455	0.719712	163.301	140	296	"MAPK cascade"
"GO:0001890"	0.00334675	1	0.111455	0.537914	46.8938	34	85	"placenta development"
"GO:0007200"	0.00337872	1	0.111617	0.351729	18.2058	10	33	"phospholipase C-activating G-protein coupled receptor signaling pathway"
"GO:0021761"	0.00337872	1	0.111617	0.351729	18.2058	10	33	"limbic system development"
"GO:0035051"	0.00338994	1	0.111617	0.492403	36.4117	25	66	"cardiocyte differentiation"
"GO:0042127"	0.003393	1	0.111617	0.798928	363.565	330	659	"regulation of cell proliferation"
"GO:0071396"	0.00346905	1	0.113431	0.609625	71.7199	56	130	"cellular response to lipid"
"GO:0060349"	0.00348692	1	0.113431	0.404274	23.1711	14	42	"bone morphogenesis"
"GO:0001667"	0.00348974	1	0.113431	0.612201	72.8233	57	132	"ameboidal cell migration"
"GO:0007189"	0.00352645	1	0.113431	0.253031	11.5855	5	21	"adenylate cyclase-activating G-protein coupled receptor signaling pathway"
"GO:0031069"	0.00352645	1	0.113431	0.253031	11.5855	5	21	"hair follicle morphogenesis"
"GO:0050878"	0.00354066	1	0.113431	0.619526	76.1335	60	138	"regulation of body fluid levels"
"GO:0051048"	0.00360347	1	0.113431	0.552759	50.2039	37	91	"negative regulation of secretion"
"GO:0001696"	0.00362684	1	0.113431	0	3.86184	0	7	"gastric acid secretion"
"GO:0003148"	0.00362684	1	0.113431	0	3.86184	0	7	"outflow tract septum morphogenesis"
"GO:0003309"	0.00362684	1	0.113431	0	3.86184	0	7	"type B pancreatic cell differentiation"
"GO:0006978"	0.00362684	1	0.113431	0	3.86184	0	7	"DNA damage response, signal transduction by p53 class mediator resulting in transcription of p21 class mediator"
"GO:0007210"	0.00362684	1	0.113431	0	3.86184	0	7	"serotonin receptor signaling pathway"
"GO:0009886"	0.00362684	1	0.113431	0	3.86184	0	7	"post-embryonic morphogenesis"
"GO:0010692"	0.00362684	1	0.113431	0	3.86184	0	7	"regulation of alkaline phosphatase activity"
"GO:0014049"	0.00362684	1	0.113431	0	3.86184	0	7	"positive regulation of glutamate secretion"
"GO:0035883"	0.00362684	1	0.113431	0	3.86184	0	7	"enteroendocrine cell differentiation"
"GO:0042772"	0.00362684	1	0.113431	0	3.86184	0	7	"DNA damage response, signal transduction resulting in transcription"
"GO:0006694"	0.00369275	1	0.115158	0.507002	38.6184	27	70	"steroid biosynthetic process"
"GO:0043627"	0.00382966	1	0.118943	0.41819	24.2744	15	44	"response to estrogen"
"GO:0060828"	0.00383616	1	0.118943	0.5138	39.7218	28	72	"regulation of canonical Wnt signaling pathway"
"GO:0030801"	0.00386613	1	0.119529	0.37076	19.3092	11	35	"positive regulation of cyclic nucleotide metabolic process"
"GO:0001895"	0.00396575	1	0.120771	0.147332	7.17199	2	13	"retina homeostasis"
"GO:0030901"	0.00396575	1	0.120771	0.147332	7.17199	2	13	"midbrain development"
"GO:0042430"	0.00396575	1	0.120771	0.147332	7.17199	2	13	"indole-containing compound metabolic process"
"GO:0045823"	0.00396575	1	0.120771	0.147332	7.17199	2	13	"positive regulation of heart contraction"
"GO:1900543"	0.00396575	1	0.120771	0.147332	7.17199	2	13	"negative regulation of purine nucleotide metabolic process"
"GO:0019226"	0.00398466	1	0.120771	0.323726	15.4474	8	28	"transmission of nerve impulse"
"GO:0030816"	0.00398466	1	0.120771	0.323726	15.4474	8	28	"positive regulation of cAMP metabolic process"
"GO:0009890"	0.00411169	1	0.124272	0.789681	309.499	279	561	"negative regulation of biosynthetic process"
"GO:0045935"	0.00413564	1	0.124647	0.806001	376.254	343	682	"positive regulation of nucleobase-containing compound metabolic process"
"GO:0071310"	0.00414751	1	0.124656	0.792455	318.878	288	578	"cellular response to organic substance"
"GO:0048610"	0.00416369	1	0.124752	0.679774	111.993	93	203	"cellular process involved in reproduction"
"GO:0019953"	0.0041738	1	0.124752	0.707169	139.026	118	252	"sexual reproduction"
"GO:0016202"	0.0041861	1	0.124773	0.480389	32.5498	22	59	"regulation of striated muscle tissue development"
"GO:0036342"	0.00434179	1	0.127026	0.0900682	5.51692	1	10	"post-anal tail morphogenesis"
"GO:0045494"	0.00434179	1	0.127026	0.0900682	5.51692	1	10	"photoreceptor cell maintenance"
"GO:0045725"	0.00434179	1	0.127026	0.0900682	5.51692	1	10	"positive regulation of glycogen biosynthetic process"
"GO:0051351"	0.00434179	1	0.127026	0.0900682	5.51692	1	10	"positive regulation of ligase activity"
"GO:0051957"	0.00434179	1	0.127026	0.0900682	5.51692	1	10	"positive regulation of amino acid transport"
"GO:0060259"	0.00434179	1	0.127026	0.0900682	5.51692	1	10	"regulation of feeding behavior"
"GO:0048771"	0.00435448	1	0.127026	0.538141	44.1353	32	80	"tissue remodeling"
"GO:0010817"	0.00435586	1	0.127026	0.670353	103.166	85	187	"regulation of hormone levels"
"GO:0007548"	0.00437293	1	0.12718	0.604547	65.6513	51	119	"sex differentiation"
"GO:0048762"	0.00439968	1	0.127272	0.48898	33.6532	23	61	"mesenchymal cell differentiation"
"GO:0070588"	0.00439968	1	0.127272	0.48898	33.6532	23	61	"calcium ion transmembrane transport"
"GO:0031327"	0.00447478	1	0.128891	0.789809	302.879	273	549	"negative regulation of cellular biosynthetic process"
"GO:0030819"	0.00449677	1	0.128891	0.285759	12.6889	6	23	"positive regulation of cAMP biosynthetic process"
"GO:0045840"	0.00449677	1	0.128891	0.285759	12.6889	6	23	"positive regulation of mitosis"
"GO:0007409"	0.00450341	1	0.128891	0.65926	94.3393	77	171	"axonogenesis"
"GO:0003205"	0.00460564	1	0.131377	0.497128	34.7566	24	63	"cardiac chamber development"
"GO:0030104"	0.0046625	1	0.131377	0.231425	9.93045	4	18	"water homeostasis"
"GO:0035315"	0.0046625	1	0.131377	0.231425	9.93045	4	18	"hair cell differentiation"
"GO:1901654"	0.0046625	1	0.131377	0.231425	9.93045	4	18	"response to ketone"
"GO:0031016"	0.0046755	1	0.131377	0.346829	16.5508	9	30	"pancreas development"
"GO:0051785"	0.0046755	1	0.131377	0.346829	16.5508	9	30	"positive regulation of nuclear division"
"GO:0060350"	0.0046755	1	0.131377	0.346829	16.5508	9	30	"endochondral bone morphogenesis"
"GO:0051173"	0.00473129	1	0.132599	0.810556	383.977	351	696	"positive regulation of nitrogen compound metabolic process"
"GO:0043270"	0.00478408	1	0.133731	0.558707	48.5489	36	88	"positive regulation of ion transport"
"GO:0043473"	0.00483068	1	0.134321	0.404419	21.516	13	39	"pigmentation"
"GO:0090090"	0.00483068	1	0.134321	0.404419	21.516	13	39	"negative regulation of canonical Wnt signaling pathway"
"GO:0007169"	0.00484254	1	0.134321	0.693958	120.269	101	218	"transmembrane receptor protein tyrosine kinase signaling pathway"
"GO:0035295"	0.00505805	1	0.139939	0.712709	138.475	118	251	"tube development"
"GO:0048738"	0.00512897	1	0.141539	0.576309	52.9624	40	96	"cardiac muscle tissue development"
"GO:0009967"	0.00538272	1	0.148162	0.78684	278.053	250	504	"positive regulation of signal transduction"
"GO:0003206"	0.00542648	1	0.148608	0.475451	29.7914	20	54	"cardiac chamber morphogenesis"
"GO:0050773"	0.00542648	1	0.148608	0.475451	29.7914	20	54	"regulation of dendrite development"
"GO:0050731"	0.00551509	1	0.150653	0.532281	40.2735	29	73	"positive regulation of peptidyl-tyrosine phosphorylation"
"GO:0008283"	0.00557562	1	0.151922	0.825582	448.525	414	813	"cell proliferation"
"GO:0016055"	0.00569235	1	0.154712	0.66359	91.5808	75	166	"Wnt signaling pathway"
"GO:0051783"	0.00571501	1	0.154937	0.484932	30.8947	21	56	"regulation of nuclear division"
"GO:0008015"	0.00582648	1	0.157563	0.629359	71.7199	57	130	"blood circulation"
"GO:0001894"	0.00596363	1	0.158893	0.549758	43.5836	32	79	"tissue homeostasis"
"GO:0010557"	0.00599281	1	0.158893	0.81401	374.599	343	679	"positive regulation of macromolecule biosynthetic process"
"GO:0007492"	0.00604345	1	0.158893	0.386997	18.7575	11	34	"endoderm development"
"GO:0031644"	0.00604345	1	0.158893	0.386997	18.7575	11	34	"regulation of neurological system process"
"GO:0060078"	0.00604345	1	0.158893	0.386997	18.7575	11	34	"regulation of postsynaptic membrane potential"
"GO:0003209"	0.00605237	1	0.158893	0.202569	8.27538	3	15	"cardiac atrium morphogenesis"
"GO:0003230"	0.00605237	1	0.158893	0.202569	8.27538	3	15	"cardiac atrium development"
"GO:0031424"	0.00605237	1	0.158893	0.202569	8.27538	3	15	"keratinization"
"GO:0042491"	0.00605237	1	0.158893	0.202569	8.27538	3	15	"auditory receptor cell differentiation"
"GO:0050926"	0.00605237	1	0.158893	0.202569	8.27538	3	15	"regulation of positive chemotaxis"
"GO:0055090"	0.00605237	1	0.158893	0.202569	8.27538	3	15	"acylglycerol homeostasis"
"GO:0070328"	0.00605237	1	0.158893	0.202569	8.27538	3	15	"triglyceride homeostasis"
"GO:0010629"	0.00609627	1	0.159482	0.790193	278.604	251	505	"negative regulation of gene expression"
"GO:0048483"	0.00610436	1	0.159482	0.269981	11.0338	5	20	"autonomic nervous system development"
"GO:0009953"	0.00620045	1	0.160948	0.446178	24.8261	16	45	"dorsal/ventral pattern formation"
"GO:0010647"	0.00620472	1	0.160948	0.796259	297.362	269	539	"positive regulation of cell communication"
"GO:0023014"	0.00620523	1	0.160948	0.742382	169.921	148	308	"signal transduction by phosphorylation"
"GO:0048634"	0.00625674	1	0.161508	0.502348	33.1015	23	60	"regulation of muscle organ development"
"GO:1901861"	0.00625674	1	0.161508	0.502348	33.1015	23	60	"regulation of muscle tissue development"
"GO:0070663"	0.00665565	1	0.171395	0.578728	50.2039	38	91	"regulation of leukocyte proliferation"
"GO:0048522"	0.0067204	1	0.17265	0.871394	953.323	908	1728	"positive regulation of cellular process"
"GO:0035239"	0.00679825	1	0.174235	0.6818	99.8562	83	181	"tube morphogenesis"
"GO:0008406"	0.00690893	1	0.176653	0.590862	53.5141	41	97	"gonad development"
"GO:0045664"	0.00695659	1	0.177451	0.709585	123.579	105	224	"regulation of neuron differentiation"
"GO:0007281"	0.00697879	1	0.177597	0.52519	36.4117	26	66	"germ cell development"
"GO:0003007"	0.00704716	1	0.178915	0.598245	55.7209	43	101	"heart morphogenesis"
"GO:0060562"	0.00708299	1	0.179402	0.672605	92.1325	76	167	"epithelial tube morphogenesis"
"GO:0048534"	0.0071188	1	0.179887	0.725694	140.681	121	255	"hematopoietic or lymphoid organ development"
"GO:0006468"	0.00725199	1	0.1828	0.813516	350.876	321	636	"protein phosphorylation"
"GO:0010646"	0.00737063	1	0.1828	0.853044	633.342	595	1148	"regulation of cell communication"
"GO:0050804"	0.00739874	1	0.1828	0.654782	79.9953	65	145	"regulation of synaptic transmission"
"GO:0048813"	0.00743041	1	0.1828	0.480081	28.1363	19	51	"dendrite morphogenesis"
"GO:0006766"	0.0074618	1	0.1828	0.36428	15.9991	9	29	"vitamin metabolic process"
"GO:0007585"	0.0074618	1	0.1828	0.36428	15.9991	9	29	"respiratory gaseous exchange"
"GO:0030804"	0.0074618	1	0.1828	0.36428	15.9991	9	29	"positive regulation of cyclic nucleotide biosynthetic process"
"GO:0021983"	0.0075646	1	0.1828	0.303711	12.1372	6	22	"pituitary gland development"
"GO:0032330"	0.0075646	1	0.1828	0.303711	12.1372	6	22	"regulation of chondrocyte differentiation"
"GO:0045668"	0.0075646	1	0.1828	0.303711	12.1372	6	22	"negative regulation of osteoblast differentiation"
"GO:0055081"	0.0075646	1	0.1828	0.303711	12.1372	6	22	"anion homeostasis"
"GO:0009605"	0.00757089	1	0.1828	0.822684	391.149	360	709	"response to external stimulus"
"GO:0007271"	0.00758631	1	0.1828	0.162113	6.6203	2	12	"synaptic transmission, cholinergic"
"GO:0007530"	0.00758631	1	0.1828	0.162113	6.6203	2	12	"sex determination"
"GO:0034219"	0.00758631	1	0.1828	0.162113	6.6203	2	12	"carbohydrate transmembrane transport"
"GO:0044058"	0.00758631	1	0.1828	0.162113	6.6203	2	12	"regulation of digestive system process"
"GO:0051602"	0.00758631	1	0.1828	0.162113	6.6203	2	12	"response to electrical stimulus"
"GO:0070875"	0.00758631	1	0.1828	0.162113	6.6203	2	12	"positive regulation of glycogen metabolic process"
"GO:0072009"	0.00758631	1	0.1828	0.162113	6.6203	2	12	"nephron epithelium development"
"GO:0072148"	0.00758631	1	0.1828	0.162113	6.6203	2	12	"epithelial cell fate commitment"
"GO:0061061"	0.00775959	1	0.1828	0.721096	131.854	113	239	"muscle structure development"
"GO:0046328"	0.00777521	1	0.1828	0.55077	40.8252	30	74	"regulation of JNK cascade"
"GO:0090257"	0.00777521	1	0.1828	0.55077	40.8252	30	74	"regulation of muscle system process"
"GO:0030178"	0.00780487	1	0.1828	0.490006	29.2397	20	53	"negative regulation of Wnt signaling pathway"
"GO:0002520"	0.00787167	1	0.1828	0.73469	147.853	128	268	"immune system development"
"GO:0042102"	0.00796997	1	0.1828	0.435634	22.0677	14	40	"positive regulation of T cell proliferation"
"GO:0002068"	0.0080981	1	0.1828	0	3.31015	0	6	"glandular epithelial cell development"
"GO:0006568"	0.0080981	1	0.1828	0	3.31015	0	6	"tryptophan metabolic process"
"GO:0006569"	0.0080981	1	0.1828	0	3.31015	0	6	"tryptophan catabolic process"
"GO:0006586"	0.0080981	1	0.1828	0	3.31015	0	6	"indolalkylamine metabolic process"
"GO:0006817"	0.0080981	1	0.1828	0	3.31015	0	6	"phosphate ion transport"
"GO:0015669"	0.0080981	1	0.1828	0	3.31015	0	6	"gas transport"
"GO:0015791"	0.0080981	1	0.1828	0	3.31015	0	6	"polyol transport"
"GO:0019441"	0.0080981	1	0.1828	0	3.31015	0	6	"tryptophan catabolic process to kynurenine"
"GO:0030859"	0.0080981	1	0.1828	0	3.31015	0	6	"polarized epithelial cell differentiation"
"GO:0031280"	0.0080981	1	0.1828	0	3.31015	0	6	"negative regulation of cyclase activity"
"GO:0035089"	0.0080981	1	0.1828	0	3.31015	0	6	"establishment of apical/basal cell polarity"
"GO:0035095"	0.0080981	1	0.1828	0	3.31015	0	6	"behavioral response to nicotine"
"GO:0038083"	0.0080981	1	0.1828	0	3.31015	0	6	"peptidyl-tyrosine autophosphorylation"
"GO:0042436"	0.0080981	1	0.1828	0	3.31015	0	6	"indole-containing compound catabolic process"
"GO:0042501"	0.0080981	1	0.1828	0	3.31015	0	6	"serine phosphorylation of STAT protein"
"GO:0044241"	0.0080981	1	0.1828	0	3.31015	0	6	"lipid digestion"
"GO:0046218"	0.0080981	1	0.1828	0	3.31015	0	6	"indolalkylamine catabolic process"
"GO:0046621"	0.0080981	1	0.1828	0	3.31015	0	6	"negative regulation of organ growth"
"GO:0051350"	0.0080981	1	0.1828	0	3.31015	0	6	"negative regulation of lyase activity"
"GO:0060318"	0.0080981	1	0.1828	0	3.31015	0	6	"definitive erythrocyte differentiation"
"GO:0061162"	0.0080981	1	0.1828	0	3.31015	0	6	"establishment of monopolar cell polarity"
"GO:0061339"	0.0080981	1	0.1828	0	3.31015	0	6	"establishment or maintenance of monopolar cell polarity"
"GO:0070874"	0.0080981	1	0.1828	0	3.31015	0	6	"negative regulation of glycogen metabolic process"
"GO:0071257"	0.0080981	1	0.1828	0	3.31015	0	6	"cellular response to electrical stimulus"
"GO:1902358"	0.0080981	1	0.1828	0	3.31015	0	6	"sulfate transmembrane transport"
"GO:0055007"	0.008161	1	0.183835	0.499345	30.343	21	55	"cardiac muscle cell differentiation"
"GO:0001964"	0.00823745	1	0.184403	0.249302	9.37876	4	17	"startle response"
"GO:0006775"	0.00823745	1	0.184403	0.249302	9.37876	4	17	"fat-soluble vitamin metabolic process"
"GO:0060043"	0.00823745	1	0.184403	0.249302	9.37876	4	17	"regulation of cardiac muscle cell proliferation"
"GO:0007156"	0.00841548	1	0.18761	0.38546	17.1024	10	31	"homophilic cell adhesion"
"GO:0043589"	0.00841548	1	0.18761	0.38546	17.1024	10	31	"skin morphogenesis"
"GO:0017157"	0.00849876	1	0.189043	0.508148	31.4464	22	57	"regulation of exocytosis"
"GO:0042592"	0.00851481	1	0.189043	0.812606	329.36	301	597	"homeostatic process"
"GO:0006928"	0.00864937	1	0.191636	0.82052	363.565	334	659	"cellular component movement"
"GO:0003207"	0.00879962	1	0.192984	0.101357	4.96523	1	9	"cardiac chamber formation"
"GO:0003215"	0.00879962	1	0.192984	0.101357	4.96523	1	9	"cardiac right ventricle morphogenesis"
"GO:0021854"	0.00879962	1	0.192984	0.101357	4.96523	1	9	"hypothalamus development"
"GO:0021884"	0.00879962	1	0.192984	0.101357	4.96523	1	9	"forebrain neuron development"
"GO:0051443"	0.00879962	1	0.192984	0.101357	4.96523	1	9	"positive regulation of ubiquitin-protein ligase activity"
"GO:0023051"	0.00890945	1	0.194996	0.856754	632.239	595	1146	"regulation of signaling"
"GO:0060443"	0.00900801	1	0.196228	0.333467	13.2406	7	24	"mammary gland morphogenesis"
"GO:0072358"	0.00902032	1	0.196228	0.77759	215.16	192	390	"cardiovascular system development"
"GO:0072359"	0.00902032	1	0.196228	0.77759	215.16	192	390	"circulatory system development"
"GO:0050954"	0.00911972	1	0.197991	0.524318	33.6532	24	61	"sensory perception of mechanical stimulus"
"GO:0046883"	0.00924666	1	0.200344	0.608926	55.1692	43	100	"regulation of hormone secretion"
"GO:0021510"	0.00933558	1	0.201056	0.40471	18.2058	11	33	"spinal cord development"
"GO:0043507"	0.00933558	1	0.201056	0.40471	18.2058	11	33	"positive regulation of JUN kinase activity"
"GO:0048814"	0.00933558	1	0.201056	0.40471	18.2058	11	33	"regulation of dendrite morphogenesis"
"GO:0048584"	0.00935403	1	0.201056	0.824646	374.599	345	679	"positive regulation of response to stimulus"
"GO:0045137"	0.00939472	1	0.201529	0.61873	58.4793	46	106	"development of primary sexual characteristics"
"GO:0051253"	0.00946461	1	0.202625	0.797439	264.26	239	479	"negative regulation of RNA metabolic process"
"GO:0005977"	0.00967015	1	0.205395	0.47418	25.3778	17	46	"glycogen metabolic process"
"GO:0006073"	0.00967015	1	0.205395	0.47418	25.3778	17	46	"cellular glucan metabolic process"
"GO:0006821"	0.00967015	1	0.205395	0.47418	25.3778	17	46	"chloride transport"
"GO:0044042"	0.00967015	1	0.205395	0.47418	25.3778	17	46	"glucan metabolic process"
"GO:0060341"	0.00993068	1	0.210515	0.786421	229.504	206	416	"regulation of cellular localization"
"GO:0045934"	0.0101377	1	0.214482	0.806521	287.983	262	522	"negative regulation of nucleobase-containing compound metabolic process"
"GO:0030856"	0.0101806	1	0.214549	0.485309	26.4812	18	48	"regulation of epithelial cell differentiation"
"GO:2000241"	0.0101806	1	0.214549	0.485309	26.4812	18	48	"regulation of reproductive process"
"GO:0042632"	0.0102166	1	0.214888	0.422281	19.3092	12	35	"cholesterol homeostasis"
"GO:0008217"	0.0103702	1	0.21629	0.557966	39.1701	29	71	"regulation of blood pressure"
"GO:0007260"	0.0104104	1	0.21629	0.359912	14.344	8	26	"tyrosine phosphorylation of STAT protein"
"GO:0032885"	0.0104236	1	0.21629	0.289352	10.4821	5	19	"regulation of polysaccharide biosynthetic process"
"GO:0032892"	0.0104236	1	0.21629	0.289352	10.4821	5	19	"positive regulation of organic acid transport"
"GO:0048538"	0.0104236	1	0.21629	0.289352	10.4821	5	19	"thymus development"
"GO:0048701"	0.0104236	1	0.21629	0.289352	10.4821	5	19	"embryonic cranial skeleton morphogenesis"
"GO:0060487"	0.0104236	1	0.21629	0.289352	10.4821	5	19	"lung epithelial cell differentiation"
"GO:0051172"	0.0105769	1	0.219049	0.809373	294.052	268	533	"negative regulation of nitrogen compound metabolic process"
"GO:0003231"	0.0106626	1	0.220402	0.495717	27.5846	19	50	"cardiac ventricle development"
"GO:0002694"	0.0107465	1	0.22171	0.690647	93.2359	78	169	"regulation of leukocyte activation"
"GO:0050673"	0.0108268	1	0.222942	0.68941	92.1325	77	167	"epithelial cell proliferation"
"GO:0044706"	0.0109327	1	0.223199	0.57454	42.4803	32	77	"multi-multicellular organism process"
"GO:0010002"	0.0109905	1	0.223199	0.221051	7.72368	3	14	"cardioblast differentiation"
"GO:0030325"	0.0109905	1	0.223199	0.221051	7.72368	3	14	"adrenal gland development"
"GO:0045980"	0.0109905	1	0.223199	0.221051	7.72368	3	14	"negative regulation of nucleotide metabolic process"
"GO:0048557"	0.0109905	1	0.223199	0.221051	7.72368	3	14	"embryonic digestive tract morphogenesis"
"GO:0050891"	0.0109905	1	0.223199	0.221051	7.72368	3	14	"multicellular organismal water homeostasis"
"GO:0045981"	0.0110552	1	0.223199	0.438385	20.4126	13	37	"positive regulation of nucleotide metabolic process"
"GO:0048644"	0.0110552	1	0.223199	0.438385	20.4126	13	37	"muscle organ morphogenesis"
"GO:1900544"	0.0110552	1	0.223199	0.438385	20.4126	13	37	"positive regulation of purine nucleotide metabolic process"
"GO:0001775"	0.0110669	1	0.223199	0.776329	198.609	177	360	"cell activation"
"GO:0031401"	0.0110669	1	0.223199	0.776329	198.609	177	360	"positive regulation of protein modification process"
"GO:0015850"	0.0112386	1	0.226239	0.584404	44.687	34	81	"organic hydroxy compound transport"
"GO:0007283"	0.0114249	1	0.229135	0.678378	83.3055	69	151	"spermatogenesis"
"GO:0048232"	0.0114249	1	0.229135	0.678378	83.3055	69	151	"male gamete generation"
"GO:0007605"	0.0115423	1	0.230633	0.514633	29.7914	21	54	"sensory perception of sound"
"GO:0014031"	0.0115423	1	0.230633	0.514633	29.7914	21	54	"mesenchymal cell development"
"GO:0010558"	0.0116548	1	0.231717	0.812506	295.707	270	536	"negative regulation of macromolecule biosynthetic process"
"GO:0000902"	0.0116825	1	0.231717	0.797982	247.71	224	449	"cell morphogenesis"
"GO:0032102"	0.011704	1	0.231717	0.601789	49.1006	38	89	"negative regulation of response to external stimulus"
"GO:0032944"	0.011704	1	0.231717	0.601789	49.1006	38	89	"regulation of mononuclear cell proliferation"
"GO:0050670"	0.011704	1	0.231717	0.601789	49.1006	38	89	"regulation of lymphocyte proliferation"
"GO:0006885"	0.0117559	1	0.231893	0.383569	15.4474	9	28	"regulation of pH"
"GO:0046323"	0.0117559	1	0.231893	0.383569	15.4474	9	28	"glucose import"
"GO:0030323"	0.011941	1	0.235115	0.613119	52.4107	41	95	"respiratory tube development"
"GO:0010033"	0.0120374	1	0.236453	0.843535	451.836	421	819	"response to organic substance"
"GO:0030111"	0.0120527	1	0.236453	0.619989	54.6175	43	99	"regulation of Wnt signaling pathway"
"GO:0051302"	0.0121315	1	0.237565	0.626379	56.8242	45	103	"regulation of cell division"
"GO:0043405"	0.0121754	1	0.237659	0.648007	65.6513	53	119	"regulation of MAP kinase activity"
"GO:0048864"	0.0121803	1	0.237659	0.632336	59.031	47	107	"stem cell development"
"GO:0010828"	0.0125491	1	0.243097	0.324056	11.5855	6	21	"positive regulation of glucose transport"
"GO:0043616"	0.0125491	1	0.243097	0.324056	11.5855	6	21	"keratinocyte proliferation"
"GO:0060425"	0.0125491	1	0.243097	0.324056	11.5855	6	21	"lung morphogenesis"
"GO:0060428"	0.0125491	1	0.243097	0.324056	11.5855	6	21	"lung epithelium development"
"GO:0007224"	0.0125975	1	0.243162	0.466865	22.6194	15	41	"smoothened signaling pathway"
"GO:0046717"	0.0125975	1	0.243162	0.466865	22.6194	15	41	"acid secretion"
"GO:0033993"	0.0127311	1	0.2453	0.741254	134.613	117	244	"response to lipid"
"GO:0030810"	0.0130344	1	0.249807	0.404855	16.5508	10	30	"positive regulation of nucleotide biosynthetic process"
"GO:0060079"	0.0130344	1	0.249807	0.404855	16.5508	10	30	"regulation of excitatory postsynaptic membrane potential"
"GO:1900373"	0.0130344	1	0.249807	0.404855	16.5508	10	30	"positive regulation of purine nucleotide biosynthetic process"
"GO:0002699"	0.0132813	1	0.252661	0.553167	35.3083	26	64	"positive regulation of immune effector process"
"GO:0042129"	0.0132813	1	0.252661	0.553167	35.3083	26	64	"regulation of T cell proliferation"
"GO:0002062"	0.0133004	1	0.252661	0.479518	23.7227	16	43	"chondrocyte differentiation"
"GO:0055067"	0.0133004	1	0.252661	0.479518	23.7227	16	43	"monovalent inorganic cation homeostasis"
"GO:0090101"	0.0133004	1	0.252661	0.479518	23.7227	16	43	"negative regulation of transmembrane receptor protein serine/threonine kinase signaling pathway"
"GO:0006816"	0.0135493	1	0.256937	0.694955	89.3741	75	162	"calcium ion transport"
"GO:0045597"	0.0138579	1	0.262327	0.76772	168.266	149	305	"positive regulation of cell differentiation"
"GO:0010243"	0.0141678	1	0.265011	0.736824	124.682	108	226	"response to organonitrogen compound"
"GO:0002066"	0.0143237	1	0.265011	0.18018	6.06861	2	11	"columnar/cuboidal epithelial cell development"
"GO:0007274"	0.0143237	1	0.265011	0.18018	6.06861	2	11	"neuromuscular synaptic transmission"
"GO:0021516"	0.0143237	1	0.265011	0.18018	6.06861	2	11	"dorsal spinal cord development"
"GO:0042074"	0.0143237	1	0.265011	0.18018	6.06861	2	11	"cell migration involved in gastrulation"
"GO:0043567"	0.0143237	1	0.265011	0.18018	6.06861	2	11	"regulation of insulin-like growth factor receptor signaling pathway"
"GO:0045683"	0.0143237	1	0.265011	0.18018	6.06861	2	11	"negative regulation of epidermis development"
"GO:0050912"	0.0143237	1	0.265011	0.18018	6.06861	2	11	"detection of chemical stimulus involved in sensory perception of taste"
"GO:0070306"	0.0143237	1	0.265011	0.18018	6.06861	2	11	"lens fiber cell differentiation"
"GO:0031018"	0.0143435	1	0.265011	0.270158	8.82707	4	16	"endocrine pancreas development"
"GO:0035235"	0.0143435	1	0.265011	0.270158	8.82707	4	16	"ionotropic glutamate receptor signaling pathway"
"GO:0035567"	0.0143435	1	0.265011	0.270158	8.82707	4	16	"non-canonical Wnt signaling pathway"
"GO:0038032"	0.0143435	1	0.265011	0.270158	8.82707	4	16	"termination of G-protein coupled receptor signaling pathway"
"GO:0051155"	0.0143435	1	0.265011	0.270158	8.82707	4	16	"positive regulation of striated muscle cell differentiation"
"GO:2000113"	0.0143968	1	0.265541	0.814014	279.156	255	506	"negative regulation of cellular macromolecule biosynthetic process"
"GO:0016337"	0.014535	1	0.266583	0.717092	104.27	89	189	"cell-cell adhesion"
"GO:0002053"	0.0145768	1	0.266583	0.354416	12.6889	7	23	"positive regulation of mesenchymal cell proliferation"
"GO:0042509"	0.0145768	1	0.266583	0.354416	12.6889	7	23	"regulation of tyrosine phosphorylation of STAT protein"
"GO:0048730"	0.0145768	1	0.266583	0.354416	12.6889	7	23	"epidermis morphogenesis"
"GO:2000273"	0.0145768	1	0.266583	0.354416	12.6889	7	23	"positive regulation of receptor activity"
"GO:0007254"	0.0150574	1	0.274906	0.60174	45.2387	35	82	"JNK cascade"
"GO:0006112"	0.015143	1	0.275536	0.512396	27.0329	19	49	"energy reserve metabolic process"
"GO:0035725"	0.015143	1	0.275536	0.512396	27.0329	19	49	"sodium ion transmembrane transport"
"GO:0048870"	0.0153155	1	0.277349	0.819439	292.397	268	530	"cell motility"
"GO:0032872"	0.0153538	1	0.277349	0.614011	48.5489	38	88	"regulation of stress-activated MAPK cascade"
"GO:0003208"	0.0153712	1	0.277349	0.441609	18.7575	12	34	"cardiac ventricle morphogenesis"
"GO:0010827"	0.0153712	1	0.277349	0.441609	18.7575	12	34	"regulation of glucose transport"
"GO:0060048"	0.0153712	1	0.277349	0.441609	18.7575	12	34	"cardiac muscle contraction"
"GO:0030324"	0.0155369	1	0.279872	0.624877	51.859	41	94	"lung development"
"GO:0061138"	0.0155953	1	0.280146	0.648559	60.6861	49	110	"morphogenesis of a branching epithelium"
"GO:0002696"	0.01563	1	0.280146	0.64325	58.4793	47	106	"positive regulation of leukocyte activation"
"GO:0048511"	0.01563	1	0.280146	0.64325	58.4793	47	106	"rhythmic process"
"GO:0046649"	0.01576	1	0.282008	0.75694	144.543	127	262	"lymphocyte activation"
"GO:0008585"	0.0161625	1	0.288461	0.530875	29.2397	21	53	"female gonad development"
"GO:0045321"	0.0161741	1	0.288461	0.772916	167.714	149	304	"leukocyte activation"
"GO:0045598"	0.0164263	1	0.291512	0.457583	19.8609	13	36	"regulation of fat cell differentiation"
"GO:0055092"	0.0164263	1	0.291512	0.457583	19.8609	13	36	"sterol homeostasis"
"GO:0060021"	0.0164263	1	0.291512	0.457583	19.8609	13	36	"palate development"
"GO:0042733"	0.0164858	1	0.292089	0.381198	13.7923	8	25	"embryonic digit morphogenesis"
"GO:0006937"	0.0166144	1	0.293336	0.539271	30.343	22	55	"regulation of muscle contraction"
"GO:0006140"	0.0173096	1	0.293336	0.742365	121.924	106	221	"regulation of nucleotide metabolic process"
"GO:0048583"	0.0173671	1	0.293336	0.875536	693.477	659	1257	"regulation of response to stimulus"
"GO:0009612"	0.0174066	1	0.293336	0.472222	20.9643	14	38	"response to mechanical stimulus"
"GO:0032946"	0.017411	1	0.293336	0.554614	32.5498	24	59	"positive regulation of mononuclear cell proliferation"
"GO:0050671"	0.017411	1	0.293336	0.554614	32.5498	24	59	"positive regulation of lymphocyte proliferation"
"GO:1900542"	0.0175202	1	0.293336	0.741857	120.82	105	219	"regulation of purine nucleotide metabolic process"
"GO:0035136"	0.0175323	1	0.293336	0.311703	9.93045	5	18	"forelimb morphogenesis"
"GO:0048066"	0.0175323	1	0.293336	0.311703	9.93045	5	18	"developmental pigmentation"
"GO:0003211"	0.0176463	1	0.293336	0.115871	4.41353	1	8	"cardiac ventricle formation"
"GO:0006582"	0.0176463	1	0.293336	0.115871	4.41353	1	8	"melanin metabolic process"
"GO:0019755"	0.0176463	1	0.293336	0.115871	4.41353	1	8	"one-carbon compound transport"
"GO:0030238"	0.0176463	1	0.293336	0.115871	4.41353	1	8	"male sex determination"
"GO:0031645"	0.0176463	1	0.293336	0.115871	4.41353	1	8	"negative regulation of neurological system process"
"GO:0035590"	0.0176463	1	0.293336	0.115871	4.41353	1	8	"purinergic nucleotide receptor signaling pathway"
"GO:0043088"	0.0176463	1	0.293336	0.115871	4.41353	1	8	"regulation of Cdc42 GTPase activity"
"GO:0044550"	0.0176463	1	0.293336	0.115871	4.41353	1	8	"secondary metabolite biosynthetic process"
"GO:0045066"	0.0176463	1	0.293336	0.115871	4.41353	1	8	"regulatory T cell differentiation"
"GO:0045671"	0.0176463	1	0.293336	0.115871	4.41353	1	8	"negative regulation of osteoclast differentiation"
"GO:0046541"	0.0176463	1	0.293336	0.115871	4.41353	1	8	"saliva secretion"
"GO:0050832"	0.0176463	1	0.293336	0.115871	4.41353	1	8	"defense response to fungus"
"GO:0060134"	0.0176463	1	0.293336	0.115871	4.41353	1	8	"prepulse inhibition"
"GO:0060525"	0.0176463	1	0.293336	0.115871	4.41353	1	8	"prostate glandular acinus development"
"GO:0060911"	0.0176463	1	0.293336	0.115871	4.41353	1	8	"cardiac cell fate commitment"
"GO:0090177"	0.0176463	1	0.293336	0.115871	4.41353	1	8	"establishment of planar polarity involved in neural tube closure"
"GO:0090178"	0.0176463	1	0.293336	0.115871	4.41353	1	8	"regulation of establishment of planar polarity involved in neural tube closure"
"GO:0090179"	0.0176463	1	0.293336	0.115871	4.41353	1	8	"planar cell polarity pathway involved in neural tube closure"
"GO:2000380"	0.0176463	1	0.293336	0.115871	4.41353	1	8	"regulation of mesoderm development"
"GO:0009308"	0.0177593	1	0.293336	0.561643	33.6532	25	61	"amine metabolic process"
"GO:0070665"	0.0177593	1	0.293336	0.561643	33.6532	25	61	"positive regulation of leukocyte proliferation"
"GO:0051050"	0.0180012	1	0.293336	0.784598	182.058	163	330	"positive regulation of transport"
"GO:0010906"	0.0180764	1	0.293336	0.568289	34.7566	26	63	"regulation of glucose metabolic process"
"GO:0019233"	0.0180764	1	0.293336	0.568289	34.7566	26	63	"sensory perception of pain"
"GO:0002639"	0.0180786	1	0.293336	0	2.75846	0	5	"positive regulation of immunoglobulin production"
"GO:0002676"	0.0180786	1	0.293336	0	2.75846	0	5	"regulation of chronic inflammatory response"
"GO:0003097"	0.0180786	1	0.293336	0	2.75846	0	5	"renal water transport"
"GO:0003323"	0.0180786	1	0.293336	0	2.75846	0	5	"type B pancreatic cell development"
"GO:0006346"	0.0180786	1	0.293336	0	2.75846	0	5	"methylation-dependent chromatin silencing"
"GO:0007194"	0.0180786	1	0.293336	0	2.75846	0	5	"negative regulation of adenylate cyclase activity"
"GO:0007213"	0.0180786	1	0.293336	0	2.75846	0	5	"G-protein coupled acetylcholine receptor signaling pathway"
"GO:0009624"	0.0180786	1	0.293336	0	2.75846	0	5	"response to nematode"
"GO:0014807"	0.0180786	1	0.293336	0	2.75846	0	5	"regulation of somitogenesis"
"GO:0030299"	0.0180786	1	0.293336	0	2.75846	0	5	"intestinal cholesterol absorption"
"GO:0035435"	0.0180786	1	0.293336	0	2.75846	0	5	"phosphate ion transmembrane transport"
"GO:0045198"	0.0180786	1	0.293336	0	2.75846	0	5	"establishment of epithelial cell apical/basal polarity"
"GO:0048318"	0.0180786	1	0.293336	0	2.75846	0	5	"axial mesoderm development"
"GO:0060290"	0.0180786	1	0.293336	0	2.75846	0	5	"transdifferentiation"
"GO:0060346"	0.0180786	1	0.293336	0	2.75846	0	5	"bone trabecula formation"
"GO:0060462"	0.0180786	1	0.293336	0	2.75846	0	5	"lung lobe development"
"GO:0060463"	0.0180786	1	0.293336	0	2.75846	0	5	"lung lobe morphogenesis"
"GO:0060526"	0.0180786	1	0.293336	0	2.75846	0	5	"prostate glandular acinus morphogenesis"
"GO:0060527"	0.0180786	1	0.293336	0	2.75846	0	5	"prostate epithelial cord arborization involved in prostate glandular acinus morphogenesis"
"GO:0061430"	0.0180786	1	0.293336	0	2.75846	0	5	"bone trabecula morphogenesis"
"GO:0090037"	0.0180786	1	0.293336	0	2.75846	0	5	"positive regulation of protein kinase C signaling"
"GO:2000188"	0.0180786	1	0.293336	0	2.75846	0	5	"regulation of cholesterol homeostasis"
"GO:2000252"	0.0180786	1	0.293336	0	2.75846	0	5	"negative regulation of feeding behavior"
"GO:0010830"	0.0182661	1	0.295047	0.405	14.8957	9	27	"regulation of myotube differentiation"
"GO:0035272"	0.0182661	1	0.295047	0.405	14.8957	9	27	"exocrine system development"
"GO:0060996"	0.0182661	1	0.295047	0.405	14.8957	9	27	"dendritic spine development"
"GO:0072089"	0.0188572	1	0.30414	0.586219	38.0667	29	69	"stem cell proliferation"
"GO:0048592"	0.0190658	1	0.305585	0.591608	39.1701	30	71	"eye morphogenesis"
"GO:0048638"	0.0190658	1	0.305585	0.591608	39.1701	30	71	"regulation of developmental growth"
"GO:0001655"	0.0190716	1	0.305585	0.67667	68.9615	57	125	"urogenital system development"
"GO:0042310"	0.0191518	1	0.305585	0.498111	23.1711	16	42	"vasoconstriction"
"GO:0070661"	0.0191813	1	0.305585	0.674761	67.8581	56	123	"leukocyte proliferation"
"GO:0050679"	0.0192508	1	0.305585	0.596739	40.2735	31	73	"positive regulation of epithelial cell proliferation"
"GO:0090276"	0.0192508	1	0.305585	0.596739	40.2735	31	73	"regulation of peptide hormone secretion"
"GO:0009416"	0.0192866	1	0.305585	0.672792	66.7547	55	121	"response to light stimulus"
"GO:0030534"	0.0195557	1	0.305585	0.606293	42.4803	33	77	"adult behavior"
"GO:0008045"	0.0196548	1	0.305585	0.243229	7.17199	3	13	"motor neuron axon guidance"
"GO:0009994"	0.0196548	1	0.305585	0.243229	7.17199	3	13	"oocyte differentiation"
"GO:0031281"	0.0196548	1	0.305585	0.243229	7.17199	3	13	"positive regulation of cyclase activity"
"GO:0035587"	0.0196548	1	0.305585	0.243229	7.17199	3	13	"purinergic receptor signaling pathway"
"GO:0042503"	0.0196548	1	0.305585	0.243229	7.17199	3	13	"tyrosine phosphorylation of Stat3 protein"
"GO:0044319"	0.0196548	1	0.305585	0.243229	7.17199	3	13	"wound healing, spreading of cells"
"GO:0046329"	0.0196548	1	0.305585	0.243229	7.17199	3	13	"negative regulation of JNK cascade"
"GO:0048599"	0.0196548	1	0.305585	0.243229	7.17199	3	13	"oocyte development"
"GO:0048665"	0.0196548	1	0.305585	0.243229	7.17199	3	13	"neuron fate specification"
"GO:0051349"	0.0196548	1	0.305585	0.243229	7.17199	3	13	"positive regulation of lyase activity"
"GO:0060071"	0.0196548	1	0.305585	0.243229	7.17199	3	13	"Wnt signaling pathway, planar cell polarity pathway"
"GO:0060343"	0.0196548	1	0.305585	0.243229	7.17199	3	13	"trabecula formation"
"GO:0071391"	0.0196548	1	0.305585	0.243229	7.17199	3	13	"cellular response to estrogen stimulus"
"GO:0090175"	0.0196548	1	0.305585	0.243229	7.17199	3	13	"regulation of establishment of planar polarity"
"GO:0090504"	0.0196548	1	0.305585	0.243229	7.17199	3	13	"epiboly"
"GO:0090505"	0.0196548	1	0.305585	0.243229	7.17199	3	13	"epiboly involved in wound healing"
"GO:0042886"	0.0198703	1	0.307477	0.657098	59.031	48	107	"amide transport"
"GO:0044344"	0.0199146	1	0.307477	0.426291	15.9991	10	29	"cellular response to fibroblast growth factor stimulus"
"GO:0071774"	0.0199146	1	0.307477	0.426291	15.9991	10	29	"response to fibroblast growth factor"
"GO:0051153"	0.0199222	1	0.307477	0.509612	24.2744	17	44	"regulation of striated muscle cell differentiation"
"GO:0001503"	0.0199265	1	0.307477	0.713841	90.4774	77	164	"ossification"
"GO:0010876"	0.020033	1	0.307477	0.630324	49.1006	39	89	"lipid localization"
"GO:0016358"	0.020033	1	0.307477	0.630324	49.1006	39	89	"dendrite development"
"GO:0043406"	0.020033	1	0.307477	0.630324	49.1006	39	89	"positive regulation of MAP kinase activity"
"GO:0070302"	0.020033	1	0.307477	0.630324	49.1006	39	89	"regulation of stress-activated protein kinase signaling cascade"
"GO:0042531"	0.0205019	1	0.312451	0.347307	11.0338	6	20	"positive regulation of tyrosine phosphorylation of STAT protein"
"GO:0050848"	0.0205019	1	0.312451	0.347307	11.0338	6	20	"regulation of calcium-mediated signaling"
"GO:0050918"	0.0205019	1	0.312451	0.347307	11.0338	6	20	"positive chemotaxis"
"GO:0060479"	0.0205019	1	0.312451	0.347307	11.0338	6	20	"lung cell differentiation"
"GO:0060603"	0.0205019	1	0.312451	0.347307	11.0338	6	20	"mammary gland duct morphogenesis"
"GO:0048858"	0.0206087	1	0.313498	0.769675	147.853	131	268	"cell projection morphogenesis"
"GO:0014902"	0.0206287	1	0.313498	0.520288	25.3778	18	46	"myotube differentiation"
"GO:0042391"	0.0211214	1	0.320534	0.707226	83.8571	71	152	"regulation of membrane potential"
"GO:0007368"	0.0212747	1	0.321636	0.530225	26.4812	19	48	"determination of left/right symmetry"
"GO:0051952"	0.0212747	1	0.321636	0.530225	26.4812	19	48	"regulation of amine transport"
"GO:0002088"	0.0214325	1	0.321636	0.445449	17.1024	11	31	"lens development in camera-type eye"
"GO:0010463"	0.0214325	1	0.321636	0.445449	17.1024	11	31	"mesenchymal cell proliferation"
"GO:0014033"	0.0214325	1	0.321636	0.445449	17.1024	11	31	"neural crest cell differentiation"
"GO:0019229"	0.0214325	1	0.321636	0.445449	17.1024	11	31	"regulation of vasoconstriction"
"GO:0045670"	0.0214325	1	0.321636	0.445449	17.1024	11	31	"regulation of osteoclast differentiation"
"GO:0048645"	0.0214325	1	0.321636	0.445449	17.1024	11	31	"organ formation"
"GO:0050678"	0.0219092	1	0.328334	0.702218	79.4436	67	144	"regulation of epithelial cell proliferation"
"GO:0072511"	0.0221467	1	0.331432	0.729202	98.7528	85	179	"divalent inorganic cation transport"
"GO:0002521"	0.0221787	1	0.331451	0.746238	114.752	100	208	"leukocyte differentiation"
"GO:0015837"	0.0223984	1	0.33381	0.548166	28.688	21	52	"amine transport"
"GO:0030902"	0.0223984	1	0.33381	0.548166	28.688	21	52	"hindbrain development"
"GO:0032941"	0.0228238	1	0.338689	0.462778	18.2058	12	33	"secretion by tissue"
"GO:0060415"	0.0228238	1	0.338689	0.462778	18.2058	12	33	"muscle tissue morphogenesis"
"GO:0009966"	0.0228515	1	0.338689	0.870807	552.795	523	1002	"regulation of signal transduction"
"GO:0009799"	0.0228827	1	0.338689	0.556291	29.7914	22	54	"specification of symmetry"
"GO:0009855"	0.0228827	1	0.338689	0.556291	29.7914	22	54	"determination of bilateral symmetry"
"GO:0044093"	0.0231277	1	0.341826	0.832537	294.603	272	534	"positive regulation of molecular function"
"GO:0070838"	0.023158	1	0.341826	0.725943	94.3393	81	171	"divalent metal ion transport"
"GO:0003281"	0.0232302	1	0.341957	0.378157	12.1372	7	22	"ventricular septum development"
"GO:0048566"	0.0232302	1	0.341957	0.378157	12.1372	7	22	"embryonic digestive tract development"
"GO:0009914"	0.0237663	1	0.349372	0.68698	68.4098	57	124	"hormone transport"
"GO:0001958"	0.0245704	1	0.357297	0.294807	8.27538	4	15	"endochondral ossification"
"GO:0007164"	0.0245704	1	0.357297	0.294807	8.27538	4	15	"establishment of tissue polarity"
"GO:0036075"	0.0245704	1	0.357297	0.294807	8.27538	4	15	"replacement ossification"
"GO:0043576"	0.0245704	1	0.357297	0.294807	8.27538	4	15	"regulation of respiratory gaseous exchange"
"GO:0045686"	0.0245704	1	0.357297	0.294807	8.27538	4	15	"negative regulation of glial cell differentiation"
"GO:0051340"	0.0245704	1	0.357297	0.294807	8.27538	4	15	"regulation of ligase activity"
"GO:0051445"	0.0245704	1	0.357297	0.294807	8.27538	4	15	"regulation of meiotic cell cycle"
"GO:0071526"	0.0245704	1	0.357297	0.294807	8.27538	4	15	"semaphorin-plexin signaling pathway"
"GO:0046631"	0.0246474	1	0.357935	0.590291	35.3083	27	64	"alpha-beta T cell activation"
"GO:0051146"	0.0247193	1	0.358497	0.675363	61.7895	51	112	"striated muscle cell differentiation"
"GO:0048520"	0.0248877	1	0.360454	0.59601	36.4117	28	66	"positive regulation of behavior"
"GO:0050865"	0.0250661	1	0.362498	0.740589	103.718	90	188	"regulation of cell activation"
"GO:0060538"	0.025096	1	0.362498	0.601433	37.515	29	68	"skeletal muscle organ development"
"GO:0048709"	0.0252502	1	0.364238	0.492902	20.4126	14	37	"oligodendrocyte differentiation"
"GO:0042113"	0.0254478	1	0.364597	0.661149	55.1692	45	100	"B cell activation"
"GO:0009913"	0.0255492	1	0.364597	0.616139	40.8252	32	74	"epidermal cell differentiation"
"GO:0051251"	0.0256198	1	0.364597	0.655681	52.9624	43	96	"positive regulation of lymphocyte activation"
"GO:0071214"	0.0256492	1	0.364597	0.620581	41.9286	33	76	"cellular response to abiotic stimulus"
"GO:0090087"	0.0256492	1	0.364597	0.620581	41.9286	33	76	"regulation of peptide transport"
"GO:0051051"	0.0256773	1	0.364597	0.739306	101.511	88	184	"negative regulation of transport"
"GO:0048754"	0.0256893	1	0.364597	0.652787	51.859	42	94	"branching morphogenesis of an epithelial tube"
"GO:0002011"	0.0257144	1	0.364597	0.405145	13.2406	8	24	"morphogenesis of an epithelial sheet"
"GO:0003300"	0.0257144	1	0.364597	0.405145	13.2406	8	24	"cardiac muscle hypertrophy"
"GO:0014897"	0.0257144	1	0.364597	0.405145	13.2406	8	24	"striated muscle hypertrophy"
"GO:0030101"	0.0257144	1	0.364597	0.405145	13.2406	8	24	"natural killer cell activation"
"GO:0048806"	0.0257144	1	0.364597	0.405145	13.2406	8	24	"genitalia development"
"GO:0051149"	0.0257144	1	0.364597	0.405145	13.2406	8	24	"positive regulation of muscle cell differentiation"
"GO:0031175"	0.0260052	1	0.367923	0.799626	184.817	167	335	"neuron projection development"
"GO:0007218"	0.0262987	1	0.367923	0.506076	21.516	15	39	"neuropeptide signaling pathway"
"GO:0035249"	0.0262987	1	0.367923	0.506076	21.516	15	39	"synaptic transmission, glutamatergic"
"GO:0043467"	0.0262987	1	0.367923	0.506076	21.516	15	39	"regulation of generation of precursor metabolites and energy"
"GO:0014706"	0.0266148	1	0.367923	0.73727	98.2011	85	178	"striated muscle tissue development"
"GO:0002833"	0.026631	1	0.367923	0.202764	5.51692	2	10	"positive regulation of response to biotic stimulus"
"GO:0009074"	0.026631	1	0.367923	0.202764	5.51692	2	10	"aromatic amino acid family catabolic process"
"GO:0014072"	0.026631	1	0.367923	0.202764	5.51692	2	10	"response to isoquinoline alkaloid"
"GO:0021527"	0.026631	1	0.367923	0.202764	5.51692	2	10	"spinal cord association neuron differentiation"
"GO:0034698"	0.026631	1	0.367923	0.202764	5.51692	2	10	"response to gonadotropin"
"GO:0043278"	0.026631	1	0.367923	0.202764	5.51692	2	10	"response to morphine"
"GO:0045736"	0.026631	1	0.367923	0.202764	5.51692	2	10	"negative regulation of cyclin-dependent protein serine/threonine kinase activity"
"GO:0045844"	0.026631	1	0.367923	0.202764	5.51692	2	10	"positive regulation of striated muscle tissue development"
"GO:0045956"	0.026631	1	0.367923	0.202764	5.51692	2	10	"positive regulation of calcium ion-dependent exocytosis"
"GO:0048636"	0.026631	1	0.367923	0.202764	5.51692	2	10	"positive regulation of muscle organ development"
"GO:0050482"	0.026631	1	0.367923	0.202764	5.51692	2	10	"arachidonic acid secretion"
"GO:0060026"	0.026631	1	0.367923	0.202764	5.51692	2	10	"convergent extension"
"GO:0060736"	0.026631	1	0.367923	0.202764	5.51692	2	10	"prostate gland growth"
"GO:0090162"	0.026631	1	0.367923	0.202764	5.51692	2	10	"establishment of epithelial cell polarity"
"GO:1901863"	0.026631	1	0.367923	0.202764	5.51692	2	10	"positive regulation of muscle tissue development"
"GO:0006941"	0.0272467	1	0.374989	0.518192	22.6194	16	41	"striated muscle contraction"
"GO:0033555"	0.0272467	1	0.374989	0.518192	22.6194	16	41	"multicellular organismal response to stress"
"GO:0042100"	0.0272467	1	0.374989	0.518192	22.6194	16	41	"B cell proliferation"
"GO:0030098"	0.0276293	1	0.379771	0.707872	75.5818	64	137	"lymphocyte differentiation"
"GO:0065008"	0.0277244	1	0.380593	0.886916	704.51	673	1277	"regulation of biological quality"
"GO:0046324"	0.0279616	1	0.382875	0.428953	14.344	9	26	"regulation of glucose import"
"GO:0050433"	0.0279616	1	0.382875	0.428953	14.344	9	26	"regulation of catecholamine secretion"
"GO:0007088"	0.0281009	1	0.383809	0.529373	23.7227	17	43	"regulation of mitosis"
"GO:0018958"	0.0281009	1	0.383809	0.529373	23.7227	17	43	"phenol-containing compound metabolic process"
"GO:0002762"	0.028998	1	0.39111	0.33778	9.37876	5	17	"negative regulation of myeloid leukocyte differentiation"
"GO:0021532"	0.028998	1	0.39111	0.33778	9.37876	5	17	"neural tube patterning"
"GO:0032633"	0.028998	1	0.39111	0.33778	9.37876	5	17	"interleukin-4 production"
"GO:0032873"	0.028998	1	0.39111	0.33778	9.37876	5	17	"negative regulation of stress-activated MAPK cascade"
"GO:0046326"	0.028998	1	0.39111	0.33778	9.37876	5	17	"positive regulation of glucose import"
"GO:0048009"	0.028998	1	0.39111	0.33778	9.37876	5	17	"insulin-like growth factor receptor signaling pathway"
"GO:0050850"	0.028998	1	0.39111	0.33778	9.37876	5	17	"positive regulation of calcium-mediated signaling"
"GO:0060976"	0.028998	1	0.39111	0.33778	9.37876	5	17	"coronary vasculature development"
"GO:0060997"	0.028998	1	0.39111	0.33778	9.37876	5	17	"dendritic spine morphogenesis"
"GO:0070303"	0.028998	1	0.39111	0.33778	9.37876	5	17	"negative regulation of stress-activated protein kinase signaling cascade"
"GO:0016310"	0.0293682	1	0.39561	0.867705	460.111	434	834	"phosphorylation"
"GO:0032368"	0.0295543	1	0.397619	0.549328	25.9295	19	47	"regulation of lipid transport"
"GO:0032943"	0.02994	1	0.401807	0.694241	65.6513	55	119	"mononuclear cell proliferation"
"GO:0046651"	0.02994	1	0.401807	0.694241	65.6513	55	119	"lymphocyte proliferation"
"GO:0010676"	0.0299846	1	0.401905	0.45011	15.4474	10	28	"positive regulation of cellular carbohydrate metabolic process"
"GO:0044070"	0.0301656	1	0.403568	0.558268	27.0329	20	49	"regulation of anion transport"
"GO:0001763"	0.0301835	1	0.403568	0.692478	64.5479	54	117	"morphogenesis of a branching structure"
"GO:0016042"	0.0304229	1	0.406266	0.690657	63.4445	53	115	"lipid catabolic process"
"GO:0050867"	0.0306579	1	0.408898	0.688775	62.3412	52	113	"positive regulation of cell activation"
"GO:0010469"	0.0307076	1	0.409056	0.56661	28.1363	21	51	"regulation of receptor activity"
"GO:0007204"	0.0315428	1	0.419663	0.680569	57.9276	48	105	"positive regulation of cytosolic calcium ion concentration"
"GO:0046545"	0.0316038	1	0.419861	0.58172	30.343	23	55	"development of primary female sexual characteristics"
"GO:0051249"	0.0316355	1	0.419861	0.72457	81.6504	70	148	"regulation of lymphocyte activation"
"GO:0007626"	0.0317474	1	0.420313	0.67833	56.8242	47	103	"locomotory behavior"
"GO:0051091"	0.0317474	1	0.420313	0.67833	56.8242	47	103	"positive regulation of sequence-specific DNA binding transcription factor activity"
"GO:0048871"	0.0319441	1	0.422187	0.676007	55.7209	46	101	"multicellular organismal homeostasis"
"GO:0046660"	0.0319673	1	0.422187	0.588584	31.4464	24	57	"female sex differentiation"
"GO:0051403"	0.0323107	1	0.426202	0.671095	53.5141	44	97	"stress-activated MAPK cascade"
"GO:0033500"	0.0325458	1	0.426781	0.601127	33.6532	26	61	"carbohydrate homeostasis"
"GO:0042593"	0.0325458	1	0.426781	0.601127	33.6532	26	61	"glucose homeostasis"
"GO:0070848"	0.0326438	1	0.426781	0.744237	95.4427	83	173	"response to growth factor"
"GO:0030279"	0.0329346	1	0.426781	0.374135	10.4821	6	19	"negative regulation of ossification"
"GO:0030857"	0.0329346	1	0.426781	0.374135	10.4821	6	19	"negative regulation of epithelial cell differentiation"
"GO:0031641"	0.0329346	1	0.426781	0.374135	10.4821	6	19	"regulation of myelination"
"GO:0042312"	0.0329346	1	0.426781	0.374135	10.4821	6	19	"regulation of vasodilation"
"GO:0048713"	0.0329346	1	0.426781	0.374135	10.4821	6	19	"regulation of oligodendrocyte differentiation"
"GO:0048742"	0.0329346	1	0.426781	0.374135	10.4821	6	19	"regulation of skeletal muscle fiber development"
"GO:0061383"	0.0329346	1	0.426781	0.374135	10.4821	6	19	"trabecula morphogenesis"
"GO:0071320"	0.0329346	1	0.426781	0.374135	10.4821	6	19	"cellular response to cAMP"
"GO:0060348"	0.0329504	1	0.426781	0.612304	35.86	28	65	"bone development"
"GO:0007160"	0.0332855	1	0.426781	0.626956	39.1701	31	71	"cell-matrix adhesion"
"GO:0035150"	0.0333354	1	0.426781	0.631359	40.2735	32	73	"regulation of tube size"
"GO:0050880"	0.0333354	1	0.426781	0.631359	40.2735	32	73	"regulation of blood vessel size"
"GO:0002791"	0.0333581	1	0.426781	0.63555	41.3769	33	75	"regulation of peptide secretion"
"GO:0001947"	0.0334192	1	0.426781	0.486063	17.6541	12	32	"heart looping"
"GO:0061371"	0.0334192	1	0.426781	0.486063	17.6541	12	32	"determination of heart left/right asymmetry"
"GO:0023061"	0.033462	1	0.426781	0.742899	93.2359	81	169	"signal release"
"GO:0071363"	0.0338771	1	0.426781	0.742205	92.1325	80	167	"cellular response to growth factor stimulus"
"GO:0051241"	0.034159	1	0.426781	0.757878	105.925	93	192	"negative regulation of multicellular organismal process"
"GO:0001932"	0.0342876	1	0.426781	0.830398	237.779	219	431	"regulation of protein phosphorylation"
"GO:0009314"	0.0342961	1	0.426781	0.741494	91.0291	79	165	"response to radiation"
"GO:0001738"	0.0345358	1	0.426781	0.270336	6.6203	3	12	"morphogenesis of a polarized epithelium"
"GO:0001773"	0.0345358	1	0.426781	0.270336	6.6203	3	12	"myeloid dendritic cell activation"
"GO:0002026"	0.0345358	1	0.426781	0.270336	6.6203	3	12	"regulation of the force of heart contraction"
"GO:0017144"	0.0345358	1	0.426781	0.270336	6.6203	3	12	"drug metabolic process"
"GO:0042755"	0.0345358	1	0.426781	0.270336	6.6203	3	12	"eating behavior"
"GO:0045684"	0.0345358	1	0.426781	0.270336	6.6203	3	12	"positive regulation of epidermis development"
"GO:0060707"	0.0345358	1	0.426781	0.270336	6.6203	3	12	"trophoblast giant cell differentiation"
"GO:2000725"	0.0345358	1	0.426781	0.270336	6.6203	3	12	"regulation of cardiac muscle cell differentiation"
"GO:0043085"	0.034572	1	0.426781	0.827701	228.4	210	414	"positive regulation of catalytic activity"
"GO:0002323"	0.0349257	1	0.426781	0.135224	3.86184	1	7	"natural killer cell activation involved in immune response"
"GO:0002385"	0.0349257	1	0.426781	0.135224	3.86184	1	7	"mucosal immune response"
"GO:0007501"	0.0349257	1	0.426781	0.135224	3.86184	1	7	"mesodermal cell fate specification"
"GO:0007603"	0.0349257	1	0.426781	0.135224	3.86184	1	7	"phototransduction, visible light"
"GO:0032098"	0.0349257	1	0.426781	0.135224	3.86184	1	7	"regulation of appetite"
"GO:0032753"	0.0349257	1	0.426781	0.135224	3.86184	1	7	"positive regulation of interleukin-4 production"
"GO:0034505"	0.0349257	1	0.426781	0.135224	3.86184	1	7	"tooth mineralization"
"GO:0035809"	0.0349257	1	0.426781	0.135224	3.86184	1	7	"regulation of urine volume"
"GO:0036037"	0.0349257	1	0.426781	0.135224	3.86184	1	7	"CD8-positive, alpha-beta T cell activation"
"GO:0042438"	0.0349257	1	0.426781	0.135224	3.86184	1	7	"melanin biosynthetic process"
"GO:0042693"	0.0349257	1	0.426781	0.135224	3.86184	1	7	"muscle cell fate commitment"
"GO:0042711"	0.0349257	1	0.426781	0.135224	3.86184	1	7	"maternal behavior"
"GO:0043129"	0.0349257	1	0.426781	0.135224	3.86184	1	7	"surfactant homeostasis"
"GO:0043508"	0.0349257	1	0.426781	0.135224	3.86184	1	7	"negative regulation of JUN kinase activity"
"GO:0045056"	0.0349257	1	0.426781	0.135224	3.86184	1	7	"transcytosis"
"GO:0045617"	0.0349257	1	0.426781	0.135224	3.86184	1	7	"negative regulation of keratinocyte differentiation"
"GO:0045821"	0.0349257	1	0.426781	0.135224	3.86184	1	7	"positive regulation of glycolysis"
"GO:0048643"	0.0349257	1	0.426781	0.135224	3.86184	1	7	"positive regulation of skeletal muscle tissue development"
"GO:0048712"	0.0349257	1	0.426781	0.135224	3.86184	1	7	"negative regulation of astrocyte differentiation"
"GO:0048875"	0.0349257	1	0.426781	0.135224	3.86184	1	7	"chemical homeostasis within a tissue"
"GO:0051797"	0.0349257	1	0.426781	0.135224	3.86184	1	7	"regulation of hair follicle development"
"GO:0055012"	0.0349257	1	0.426781	0.135224	3.86184	1	7	"ventricular cardiac muscle cell differentiation"
"GO:0055062"	0.0349257	1	0.426781	0.135224	3.86184	1	7	"phosphate ion homeostasis"
"GO:0060080"	0.0349257	1	0.426781	0.135224	3.86184	1	7	"regulation of inhibitory postsynaptic membrane potential"
"GO:0060536"	0.0349257	1	0.426781	0.135224	3.86184	1	7	"cartilage morphogenesis"
"GO:0060746"	0.0349257	1	0.426781	0.135224	3.86184	1	7	"parental behavior"
"GO:0060841"	0.0349257	1	0.426781	0.135224	3.86184	1	7	"venous blood vessel development"
"GO:0061032"	0.0349257	1	0.426781	0.135224	3.86184	1	7	"visceral serous pericardium development"
"GO:0070189"	0.0349257	1	0.426781	0.135224	3.86184	1	7	"kynurenine metabolic process"
"GO:0072506"	0.0349257	1	0.426781	0.135224	3.86184	1	7	"trivalent inorganic anion homeostasis"
"GO:0097094"	0.0349257	1	0.426781	0.135224	3.86184	1	7	"craniofacial suture morphogenesis"
"GO:0097152"	0.0349257	1	0.426781	0.135224	3.86184	1	7	"mesenchymal cell apoptotic process"
"GO:2001053"	0.0349257	1	0.426781	0.135224	3.86184	1	7	"regulation of mesenchymal cell apoptotic process"
"GO:0060537"	0.0350667	1	0.42802	0.75696	103.718	91	188	"muscle tissue development"
"GO:0007589"	0.0361439	1	0.440172	0.515462	19.8609	14	36	"body fluid secretion"
"GO:0008306"	0.0361439	1	0.440172	0.515462	19.8609	14	36	"associative learning"
"GO:0000737"	0.0364074	1	0.440399	0.40529	11.5855	7	21	"DNA catabolic process, endonucleolytic"
"GO:0006730"	0.0364074	1	0.440399	0.40529	11.5855	7	21	"one-carbon metabolic process"
"GO:0032663"	0.0364074	1	0.440399	0.40529	11.5855	7	21	"regulation of interleukin-2 production"
"GO:0071715"	0.0364074	1	0.440399	0.40529	11.5855	7	21	"icosanoid transport"
"GO:0072073"	0.0364074	1	0.440399	0.40529	11.5855	7	21	"kidney epithelium development"
"GO:1901571"	0.0364074	1	0.440399	0.40529	11.5855	7	21	"fatty acid derivative transport"
"GO:0030097"	0.0364496	1	0.440415	0.778549	125.786	112	228	"hemopoiesis"
"GO:0046879"	0.0366112	1	0.441873	0.707038	66.203	56	120	"hormone secretion"
"GO:0032989"	0.0370753	1	0.446476	0.841132	265.364	246	481	"cellular component morphogenesis"
"GO:0048646"	0.0370753	1	0.446476	0.841132	265.364	246	481	"anatomical structure formation involved in morphogenesis"
"GO:0060419"	0.0372771	1	0.448406	0.528239	20.9643	15	38	"heart growth"
"GO:0042692"	0.0373368	1	0.448623	0.735977	83.3055	72	151	"muscle cell differentiation"
"GO:0051480"	0.0376609	1	0.452015	0.702194	62.8929	53	114	"cytosolic calcium ion homeostasis"
"GO:0044708"	0.0382229	1	0.455926	0.767279	109.787	97	199	"single-organism behavior"
"GO:0006355"	0.0382506	1	0.455926	0.896676	738.715	709	1339	"regulation of transcription, DNA-templated"
"GO:0030316"	0.0382754	1	0.455926	0.539946	22.0677	16	40	"osteoclast differentiation"
"GO:0046683"	0.0382754	1	0.455926	0.539946	22.0677	16	40	"response to organophosphorus"
"GO:0046849"	0.0382754	1	0.455926	0.539946	22.0677	16	40	"bone remodeling"
"GO:0003014"	0.0391509	1	0.455926	0.550714	23.1711	17	42	"renal system process"
"GO:0046777"	0.039343	1	0.455926	0.692933	57.3759	48	104	"protein autophosphorylation"
"GO:0050730"	0.039343	1	0.455926	0.692933	57.3759	48	104	"regulation of peptidyl-tyrosine phosphorylation"
"GO:0002637"	0.0394554	1	0.455926	0.432285	12.6889	8	23	"regulation of immunoglobulin production"
"GO:0008543"	0.0394554	1	0.455926	0.432285	12.6889	8	23	"fibroblast growth factor receptor signaling pathway"
"GO:0010907"	0.0394554	1	0.455926	0.432285	12.6889	8	23	"positive regulation of glucose metabolic process"
"GO:0051179"	0.0395513	1	0.455926	0.913637	1239.1	1204	2246	"localization"
"GO:0043255"	0.0399146	1	0.455926	0.560649	24.2744	18	44	"regulation of carbohydrate biosynthetic process"
"GO:0001978"	0.040353	1	0.455926	0	2.20677	0	4	"regulation of systemic arterial blood pressure by carotid sinus baroreceptor feedback"
"GO:0002227"	0.040353	1	0.455926	0	2.20677	0	4	"innate immune response in mucosa"
"GO:0003163"	0.040353	1	0.455926	0	2.20677	0	4	"sinoatrial node development"
"GO:0007216"	0.040353	1	0.455926	0	2.20677	0	4	"G-protein coupled glutamate receptor signaling pathway"
"GO:0007379"	0.040353	1	0.455926	0	2.20677	0	4	"segment specification"
"GO:0010694"	0.040353	1	0.455926	0	2.20677	0	4	"positive regulation of alkaline phosphatase activity"
"GO:0010724"	0.040353	1	0.455926	0	2.20677	0	4	"regulation of definitive erythrocyte differentiation"
"GO:0010832"	0.040353	1	0.455926	0	2.20677	0	4	"negative regulation of myotube differentiation"
"GO:0010838"	0.040353	1	0.455926	0	2.20677	0	4	"positive regulation of keratinocyte proliferation"
"GO:0014062"	0.040353	1	0.455926	0	2.20677	0	4	"regulation of serotonin secretion"
"GO:0015793"	0.040353	1	0.455926	0	2.20677	0	4	"glycerol transport"
"GO:0015884"	0.040353	1	0.455926	0	2.20677	0	4	"folic acid transport"
"GO:0021794"	0.040353	1	0.455926	0	2.20677	0	4	"thalamus development"
"GO:0021869"	0.040353	1	0.455926	0	2.20677	0	4	"forebrain ventricular zone progenitor cell division"
"GO:0021873"	0.040353	1	0.455926	0	2.20677	0	4	"forebrain neuroblast division"
"GO:0021877"	0.040353	1	0.455926	0	2.20677	0	4	"forebrain neuron fate commitment"
"GO:0021892"	0.040353	1	0.455926	0	2.20677	0	4	"cerebral cortex GABAergic interneuron differentiation"
"GO:0030300"	0.040353	1	0.455926	0	2.20677	0	4	"regulation of intestinal cholesterol absorption"
"GO:0032847"	0.040353	1	0.455926	0	2.20677	0	4	"regulation of cellular pH reduction"
"GO:0033139"	0.040353	1	0.455926	0	2.20677	0	4	"regulation of peptidyl-serine phosphorylation of STAT protein"
"GO:0033141"	0.040353	1	0.455926	0	2.20677	0	4	"positive regulation of peptidyl-serine phosphorylation of STAT protein"
"GO:0033564"	0.040353	1	0.455926	0	2.20677	0	4	"anterior/posterior axon guidance"
"GO:0034694"	0.040353	1	0.455926	0	2.20677	0	4	"response to prostaglandin"
"GO:0034776"	0.040353	1	0.455926	0	2.20677	0	4	"response to histamine"
"GO:0042415"	0.040353	1	0.455926	0	2.20677	0	4	"norepinephrine metabolic process"
"GO:0042701"	0.040353	1	0.455926	0	2.20677	0	4	"progesterone secretion"
"GO:0042737"	0.040353	1	0.455926	0	2.20677	0	4	"drug catabolic process"
"GO:0042738"	0.040353	1	0.455926	0	2.20677	0	4	"exogenous drug catabolic process"
"GO:0044332"	0.040353	1	0.455926	0	2.20677	0	4	"Wnt signaling pathway involved in dorsal/ventral axis specification"
"GO:0045719"	0.040353	1	0.455926	0	2.20677	0	4	"negative regulation of glycogen biosynthetic process"
"GO:0048319"	0.040353	1	0.455926	0	2.20677	0	4	"axial mesoderm morphogenesis"
"GO:0048563"	0.040353	1	0.455926	0	2.20677	0	4	"post-embryonic organ morphogenesis"
"GO:0050774"	0.040353	1	0.455926	0	2.20677	0	4	"negative regulation of dendrite morphogenesis"
"GO:0051488"	0.040353	1	0.455926	0	2.20677	0	4	"activation of anaphase-promoting complex activity"
"GO:0051798"	0.040353	1	0.455926	0	2.20677	0	4	"positive regulation of hair follicle development"
"GO:0060073"	0.040353	1	0.455926	0	2.20677	0	4	"micturition"
"GO:0060122"	0.040353	1	0.455926	0	2.20677	0	4	"inner ear receptor stereocilium organization"
"GO:0060406"	0.040353	1	0.455926	0	2.20677	0	4	"positive regulation of penile erection"
"GO:0060457"	0.040353	1	0.455926	0	2.20677	0	4	"negative regulation of digestive system process"
"GO:0060717"	0.040353	1	0.455926	0	2.20677	0	4	"chorion development"
"GO:0070341"	0.040353	1	0.455926	0	2.20677	0	4	"fat cell proliferation"
"GO:0070344"	0.040353	1	0.455926	0	2.20677	0	4	"regulation of fat cell proliferation"
"GO:0097154"	0.040353	1	0.455926	0	2.20677	0	4	"GABAergic neuron differentiation"
"GO:0022602"	0.0405765	1	0.457972	0.569845	25.3778	19	46	"ovulation cycle process"
"GO:0001570"	0.0411458	1	0.461965	0.578381	26.4812	20	48	"vasculogenesis"
"GO:0022412"	0.0411551	1	0.461965	0.679312	50.7556	42	92	"cellular process involved in reproduction in multicellular organism"
"GO:0001736"	0.0413157	1	0.461965	0.324385	7.72368	4	14	"establishment of planar polarity"
"GO:0006110"	0.0413157	1	0.461965	0.324385	7.72368	4	14	"regulation of glycolysis"
"GO:0032673"	0.0413157	1	0.461965	0.324385	7.72368	4	14	"regulation of interleukin-4 production"
"GO:0045747"	0.0413157	1	0.461965	0.324385	7.72368	4	14	"positive regulation of Notch signaling pathway"
"GO:0046503"	0.0413157	1	0.461965	0.324385	7.72368	4	14	"glycerolipid catabolic process"
"GO:0051438"	0.0413157	1	0.461965	0.324385	7.72368	4	14	"regulation of ubiquitin-protein ligase activity"
"GO:0060612"	0.0413157	1	0.461965	0.324385	7.72368	4	14	"adipose tissue development"
"GO:0090092"	0.0414238	1	0.462694	0.67671	49.6523	41	90	"regulation of transmembrane receptor protein serine/threonine kinase signaling pathway"
"GO:0009152"	0.0419228	1	0.466945	0.671169	47.4455	39	86	"purine ribonucleotide biosynthetic process"
"GO:0035264"	0.0419228	1	0.466945	0.671169	47.4455	39	86	"multicellular organism growth"
"GO:0001974"	0.0421207	1	0.466945	0.455899	13.7923	9	25	"blood vessel remodeling"
"GO:0006721"	0.0421207	1	0.466945	0.455899	13.7923	9	25	"terpenoid metabolic process"
"GO:0008589"	0.0421207	1	0.466945	0.455899	13.7923	9	25	"regulation of smoothened signaling pathway"
"GO:0010464"	0.0421207	1	0.466945	0.455899	13.7923	9	25	"regulation of mesenchymal cell proliferation"
"GO:0014896"	0.0421207	1	0.466945	0.455899	13.7923	9	25	"muscle hypertrophy"
"GO:0021537"	0.0421505	1	0.466945	0.668215	46.3421	38	84	"telencephalon development"
"GO:0003018"	0.0423619	1	0.467523	0.665128	45.2387	37	82	"vascular process in circulatory system"
"GO:0044264"	0.042376	1	0.467523	0.600666	29.7914	23	54	"cellular polysaccharide metabolic process"
"GO:0046661"	0.042376	1	0.467523	0.600666	29.7914	23	54	"male sex differentiation"
"GO:0051147"	0.042376	1	0.467523	0.600666	29.7914	23	54	"regulation of muscle cell differentiation"
"GO:0007498"	0.0426497	1	0.470062	0.60716	30.8947	24	56	"mesoderm development"
"GO:0005976"	0.042865	1	0.471165	0.613258	31.9981	25	58	"polysaccharide metabolic process"
"GO:0021543"	0.042865	1	0.471165	0.613258	31.9981	25	58	"pallium development"
"GO:0050708"	0.0428808	1	0.471165	0.654969	41.9286	34	76	"regulation of protein secretion"
"GO:0030509"	0.043027	1	0.47229	0.618994	33.1015	26	60	"BMP signaling pathway"
"GO:0050870"	0.0431854	1	0.473326	0.643226	38.6184	31	70	"positive regulation of T cell activation"
"GO:0050796"	0.0432091	1	0.473326	0.629503	35.3083	28	64	"regulation of insulin secretion"
"GO:2001141"	0.044167	1	0.483328	0.900572	743.68	715	1348	"regulation of RNA biosynthetic process"
"GO:0008542"	0.044444	1	0.484884	0.47673	14.8957	10	27	"visual learning"
"GO:0014032"	0.044444	1	0.484884	0.47673	14.8957	10	27	"neural crest cell development"
"GO:0030850"	0.044444	1	0.484884	0.47673	14.8957	10	27	"prostate gland development"
"GO:0048585"	0.044779	1	0.488046	0.84841	266.467	248	483	"negative regulation of response to stimulus"
"GO:0040007"	0.0450119	1	0.49009	0.841963	241.641	224	438	"growth"
"GO:1902533"	0.0451446	1	0.490972	0.824286	189.782	174	344	"positive regulation of intracellular signal transduction"
"GO:0022603"	0.045184	1	0.490972	0.831111	207.436	191	376	"regulation of anatomical structure morphogenesis"
"GO:0048286"	0.0464628	1	0.502338	0.495242	15.9991	11	29	"lung alveolus development"
"GO:0048521"	0.0464628	1	0.502338	0.495242	15.9991	11	29	"negative regulation of behavior"
"GO:0055008"	0.0464628	1	0.502338	0.495242	15.9991	11	29	"cardiac muscle tissue morphogenesis"
"GO:0061035"	0.0464628	1	0.502338	0.495242	15.9991	11	29	"regulation of cartilage development"
"GO:0071695"	0.0464628	1	0.502338	0.495242	15.9991	11	29	"anatomical structure maturation"
"GO:0021955"	0.0470695	1	0.503358	0.368598	8.82707	5	16	"central nervous system neuron axonogenesis"
"GO:0032314"	0.0470695	1	0.503358	0.368598	8.82707	5	16	"regulation of Rac GTPase activity"
"GO:0032350"	0.0470695	1	0.503358	0.368598	8.82707	5	16	"regulation of hormone metabolic process"
"GO:0035115"	0.0470695	1	0.503358	0.368598	8.82707	5	16	"embryonic forelimb morphogenesis"
"GO:0046006"	0.0470695	1	0.503358	0.368598	8.82707	5	16	"regulation of activated T cell proliferation"
"GO:0060563"	0.0470695	1	0.503358	0.368598	8.82707	5	16	"neuroepithelial cell differentiation"
"GO:0050863"	0.0477767	1	0.503358	0.709275	59.031	50	107	"regulation of T cell activation"
"GO:0045682"	0.0482113	1	0.503358	0.511799	17.1024	12	31	"regulation of epidermis development"
"GO:0002076"	0.0486098	1	0.503358	0.231799	4.96523	2	9	"osteoblast development"
"GO:0003283"	0.0486098	1	0.503358	0.231799	4.96523	2	9	"atrial septum development"
"GO:0003416"	0.0486098	1	0.503358	0.231799	4.96523	2	9	"endochondral bone growth"
"GO:0006884"	0.0486098	1	0.503358	0.231799	4.96523	2	9	"cell volume homeostasis"
"GO:0007398"	0.0486098	1	0.503358	0.231799	4.96523	2	9	"ectoderm development"
"GO:0010460"	0.0486098	1	0.503358	0.231799	4.96523	2	9	"positive regulation of heart rate"
"GO:0016339"	0.0486098	1	0.503358	0.231799	4.96523	2	9	"calcium-dependent cell-cell adhesion"
"GO:0030002"	0.0486098	1	0.503358	0.231799	4.96523	2	9	"cellular anion homeostasis"
"GO:0032332"	0.0486098	1	0.503358	0.231799	4.96523	2	9	"positive regulation of chondrocyte differentiation"
"GO:0032489"	0.0486098	1	0.503358	0.231799	4.96523	2	9	"regulation of Cdc42 protein signal transduction"
"GO:0033604"	0.0486098	1	0.503358	0.231799	4.96523	2	9	"negative regulation of catecholamine secretion"
"GO:0035313"	0.0486098	1	0.503358	0.231799	4.96523	2	9	"wound healing, spreading of epidermal cells"
"GO:0036065"	0.0486098	1	0.503358	0.231799	4.96523	2	9	"fucosylation"
"GO:0042249"	0.0486098	1	0.503358	0.231799	4.96523	2	9	"establishment of planar polarity of embryonic epithelium"
"GO:0042517"	0.0486098	1	0.503358	0.231799	4.96523	2	9	"positive regulation of tyrosine phosphorylation of Stat3 protein"
"GO:0043084"	0.0486098	1	0.503358	0.231799	4.96523	2	9	"penile erection"
"GO:0045132"	0.0486098	1	0.503358	0.231799	4.96523	2	9	"meiotic chromosome segregation"
"GO:0045197"	0.0486098	1	0.503358	0.231799	4.96523	2	9	"establishment or maintenance of epithelial cell apical/basal polarity"
"GO:0045605"	0.0486098	1	0.503358	0.231799	4.96523	2	9	"negative regulation of epidermal cell differentiation"
"GO:0045762"	0.0486098	1	0.503358	0.231799	4.96523	2	9	"positive regulation of adenylate cyclase activity"
"GO:0045880"	0.0486098	1	0.503358	0.231799	4.96523	2	9	"positive regulation of smoothened signaling pathway"
"GO:0046851"	0.0486098	1	0.503358	0.231799	4.96523	2	9	"negative regulation of bone remodeling"
"GO:0048484"	0.0486098	1	0.503358	0.231799	4.96523	2	9	"enteric nervous system development"
"GO:0048569"	0.0486098	1	0.503358	0.231799	4.96523	2	9	"post-embryonic organ development"
"GO:0048715"	0.0486098	1	0.503358	0.231799	4.96523	2	9	"negative regulation of oligodendrocyte differentiation"
"GO:0048853"	0.0486098	1	0.503358	0.231799	4.96523	2	9	"forebrain morphogenesis"
"GO:0051023"	0.0486098	1	0.503358	0.231799	4.96523	2	9	"regulation of immunoglobulin secretion"
"GO:0060413"	0.0486098	1	0.503358	0.231799	4.96523	2	9	"atrial septum morphogenesis"
"GO:0070633"	0.0486098	1	0.503358	0.231799	4.96523	2	9	"transepithelial transport"
"GO:0071371"	0.0486098	1	0.503358	0.231799	4.96523	2	9	"cellular response to gonadotropin stimulus"
"GO:0072028"	0.0486098	1	0.503358	0.231799	4.96523	2	9	"nephron morphogenesis"
"GO:0072080"	0.0486098	1	0.503358	0.231799	4.96523	2	9	"nephron tubule development"
"GO:0090030"	0.0486098	1	0.503358	0.231799	4.96523	2	9	"regulation of steroid hormone biosynthetic process"
"GO:0090342"	0.0486098	1	0.503358	0.231799	4.96523	2	9	"regulation of cell aging"
"GO:1901379"	0.0486098	1	0.503358	0.231799	4.96523	2	9	"regulation of potassium ion transmembrane transport"
"GO:2000831"	0.0486098	1	0.503358	0.231799	4.96523	2	9	"regulation of steroid hormone secretion"
"GO:0007611"	0.0487357	1	0.504179	0.705746	56.8242	48	103	"learning or memory"
"GO:0061180"	0.0497199	1	0.513867	0.526697	18.2058	13	33	"mammary gland epithelium development"
"GO:0070887"	0.0499673	1	0.51593	0.878158	413.769	392	750	"cellular response to chemical stimulus"
"GO:0016477"	0.0501754	1	0.517583	0.854356	273.087	255	495	"cell migration"
"GO:0007178"	0.050803	1	0.523557	0.736937	71.7199	62	130	"transmembrane receptor protein serine/threonine kinase signaling pathway"
"GO:0002700"	0.0510153	1	0.523744	0.540171	19.3092	14	35	"regulation of production of molecular mediator of immune response"
"GO:0006835"	0.0510153	1	0.523744	0.540171	19.3092	14	35	"dicarboxylic acid transport"
"GO:0055017"	0.0510153	1	0.523744	0.540171	19.3092	14	35	"cardiac muscle tissue growth"
"GO:0070664"	0.0510153	1	0.523744	0.540171	19.3092	14	35	"negative regulation of leukocyte proliferation"
"GO:0071900"	0.051603	1	0.528255	0.772061	98.2011	87	178	"regulation of protein serine/threonine kinase activity"
"GO:0033674"	0.0517708	1	0.528255	0.783301	109.787	98	199	"positive regulation of kinase activity"
"GO:0001702"	0.0519292	1	0.528255	0.405435	9.93045	6	18	"gastrulation with mouth forming second"
"GO:0007435"	0.0519292	1	0.528255	0.405435	9.93045	6	18	"salivary gland morphogenesis"
"GO:0007595"	0.0519292	1	0.528255	0.405435	9.93045	6	18	"lactation"
"GO:0023021"	0.0519292	1	0.528255	0.405435	9.93045	6	18	"termination of signal transduction"
"GO:0042596"	0.0519292	1	0.528255	0.405435	9.93045	6	18	"fear response"
"GO:0060004"	0.0519292	1	0.528255	0.405435	9.93045	6	18	"reflex"
"GO:0060512"	0.0519292	1	0.528255	0.405435	9.93045	6	18	"prostate gland morphogenesis"
"GO:0090068"	0.0519443	1	0.528255	0.691018	49.1006	41	89	"positive regulation of cell cycle process"
"GO:0030510"	0.0521212	1	0.529556	0.552416	20.4126	15	37	"regulation of BMP signaling pathway"
"GO:0030072"	0.0523717	1	0.5316	0.688548	47.9972	40	87	"peptide hormone secretion"
"GO:0001952"	0.0530585	1	0.537055	0.563592	21.516	16	39	"regulation of cell-matrix adhesion"
"GO:0002377"	0.0530585	1	0.537055	0.563592	21.516	16	39	"immunoglobulin production"
"GO:0022037"	0.0530585	1	0.537055	0.563592	21.516	16	39	"metencephalon development"
"GO:0006109"	0.0535812	1	0.541838	0.680451	44.687	37	81	"regulation of carbohydrate metabolic process"
"GO:0050801"	0.053798	1	0.543105	0.812511	148.405	135	269	"ion homeostasis"
"GO:0051090"	0.0538071	1	0.543105	0.770988	94.891	84	172	"regulation of sequence-specific DNA binding transcription factor activity"
"GO:0002376"	0.053874	1	0.543272	0.883922	441.905	420	801	"immune system process"
"GO:0007369"	0.0543108	1	0.546655	0.674399	42.4803	35	77	"gastrulation"
"GO:0010675"	0.0543108	1	0.546655	0.674399	42.4803	35	77	"regulation of cellular carbohydrate metabolic process"
"GO:0021915"	0.0549611	1	0.552685	0.667732	40.2735	33	73	"neural tube development"
"GO:0042698"	0.0550311	1	0.552873	0.591941	24.8261	19	45	"ovulation cycle"
"GO:0014074"	0.0554566	1	0.555596	0.599984	25.9295	20	47	"response to purine-containing compound"
"GO:0030183"	0.0554566	1	0.555596	0.599984	25.9295	20	47	"B cell differentiation"
"GO:0040014"	0.0554566	1	0.555596	0.599984	25.9295	20	47	"regulation of multicellular organism growth"
"GO:0001764"	0.0557454	1	0.556414	0.656361	36.9633	30	67	"neuron migration"
"GO:0051899"	0.0557859	1	0.556414	0.607449	27.0329	21	49	"membrane depolarization"
"GO:0017158"	0.0560238	1	0.556414	0.436598	11.0338	7	20	"regulation of calcium ion-dependent exocytosis"
"GO:0019748"	0.0560238	1	0.556414	0.436598	11.0338	7	20	"secondary metabolic process"
"GO:0030514"	0.0560238	1	0.556414	0.436598	11.0338	7	20	"negative regulation of BMP signaling pathway"
"GO:0032465"	0.0560238	1	0.556414	0.436598	11.0338	7	20	"regulation of cytokinesis"
"GO:0045776"	0.0560238	1	0.556414	0.436598	11.0338	7	20	"negative regulation of blood pressure"
"GO:0046850"	0.0560238	1	0.556414	0.436598	11.0338	7	20	"regulation of bone remodeling"
"GO:0060740"	0.0560238	1	0.556414	0.436598	11.0338	7	20	"prostate gland epithelium morphogenesis"
"GO:0002695"	0.0561055	1	0.556414	0.647684	34.7566	28	63	"negative regulation of leukocyte activation"
"GO:1902107"	0.0561055	1	0.556414	0.647684	34.7566	28	63	"positive regulation of leukocyte differentiation"
"GO:0015718"	0.0561944	1	0.556784	0.620876	29.2397	23	53	"monocarboxylic acid transport"
"GO:0000187"	0.0563232	1	0.557037	0.632614	31.4464	25	57	"activation of MAPK activity"
"GO:0050921"	0.0563232	1	0.557037	0.632614	31.4464	25	57	"positive regulation of chemotaxis"
"GO:0042110"	0.0572021	1	0.564694	0.781841	102.063	91	185	"T cell activation"
"GO:0045860"	0.0572021	1	0.564694	0.781841	102.063	91	185	"positive regulation of protein kinase activity"
"GO:0001819"	0.0572732	1	0.56488	0.725064	60.6861	52	110	"positive regulation of cytokine production"
"GO:0032990"	0.0579234	1	0.57077	0.818324	152.267	139	276	"cell part morphogenesis"
"GO:0045926"	0.0592786	1	0.573416	0.720627	57.3759	49	104	"negative regulation of growth"
"GO:0014061"	0.0594504	1	0.573416	0.304219	6.06861	3	11	"regulation of norepinephrine secretion"
"GO:0014888"	0.0594504	1	0.573416	0.304219	6.06861	3	11	"striated muscle adaptation"
"GO:0030318"	0.0594504	1	0.573416	0.304219	6.06861	3	11	"melanocyte differentiation"
"GO:0030539"	0.0594504	1	0.573416	0.304219	6.06861	3	11	"male genitalia development"
"GO:0042516"	0.0594504	1	0.573416	0.304219	6.06861	3	11	"regulation of tyrosine phosphorylation of Stat3 protein"
"GO:0043949"	0.0594504	1	0.573416	0.304219	6.06861	3	11	"regulation of cAMP-mediated signaling"
"GO:0048243"	0.0594504	1	0.573416	0.304219	6.06861	3	11	"norepinephrine secretion"
"GO:0048305"	0.0594504	1	0.573416	0.304219	6.06861	3	11	"immunoglobulin secretion"
"GO:0048485"	0.0594504	1	0.573416	0.304219	6.06861	3	11	"sympathetic nervous system development"
"GO:0051567"	0.0594504	1	0.573416	0.304219	6.06861	3	11	"histone H3-K9 methylation"
"GO:0060065"	0.0594504	1	0.573416	0.304219	6.06861	3	11	"uterus development"
"GO:0060119"	0.0594504	1	0.573416	0.304219	6.06861	3	11	"inner ear receptor cell development"
"GO:0071772"	0.0594504	1	0.573416	0.304219	6.06861	3	11	"response to BMP"
"GO:0071773"	0.0594504	1	0.573416	0.304219	6.06861	3	11	"cellular response to BMP stimulus"
"GO:0001523"	0.0594673	1	0.573416	0.463302	12.1372	8	22	"retinoid metabolic process"
"GO:0010524"	0.0594673	1	0.573416	0.463302	12.1372	8	22	"positive regulation of calcium ion transport into cytosol"
"GO:0016101"	0.0594673	1	0.573416	0.463302	12.1372	8	22	"diterpenoid metabolic process"
"GO:0021766"	0.0594673	1	0.573416	0.463302	12.1372	8	22	"hippocampus development"
"GO:0030317"	0.0594673	1	0.573416	0.463302	12.1372	8	22	"sperm motility"
"GO:0042551"	0.0594673	1	0.573416	0.463302	12.1372	8	22	"neuron maturation"
"GO:0046068"	0.0594673	1	0.573416	0.463302	12.1372	8	22	"cGMP metabolic process"
"GO:0048265"	0.0594673	1	0.573416	0.463302	12.1372	8	22	"response to pain"
"GO:0060998"	0.0594673	1	0.573416	0.463302	12.1372	8	22	"regulation of dendritic spine development"
"GO:0031098"	0.0606222	1	0.584029	0.717381	55.1692	47	100	"stress-activated protein kinase signaling cascade"
"GO:1901698"	0.0622091	1	0.598075	0.813486	137.371	125	249	"response to nitrogen compound"
"GO:0005978"	0.0623572	1	0.598075	0.486439	13.2406	9	24	"glycogen biosynthetic process"
"GO:0009250"	0.0623572	1	0.598075	0.486439	13.2406	9	24	"glucan biosynthetic process"
"GO:0019933"	0.0623572	1	0.598075	0.486439	13.2406	9	24	"cAMP-mediated signaling"
"GO:0021515"	0.0623572	1	0.598075	0.486439	13.2406	9	24	"cell differentiation in spinal cord"
"GO:0002790"	0.0639678	1	0.610068	0.708046	49.6523	42	90	"peptide secretion"
"GO:0009260"	0.0646281	1	0.610068	0.705935	48.5489	41	88	"ribonucleotide biosynthetic process"
"GO:0014855"	0.0647753	1	0.610068	0.506678	14.344	10	26	"striated muscle cell proliferation"
"GO:0060038"	0.0647753	1	0.610068	0.506678	14.344	10	26	"cardiac muscle cell proliferation"
"GO:0060042"	0.0647753	1	0.610068	0.506678	14.344	10	26	"retina morphogenesis in camera-type eye"
"GO:1902476"	0.0647753	1	0.610068	0.506678	14.344	10	26	"chloride transmembrane transport"
"GO:0002684"	0.065065	1	0.610068	0.819449	143.44	131	260	"positive regulation of immune system process"
"GO:0042098"	0.066572	1	0.610068	0.699013	45.2387	38	82	"T cell proliferation"
"GO:0006940"	0.0667902	1	0.610068	0.524531	15.4474	11	28	"regulation of smooth muscle contraction"
"GO:0019935"	0.0667902	1	0.610068	0.524531	15.4474	11	28	"cyclic-nucleotide-mediated signaling"
"GO:0043500"	0.0667902	1	0.610068	0.524531	15.4474	11	28	"muscle adaptation"
"GO:0045445"	0.0667902	1	0.610068	0.524531	15.4474	11	28	"myoblast differentiation"
"GO:0050432"	0.0667902	1	0.610068	0.524531	15.4474	11	28	"catecholamine secretion"
"GO:0050807"	0.0667902	1	0.610068	0.524531	15.4474	11	28	"regulation of synapse organization"
"GO:0090263"	0.0667902	1	0.610068	0.524531	15.4474	11	28	"positive regulation of canonical Wnt signaling pathway"
"GO:0002418"	0.0679813	1	0.610068	0.162317	3.31015	1	6	"immune response to tumor cell"
"GO:0002544"	0.0679813	1	0.610068	0.162317	3.31015	1	6	"chronic inflammatory response"
"GO:0002717"	0.0679813	1	0.610068	0.162317	3.31015	1	6	"positive regulation of natural killer cell mediated immunity"
"GO:0003299"	0.0679813	1	0.610068	0.162317	3.31015	1	6	"muscle hypertrophy in response to stress"
"GO:0007171"	0.0679813	1	0.610068	0.162317	3.31015	1	6	"activation of transmembrane receptor protein tyrosine kinase activity"
"GO:0010659"	0.0679813	1	0.610068	0.162317	3.31015	1	6	"cardiac muscle cell apoptotic process"
"GO:0014898"	0.0679813	1	0.610068	0.162317	3.31015	1	6	"cardiac muscle hypertrophy in response to stress"
"GO:0015697"	0.0679813	1	0.610068	0.162317	3.31015	1	6	"quaternary ammonium group transport"
"GO:0030916"	0.0679813	1	0.610068	0.162317	3.31015	1	6	"otic vesicle formation"
"GO:0031145"	0.0679813	1	0.610068	0.162317	3.31015	1	6	"anaphase-promoting complex-dependent proteasomal ubiquitin-dependent protein catabolic process"
"GO:0032105"	0.0679813	1	0.610068	0.162317	3.31015	1	6	"negative regulation of response to extracellular stimulus"
"GO:0032108"	0.0679813	1	0.610068	0.162317	3.31015	1	6	"negative regulation of response to nutrient levels"
"GO:0032703"	0.0679813	1	0.610068	0.162317	3.31015	1	6	"negative regulation of interleukin-2 production"
"GO:0033689"	0.0679813	1	0.610068	0.162317	3.31015	1	6	"negative regulation of osteoblast proliferation"
"GO:0035510"	0.0679813	1	0.610068	0.162317	3.31015	1	6	"DNA dealkylation"
"GO:0036445"	0.0679813	1	0.610068	0.162317	3.31015	1	6	"neuronal stem cell division"
"GO:0043302"	0.0679813	1	0.610068	0.162317	3.31015	1	6	"positive regulation of leukocyte degranulation"
"GO:0043374"	0.0679813	1	0.610068	0.162317	3.31015	1	6	"CD8-positive, alpha-beta T cell differentiation"
"GO:0043568"	0.0679813	1	0.610068	0.162317	3.31015	1	6	"positive regulation of insulin-like growth factor receptor signaling pathway"
"GO:0045589"	0.0679813	1	0.610068	0.162317	3.31015	1	6	"regulation of regulatory T cell differentiation"
"GO:0045830"	0.0679813	1	0.610068	0.162317	3.31015	1	6	"positive regulation of isotype switching"
"GO:0045954"	0.0679813	1	0.610068	0.162317	3.31015	1	6	"positive regulation of natural killer cell mediated cytotoxicity"
"GO:0046629"	0.0679813	1	0.610068	0.162317	3.31015	1	6	"gamma-delta T cell activation"
"GO:0051890"	0.0679813	1	0.610068	0.162317	3.31015	1	6	"regulation of cardioblast differentiation"
"GO:0051969"	0.0679813	1	0.610068	0.162317	3.31015	1	6	"regulation of transmission of nerve impulse"
"GO:0055057"	0.0679813	1	0.610068	0.162317	3.31015	1	6	"neuroblast division"
"GO:0060405"	0.0679813	1	0.610068	0.162317	3.31015	1	6	"regulation of penile erection"
"GO:0060438"	0.0679813	1	0.610068	0.162317	3.31015	1	6	"trachea development"
"GO:0060509"	0.0679813	1	0.610068	0.162317	3.31015	1	6	"Type I pneumocyte differentiation"
"GO:0060710"	0.0679813	1	0.610068	0.162317	3.31015	1	6	"chorio-allantoic fusion"
"GO:0061548"	0.0679813	1	0.610068	0.162317	3.31015	1	6	"ganglion development"
"GO:0061549"	0.0679813	1	0.610068	0.162317	3.31015	1	6	"sympathetic ganglion development"
"GO:0070293"	0.0679813	1	0.610068	0.162317	3.31015	1	6	"renal absorption"
"GO:0071392"	0.0679813	1	0.610068	0.162317	3.31015	1	6	"cellular response to estradiol stimulus"
"GO:0071599"	0.0679813	1	0.610068	0.162317	3.31015	1	6	"otic vesicle development"
"GO:0071600"	0.0679813	1	0.610068	0.162317	3.31015	1	6	"otic vesicle morphogenesis"
"GO:0086091"	0.0679813	1	0.610068	0.162317	3.31015	1	6	"regulation of heart rate by cardiac conduction"
"GO:0090399"	0.0679813	1	0.610068	0.162317	3.31015	1	6	"replicative senescence"
"GO:0097186"	0.0679813	1	0.610068	0.162317	3.31015	1	6	"amelogenesis"
"GO:0097503"	0.0679813	1	0.610068	0.162317	3.31015	1	6	"sialylation"
"GO:2000194"	0.0679813	1	0.610068	0.162317	3.31015	1	6	"regulation of female gonad development"
"GO:2000727"	0.0679813	1	0.610068	0.162317	3.31015	1	6	"positive regulation of cardiac muscle cell differentiation"
"GO:0002702"	0.0680178	1	0.610068	0.360536	7.17199	4	13	"positive regulation of production of molecular mediator of immune response"
"GO:0030823"	0.0680178	1	0.610068	0.360536	7.17199	4	13	"regulation of cGMP metabolic process"
"GO:0033003"	0.0680178	1	0.610068	0.360536	7.17199	4	13	"regulation of mast cell activation"
"GO:0033688"	0.0680178	1	0.610068	0.360536	7.17199	4	13	"regulation of osteoblast proliferation"
"GO:0034122"	0.0680178	1	0.610068	0.360536	7.17199	4	13	"negative regulation of toll-like receptor signaling pathway"
"GO:0035088"	0.0680178	1	0.610068	0.360536	7.17199	4	13	"establishment or maintenance of apical/basal cell polarity"
"GO:0035162"	0.0680178	1	0.610068	0.360536	7.17199	4	13	"embryonic hemopoiesis"
"GO:0035987"	0.0680178	1	0.610068	0.360536	7.17199	4	13	"endodermal cell differentiation"
"GO:0040020"	0.0680178	1	0.610068	0.360536	7.17199	4	13	"regulation of meiosis"
"GO:0042104"	0.0680178	1	0.610068	0.360536	7.17199	4	13	"positive regulation of activated T cell proliferation"
"GO:0045742"	0.0680178	1	0.610068	0.360536	7.17199	4	13	"positive regulation of epidermal growth factor receptor signaling pathway"
"GO:0046885"	0.0680178	1	0.610068	0.360536	7.17199	4	13	"regulation of hormone biosynthetic process"
"GO:0048103"	0.0680178	1	0.610068	0.360536	7.17199	4	13	"somatic stem cell division"
"GO:0048854"	0.0680178	1	0.610068	0.360536	7.17199	4	13	"brain morphogenesis"
"GO:0050931"	0.0680178	1	0.610068	0.360536	7.17199	4	13	"pigment cell differentiation"
"GO:0060412"	0.0680178	1	0.610068	0.360536	7.17199	4	13	"ventricular septum morphogenesis"
"GO:0060444"	0.0680178	1	0.610068	0.360536	7.17199	4	13	"branching involved in mammary gland duct morphogenesis"
"GO:0060571"	0.0680178	1	0.610068	0.360536	7.17199	4	13	"morphogenesis of an epithelial fold"
"GO:0060993"	0.0680178	1	0.610068	0.360536	7.17199	4	13	"kidney morphogenesis"
"GO:0061245"	0.0680178	1	0.610068	0.360536	7.17199	4	13	"establishment or maintenance of bipolar cell polarity"
"GO:0061311"	0.0680178	1	0.610068	0.360536	7.17199	4	13	"cell surface receptor signaling pathway involved in heart development"
"GO:0035019"	0.0684593	1	0.613009	0.540395	16.5508	12	30	"somatic stem cell maintenance"
"GO:0045913"	0.0684593	1	0.613009	0.540395	16.5508	12	30	"positive regulation of carbohydrate metabolic process"
"GO:0032147"	0.0687246	1	0.614874	0.73919	61.2378	53	111	"activation of protein kinase activity"
"GO:0010721"	0.0690224	1	0.617027	0.688135	40.8252	34	74	"negative regulation of cell development"
"GO:0042445"	0.0695974	1	0.621652	0.685061	39.7218	33	72	"hormone metabolic process"
"GO:0030010"	0.0698306	1	0.62219	0.554585	17.6541	13	32	"establishment of cell polarity"
"GO:0045685"	0.0698306	1	0.62219	0.554585	17.6541	13	32	"regulation of glial cell differentiation"
"GO:0090130"	0.0698306	1	0.62219	0.554585	17.6541	13	32	"tissue migration"
"GO:0002064"	0.0701526	1	0.624543	0.681822	38.6184	32	70	"epithelial cell development"
"GO:0002286"	0.0709445	1	0.628482	0.56735	18.7575	14	34	"T cell activation involved in immune response"
"GO:0003143"	0.0709445	1	0.628482	0.56735	18.7575	14	34	"embryonic heart tube morphogenesis"
"GO:0032945"	0.0709445	1	0.628482	0.56735	18.7575	14	34	"negative regulation of mononuclear cell proliferation"
"GO:0045621"	0.0709445	1	0.628482	0.56735	18.7575	14	34	"positive regulation of lymphocyte differentiation"
"GO:0050672"	0.0709445	1	0.628482	0.56735	18.7575	14	34	"negative regulation of lymphocyte proliferation"
"GO:2000648"	0.0709445	1	0.628482	0.56735	18.7575	14	34	"positive regulation of stem cell proliferation"
"GO:0009628"	0.0714104	1	0.63209	0.844929	188.679	175	342	"response to abiotic stimulus"
"GO:0050768"	0.0721148	1	0.637803	0.666936	34.2049	28	62	"negative regulation of neurogenesis"
"GO:0042157"	0.0730591	1	0.645625	0.598963	22.0677	17	40	"lipoprotein metabolic process"
"GO:0002440"	0.0732043	1	0.64585	0.653218	30.8947	25	56	"production of molecular mediator of immune response"
"GO:2000736"	0.0732043	1	0.64585	0.653218	30.8947	25	56	"regulation of stem cell differentiation"
"GO:0019218"	0.0734381	1	0.647383	0.607736	23.1711	18	42	"regulation of steroid metabolic process"
"GO:0032846"	0.0736871	1	0.649048	0.615804	24.2744	19	44	"positive regulation of homeostatic process"
"GO:0046546"	0.0738018	1	0.649528	0.63653	27.5846	22	50	"development of primary male sexual characteristics"
"GO:0030030"	0.0739865	1	0.650623	0.866444	256.537	241	465	"cell projection organization"
"GO:0015833"	0.0741426	1	0.650937	0.731399	54.6175	47	99	"peptide transport"
"GO:0003401"	0.0748065	1	0.650937	0.40558	8.27538	5	15	"axis elongation"
"GO:0008206"	0.0748065	1	0.650937	0.40558	8.27538	5	15	"bile acid metabolic process"
"GO:0033057"	0.0748065	1	0.650937	0.40558	8.27538	5	15	"multicellular organismal reproductive behavior"
"GO:0033687"	0.0748065	1	0.650937	0.40558	8.27538	5	15	"osteoblast proliferation"
"GO:0035412"	0.0748065	1	0.650937	0.40558	8.27538	5	15	"regulation of catenin import into nucleus"
"GO:0042462"	0.0748065	1	0.650937	0.40558	8.27538	5	15	"eye photoreceptor cell development"
"GO:0044062"	0.0748065	1	0.650937	0.40558	8.27538	5	15	"regulation of excretion"
"GO:0045599"	0.0748065	1	0.650937	0.40558	8.27538	5	15	"negative regulation of fat cell differentiation"
"GO:0045661"	0.0748065	1	0.650937	0.40558	8.27538	5	15	"regulation of myoblast differentiation"
"GO:0045909"	0.0748065	1	0.650937	0.40558	8.27538	5	15	"positive regulation of vasodilation"
"GO:0071514"	0.0748065	1	0.650937	0.40558	8.27538	5	15	"genetic imprinting"
"GO:0071634"	0.0748065	1	0.650937	0.40558	8.27538	5	15	"regulation of transforming growth factor beta production"
"GO:0031589"	0.0762562	1	0.663017	0.757531	67.3064	59	122	"cell-substrate adhesion"
"GO:0051347"	0.0771971	1	0.670657	0.807884	111.442	101	202	"positive regulation of transferase activity"
"GO:0071417"	0.0773989	1	0.671869	0.775385	78.8919	70	143	"cellular response to organonitrogen compound"
"GO:0042493"	0.0784057	1	0.672463	0.755935	65.0996	57	118	"response to drug"
"GO:0051247"	0.0790745	1	0.672463	0.86811	251.02	236	455	"positive regulation of protein metabolic process"
"GO:0000578"	0.0802006	1	0.672463	0.442426	9.37876	6	17	"embryonic axis specification"
"GO:0007205"	0.0802006	1	0.672463	0.442426	9.37876	6	17	"protein kinase C-activating G-protein coupled receptor signaling pathway"
"GO:0007520"	0.0802006	1	0.672463	0.442426	9.37876	6	17	"myoblast fusion"
"GO:0010092"	0.0802006	1	0.672463	0.442426	9.37876	6	17	"specification of organ identity"
"GO:0010453"	0.0802006	1	0.672463	0.442426	9.37876	6	17	"regulation of cell fate commitment"
"GO:0030641"	0.0802006	1	0.672463	0.442426	9.37876	6	17	"regulation of cellular pH"
"GO:0032309"	0.0802006	1	0.672463	0.442426	9.37876	6	17	"icosanoid secretion"
"GO:0043470"	0.0802006	1	0.672463	0.442426	9.37876	6	17	"regulation of carbohydrate catabolic process"
"GO:0043471"	0.0802006	1	0.672463	0.442426	9.37876	6	17	"regulation of cellular carbohydrate catabolic process"
"GO:0044705"	0.0802006	1	0.672463	0.442426	9.37876	6	17	"multi-organism reproductive behavior"
"GO:0045930"	0.0802006	1	0.672463	0.442426	9.37876	6	17	"negative regulation of mitotic cell cycle"
"GO:0051930"	0.0802006	1	0.672463	0.442426	9.37876	6	17	"regulation of sensory perception of pain"
"GO:0051931"	0.0802006	1	0.672463	0.442426	9.37876	6	17	"regulation of sensory perception"
"GO:0060669"	0.0802006	1	0.672463	0.442426	9.37876	6	17	"embryonic placenta morphogenesis"
"GO:0097028"	0.0802006	1	0.672463	0.442426	9.37876	6	17	"dendritic cell differentiation"
"GO:0050890"	0.0817372	1	0.672463	0.753323	61.7895	54	112	"cognition"
"GO:0007431"	0.0844916	1	0.672463	0.473123	10.4821	7	19	"salivary gland development"
"GO:0015909"	0.0844916	1	0.672463	0.473123	10.4821	7	19	"long-chain fatty acid transport"
"GO:0019098"	0.0844916	1	0.672463	0.473123	10.4821	7	19	"reproductive behavior"
"GO:0045055"	0.0844916	1	0.672463	0.473123	10.4821	7	19	"regulated secretory pathway"
"GO:0045058"	0.0844916	1	0.672463	0.473123	10.4821	7	19	"T cell selection"
"GO:0006865"	0.0845108	1	0.672463	0.710976	42.4803	36	77	"amino acid transport"
"GO:0043547"	0.0845108	1	0.672463	0.710976	42.4803	36	77	"positive regulation of GTPase activity"
"GO:0050920"	0.0845108	1	0.672463	0.710976	42.4803	36	77	"regulation of chemotaxis"
"GO:0071705"	0.0859212	1	0.672463	0.845512	166.059	154	301	"nitrogen compound transport"
"GO:0001580"	0.0867636	1	0.672463	0.270514	4.41353	2	8	"detection of chemical stimulus involved in sensory perception of bitter taste"
"GO:0001710"	0.0867636	1	0.672463	0.270514	4.41353	2	8	"mesodermal cell fate commitment"
"GO:0001714"	0.0867636	1	0.672463	0.270514	4.41353	2	8	"endodermal cell fate specification"
"GO:0002251"	0.0867636	1	0.672463	0.270514	4.41353	2	8	"organ or tissue specific immune response"
"GO:0003214"	0.0867636	1	0.672463	0.270514	4.41353	2	8	"cardiac left ventricle morphogenesis"
"GO:0006298"	0.0867636	1	0.672463	0.270514	4.41353	2	8	"mismatch repair"
"GO:0007440"	0.0867636	1	0.672463	0.270514	4.41353	2	8	"foregut morphogenesis"
"GO:0009214"	0.0867636	1	0.672463	0.270514	4.41353	2	8	"cyclic nucleotide catabolic process"
"GO:0021871"	0.0867636	1	0.672463	0.270514	4.41353	2	8	"forebrain regionalization"
"GO:0021984"	0.0867636	1	0.672463	0.270514	4.41353	2	8	"adenohypophysis development"
"GO:0030949"	0.0867636	1	0.672463	0.270514	4.41353	2	8	"positive regulation of vascular endothelial growth factor receptor signaling pathway"
"GO:0031017"	0.0867636	1	0.672463	0.270514	4.41353	2	8	"exocrine pancreas development"
"GO:0032305"	0.0867636	1	0.672463	0.270514	4.41353	2	8	"positive regulation of icosanoid secretion"
"GO:0035112"	0.0867636	1	0.672463	0.270514	4.41353	2	8	"genitalia morphogenesis"
"GO:0042634"	0.0867636	1	0.672463	0.270514	4.41353	2	8	"regulation of hair cycle"
"GO:0042753"	0.0867636	1	0.672463	0.270514	4.41353	2	8	"positive regulation of circadian rhythm"
"GO:0042759"	0.0867636	1	0.672463	0.270514	4.41353	2	8	"long-chain fatty acid biosynthetic process"
"GO:0043691"	0.0867636	1	0.672463	0.270514	4.41353	2	8	"reverse cholesterol transport"
"GO:0048148"	0.0867636	1	0.672463	0.270514	4.41353	2	8	"behavioral response to cocaine"
"GO:0048291"	0.0867636	1	0.672463	0.270514	4.41353	2	8	"isotype switching to IgG isotypes"
"GO:0048302"	0.0867636	1	0.672463	0.270514	4.41353	2	8	"regulation of isotype switching to IgG isotypes"
"GO:0050746"	0.0867636	1	0.672463	0.270514	4.41353	2	8	"regulation of lipoprotein metabolic process"
"GO:0050913"	0.0867636	1	0.672463	0.270514	4.41353	2	8	"sensory perception of bitter taste"
"GO:0060979"	0.0867636	1	0.672463	0.270514	4.41353	2	8	"vasculogenesis involved in coronary vascular morphogenesis"
"GO:0072088"	0.0867636	1	0.672463	0.270514	4.41353	2	8	"nephron epithelium morphogenesis"
"GO:1900449"	0.0867636	1	0.672463	0.270514	4.41353	2	8	"regulation of glutamate receptor signaling pathway"
"GO:2001026"	0.0867636	1	0.672463	0.270514	4.41353	2	8	"regulation of endothelial cell chemotaxis"
"GO:0031324"	0.0871644	1	0.672463	0.898874	424.251	406	769	"negative regulation of cellular metabolic process"
"GO:0032270"	0.0872508	1	0.672463	0.866928	227.849	214	413	"positive regulation of cellular protein metabolic process"
"GO:0003156"	0.0879006	1	0.672463	0.49909	11.5855	8	21	"regulation of organ formation"
"GO:0009948"	0.0879006	1	0.672463	0.49909	11.5855	8	21	"anterior/posterior axis specification"
"GO:0014014"	0.0879006	1	0.672463	0.49909	11.5855	8	21	"negative regulation of gliogenesis"
"GO:0032924"	0.0879006	1	0.672463	0.49909	11.5855	8	21	"activin receptor signaling pathway"
"GO:0097006"	0.0879006	1	0.672463	0.49909	11.5855	8	21	"regulation of plasma lipoprotein particle levels"
"GO:0097061"	0.0879006	1	0.672463	0.49909	11.5855	8	21	"dendritic spine organization"
"GO:0001508"	0.0891304	1	0.672463	0.697462	36.9633	31	67	"action potential"
"GO:0010648"	0.090003	1	0.672463	0.86971	232.814	219	422	"negative regulation of cell communication"
"GO:0000160"	0.0900565	1	0.672463	0	1.65508	0	3	"phosphorelay signal transduction system"
"GO:0001826"	0.0900565	1	0.672463	0	1.65508	0	3	"inner cell mass cell differentiation"
"GO:0001957"	0.0900565	1	0.672463	0	1.65508	0	3	"intramembranous ossification"
"GO:0002215"	0.0900565	1	0.672463	0	1.65508	0	3	"defense response to nematode"
"GO:0002254"	0.0900565	1	0.672463	0	1.65508	0	3	"kinin cascade"
"GO:0002361"	0.0900565	1	0.672463	0	1.65508	0	3	"CD4-positive, CD25-positive, alpha-beta regulatory T cell differentiation"
"GO:0002439"	0.0900565	1	0.672463	0	1.65508	0	3	"chronic inflammatory response to antigenic stimulus"
"GO:0002677"	0.0900565	1	0.672463	0	1.65508	0	3	"negative regulation of chronic inflammatory response"
"GO:0002874"	0.0900565	1	0.672463	0	1.65508	0	3	"regulation of chronic inflammatory response to antigenic stimulus"
"GO:0003057"	0.0900565	1	0.672463	0	1.65508	0	3	"regulation of the force of heart contraction by chemical signal"
"GO:0003175"	0.0900565	1	0.672463	0	1.65508	0	3	"tricuspid valve development"
"GO:0003177"	0.0900565	1	0.672463	0	1.65508	0	3	"pulmonary valve development"
"GO:0003184"	0.0900565	1	0.672463	0	1.65508	0	3	"pulmonary valve morphogenesis"
"GO:0003192"	0.0900565	1	0.672463	0	1.65508	0	3	"mitral valve formation"
"GO:0003344"	0.0900565	1	0.672463	0	1.65508	0	3	"pericardium morphogenesis"
"GO:0005513"	0.0900565	1	0.672463	0	1.65508	0	3	"detection of calcium ion"
"GO:0006003"	0.0900565	1	0.672463	0	1.65508	0	3	"fructose 2,6-bisphosphate metabolic process"
"GO:0006702"	0.0900565	1	0.672463	0	1.65508	0	3	"androgen biosynthetic process"
"GO:0006703"	0.0900565	1	0.672463	0	1.65508	0	3	"estrogen biosynthetic process"
"GO:0006868"	0.0900565	1	0.672463	0	1.65508	0	3	"glutamine transport"
"GO:0007135"	0.0900565	1	0.672463	0	1.65508	0	3	"meiosis II"
"GO:0007223"	0.0900565	1	0.672463	0	1.65508	0	3	"Wnt signaling pathway, calcium modulating pathway"
"GO:0007494"	0.0900565	1	0.672463	0	1.65508	0	3	"midgut development"
"GO:0008291"	0.0900565	1	0.672463	0	1.65508	0	3	"acetylcholine metabolic process"
"GO:0008343"	0.0900565	1	0.672463	0	1.65508	0	3	"adult feeding behavior"
"GO:0010668"	0.0900565	1	0.672463	0	1.65508	0	3	"ectodermal cell differentiation"
"GO:0010693"	0.0900565	1	0.672463	0	1.65508	0	3	"negative regulation of alkaline phosphatase activity"
"GO:0010871"	0.0900565	1	0.672463	0	1.65508	0	3	"negative regulation of receptor biosynthetic process"
"GO:0014042"	0.0900565	1	0.672463	0	1.65508	0	3	"positive regulation of neuron maturation"
"GO:0014719"	0.0900565	1	0.672463	0	1.65508	0	3	"satellite cell activation"
"GO:0014816"	0.0900565	1	0.672463	0	1.65508	0	3	"satellite cell differentiation"
"GO:0014826"	0.0900565	1	0.672463	0	1.65508	0	3	"vein smooth muscle contraction"
"GO:0014832"	0.0900565	1	0.672463	0	1.65508	0	3	"urinary bladder smooth muscle contraction"
"GO:0014848"	0.0900565	1	0.672463	0	1.65508	0	3	"urinary tract smooth muscle contraction"
"GO:0015670"	0.0900565	1	0.672463	0	1.65508	0	3	"carbon dioxide transport"
"GO:0015671"	0.0900565	1	0.672463	0	1.65508	0	3	"oxygen transport"
"GO:0015696"	0.0900565	1	0.672463	0	1.65508	0	3	"ammonium transport"
"GO:0015705"	0.0900565	1	0.672463	0	1.65508	0	3	"iodide transport"
"GO:0015722"	0.0900565	1	0.672463	0	1.65508	0	3	"canalicular bile acid transport"
"GO:0015889"	0.0900565	1	0.672463	0	1.65508	0	3	"cobalamin transport"
"GO:0018101"	0.0900565	1	0.672463	0	1.65508	0	3	"protein citrullination"
"GO:0019374"	0.0900565	1	0.672463	0	1.65508	0	3	"galactolipid metabolic process"
"GO:0019532"	0.0900565	1	0.672463	0	1.65508	0	3	"oxalate transport"
"GO:0019731"	0.0900565	1	0.672463	0	1.65508	0	3	"antibacterial humoral response"
"GO:0021523"	0.0900565	1	0.672463	0	1.65508	0	3	"somatic motor neuron differentiation"
"GO:0021684"	0.0900565	1	0.672463	0	1.65508	0	3	"cerebellar granular layer formation"
"GO:0021707"	0.0900565	1	0.672463	0	1.65508	0	3	"cerebellar granule cell differentiation"
"GO:0021778"	0.0900565	1	0.672463	0	1.65508	0	3	"oligodendrocyte cell fate specification"
"GO:0021779"	0.0900565	1	0.672463	0	1.65508	0	3	"oligodendrocyte cell fate commitment"
"GO:0021780"	0.0900565	1	0.672463	0	1.65508	0	3	"glial cell fate specification"
"GO:0021798"	0.0900565	1	0.672463	0	1.65508	0	3	"forebrain dorsal/ventral pattern formation"
"GO:0021859"	0.0900565	1	0.672463	0	1.65508	0	3	"pyramidal neuron differentiation"
"GO:0021860"	0.0900565	1	0.672463	0	1.65508	0	3	"pyramidal neuron development"
"GO:0030917"	0.0900565	1	0.672463	0	1.65508	0	3	"midbrain-hindbrain boundary development"
"GO:0031914"	0.0900565	1	0.672463	0	1.65508	0	3	"negative regulation of synaptic plasticity"
"GO:0032354"	0.0900565	1	0.672463	0	1.65508	0	3	"response to follicle-stimulating hormone"
"GO:0032788"	0.0900565	1	0.672463	0	1.65508	0	3	"saturated monocarboxylic acid metabolic process"
"GO:0032789"	0.0900565	1	0.672463	0	1.65508	0	3	"unsaturated monocarboxylic acid metabolic process"
"GO:0032849"	0.0900565	1	0.672463	0	1.65508	0	3	"positive regulation of cellular pH reduction"
"GO:0033133"	0.0900565	1	0.672463	0	1.65508	0	3	"positive regulation of glucokinase activity"
"GO:0034587"	0.0900565	1	0.672463	0	1.65508	0	3	"piRNA metabolic process"
"GO:0034695"	0.0900565	1	0.672463	0	1.65508	0	3	"response to prostaglandin E"
"GO:0034770"	0.0900565	1	0.672463	0	1.65508	0	3	"histone H4-K20 methylation"
"GO:0035404"	0.0900565	1	0.672463	0	1.65508	0	3	"histone-serine phosphorylation"
"GO:0035426"	0.0900565	1	0.672463	0	1.65508	0	3	"extracellular matrix-cell signaling"
"GO:0035811"	0.0900565	1	0.672463	0	1.65508	0	3	"negative regulation of urine volume"
"GO:0035878"	0.0900565	1	0.672463	0	1.65508	0	3	"nail development"
"GO:0036072"	0.0900565	1	0.672463	0	1.65508	0	3	"direct ossification"
"GO:0038007"	0.0900565	1	0.672463	0	1.65508	0	3	"netrin-activated signaling pathway"
"GO:0038171"	0.0900565	1	0.672463	0	1.65508	0	3	"cannabinoid signaling pathway"
"GO:0038180"	0.0900565	1	0.672463	0	1.65508	0	3	"nerve growth factor signaling pathway"
"GO:0043089"	0.0900565	1	0.672463	0	1.65508	0	3	"positive regulation of Cdc42 GTPase activity"
"GO:0043983"	0.0900565	1	0.672463	0	1.65508	0	3	"histone H4-K12 acetylation"
"GO:0045591"	0.0900565	1	0.672463	0	1.65508	0	3	"positive regulation of regulatory T cell differentiation"
"GO:0048050"	0.0900565	1	0.672463	0	1.65508	0	3	"post-embryonic eye morphogenesis"
"GO:0048619"	0.0900565	1	0.672463	0	1.65508	0	3	"embryonic hindgut morphogenesis"
"GO:0048625"	0.0900565	1	0.672463	0	1.65508	0	3	"myoblast fate commitment"
"GO:0048743"	0.0900565	1	0.672463	0	1.65508	0	3	"positive regulation of skeletal muscle fiber development"
"GO:0048808"	0.0900565	1	0.672463	0	1.65508	0	3	"male genitalia morphogenesis"
"GO:0048865"	0.0900565	1	0.672463	0	1.65508	0	3	"stem cell fate commitment"
"GO:0050908"	0.0900565	1	0.672463	0	1.65508	0	3	"detection of light stimulus involved in visual perception"
"GO:0050962"	0.0900565	1	0.672463	0	1.65508	0	3	"detection of light stimulus involved in sensory perception"
"GO:0051121"	0.0900565	1	0.672463	0	1.65508	0	3	"hepoxilin metabolic process"
"GO:0051122"	0.0900565	1	0.672463	0	1.65508	0	3	"hepoxilin biosynthetic process"
"GO:0051304"	0.0900565	1	0.672463	0	1.65508	0	3	"chromosome separation"
"GO:0051574"	0.0900565	1	0.672463	0	1.65508	0	3	"positive regulation of histone H3-K9 methylation"
"GO:0051891"	0.0900565	1	0.672463	0	1.65508	0	3	"positive regulation of cardioblast differentiation"
"GO:0051970"	0.0900565	1	0.672463	0	1.65508	0	3	"negative regulation of transmission of nerve impulse"
"GO:0055026"	0.0900565	1	0.672463	0	1.65508	0	3	"negative regulation of cardiac muscle tissue development"
"GO:0060005"	0.0900565	1	0.672463	0	1.65508	0	3	"vestibular reflex"
"GO:0060017"	0.0900565	1	0.672463	0	1.65508	0	3	"parathyroid gland development"
"GO:0060088"	0.0900565	1	0.672463	0	1.65508	0	3	"auditory receptor cell stereocilium organization"
"GO:0060099"	0.0900565	1	0.672463	0	1.65508	0	3	"regulation of phagocytosis, engulfment"
"GO:0060157"	0.0900565	1	0.672463	0	1.65508	0	3	"urinary bladder development"
"GO:0060164"	0.0900565	1	0.672463	0	1.65508	0	3	"regulation of timing of neuron differentiation"
"GO:0060453"	0.0900565	1	0.672463	0	1.65508	0	3	"regulation of gastric acid secretion"
"GO:0060459"	0.0900565	1	0.672463	0	1.65508	0	3	"left lung development"
"GO:0060460"	0.0900565	1	0.672463	0	1.65508	0	3	"left lung morphogenesis"
"GO:0060480"	0.0900565	1	0.672463	0	1.65508	0	3	"lung goblet cell differentiation"
"GO:0060482"	0.0900565	1	0.672463	0	1.65508	0	3	"lobar bronchus development"
"GO:0060539"	0.0900565	1	0.672463	0	1.65508	0	3	"diaphragm development"
"GO:0060594"	0.0900565	1	0.672463	0	1.65508	0	3	"mammary gland specification"
"GO:0060613"	0.0900565	1	0.672463	0	1.65508	0	3	"fat pad development"
"GO:0060648"	0.0900565	1	0.672463	0	1.65508	0	3	"mammary gland bud morphogenesis"
"GO:0060718"	0.0900565	1	0.672463	0	1.65508	0	3	"chorionic trophoblast cell differentiation"
"GO:0060913"	0.0900565	1	0.672463	0	1.65508	0	3	"cardiac cell fate determination"
"GO:0060921"	0.0900565	1	0.672463	0	1.65508	0	3	"sinoatrial node cell differentiation"
"GO:0061031"	0.0900565	1	0.672463	0	1.65508	0	3	"endodermal digestive tract morphogenesis"
"GO:0061037"	0.0900565	1	0.672463	0	1.65508	0	3	"negative regulation of cartilage development"
"GO:0061050"	0.0900565	1	0.672463	0	1.65508	0	3	"regulation of cell growth involved in cardiac muscle cell development"
"GO:0061303"	0.0900565	1	0.672463	0	1.65508	0	3	"cornea development in camera-type eye"
"GO:0061304"	0.0900565	1	0.672463	0	1.65508	0	3	"retinal blood vessel morphogenesis"
"GO:0061436"	0.0900565	1	0.672463	0	1.65508	0	3	"establishment of skin barrier"
"GO:0070295"	0.0900565	1	0.672463	0	1.65508	0	3	"renal water absorption"
"GO:0070305"	0.0900565	1	0.672463	0	1.65508	0	3	"response to cGMP"
"GO:0070472"	0.0900565	1	0.672463	0	1.65508	0	3	"regulation of uterine smooth muscle contraction"
"GO:0070474"	0.0900565	1	0.672463	0	1.65508	0	3	"positive regulation of uterine smooth muscle contraction"
"GO:0070989"	0.0900565	1	0.672463	0	1.65508	0	3	"oxidative demethylation"
"GO:0071242"	0.0900565	1	0.672463	0	1.65508	0	3	"cellular response to ammonium ion"
"GO:0071321"	0.0900565	1	0.672463	0	1.65508	0	3	"cellular response to cGMP"
"GO:0072164"	0.0900565	1	0.672463	0	1.65508	0	3	"mesonephric tubule development"
"GO:0090080"	0.0900565	1	0.672463	0	1.65508	0	3	"positive regulation of MAPKKK cascade by fibroblast growth factor receptor signaling pathway"
"GO:0090185"	0.0900565	1	0.672463	0	1.65508	0	3	"negative regulation of kidney development"
"GO:0090237"	0.0900565	1	0.672463	0	1.65508	0	3	"regulation of arachidonic acid secretion"
"GO:0090238"	0.0900565	1	0.672463	0	1.65508	0	3	"positive regulation of arachidonic acid secretion"
"GO:0090244"	0.0900565	1	0.672463	0	1.65508	0	3	"Wnt signaling pathway involved in somitogenesis"
"GO:0090308"	0.0900565	1	0.672463	0	1.65508	0	3	"regulation of methylation-dependent chromatin silencing"
"GO:0090403"	0.0900565	1	0.672463	0	1.65508	0	3	"oxidative stress-induced premature senescence"
"GO:1900619"	0.0900565	1	0.672463	0	1.65508	0	3	"acetate ester metabolic process"
"GO:1901381"	0.0900565	1	0.672463	0	1.65508	0	3	"positive regulation of potassium ion transmembrane transport"
"GO:1902255"	0.0900565	1	0.672463	0	1.65508	0	3	"positive regulation of intrinsic apoptotic signaling pathway by p53 class mediator"
"GO:2000053"	0.0900565	1	0.672463	0	1.65508	0	3	"regulation of Wnt signaling pathway involved in dorsal/ventral axis specification"
"GO:2000054"	0.0900565	1	0.672463	0	1.65508	0	3	"negative regulation of Wnt signaling pathway involved in dorsal/ventral axis specification"
"GO:2000381"	0.0900565	1	0.672463	0	1.65508	0	3	"negative regulation of mesoderm development"
"GO:2000543"	0.0900565	1	0.672463	0	1.65508	0	3	"positive regulation of gastrulation"
"GO:2000870"	0.0900565	1	0.672463	0	1.65508	0	3	"regulation of progesterone secretion"
"GO:2001027"	0.0900565	1	0.672463	0	1.65508	0	3	"negative regulation of endothelial cell chemotaxis"
"GO:2001055"	0.0900565	1	0.672463	0	1.65508	0	3	"positive regulation of mesenchymal cell apoptotic process"
"GO:0002028"	0.0905969	1	0.673702	0.521341	12.6889	9	23	"regulation of sodium ion transport"
"GO:0008593"	0.0905969	1	0.673702	0.521341	12.6889	9	23	"regulation of Notch signaling pathway"
"GO:0031128"	0.0905969	1	0.673702	0.521341	12.6889	9	23	"developmental induction"
"GO:0032653"	0.0905969	1	0.673702	0.521341	12.6889	9	23	"regulation of interleukin-10 production"
"GO:0045168"	0.0905969	1	0.673702	0.521341	12.6889	9	23	"cell-cell signaling involved in cell fate commitment"
"GO:1990267"	0.0905969	1	0.673702	0.521341	12.6889	9	23	"response to transition metal nanoparticle"
"GO:0070374"	0.0908844	1	0.675374	0.690924	34.7566	29	63	"positive regulation of ERK1 and ERK2 cascade"
"GO:0051252"	0.0925342	1	0.687061	0.922218	764.645	742	1386	"regulation of RNA metabolic process"
"GO:0003229"	0.0927119	1	0.687061	0.54062	13.7923	10	25	"ventricular cardiac muscle tissue development"
"GO:0006308"	0.0927119	1	0.687061	0.54062	13.7923	10	25	"DNA catabolic process"
"GO:0046928"	0.0927119	1	0.687061	0.54062	13.7923	10	25	"regulation of neurotransmitter secretion"
"GO:0007219"	0.0933318	1	0.69118	0.679513	31.4464	26	57	"Notch signaling pathway"
"GO:0001701"	0.0937369	1	0.693523	0.829604	125.234	115	227	"in utero embryonic development"
"GO:0009306"	0.0937767	1	0.693523	0.742128	50.7556	44	92	"protein secretion"
"GO:0007565"	0.0940799	1	0.694338	0.675196	30.343	25	55	"female pregnancy"
"GO:0016125"	0.0940799	1	0.694338	0.675196	30.343	25	55	"sterol metabolic process"
"GO:0044106"	0.0940799	1	0.694338	0.675196	30.343	25	55	"cellular amine metabolic process"
"GO:0006942"	0.0943482	1	0.695367	0.557482	14.8957	11	27	"regulation of striated muscle contraction"
"GO:0046427"	0.0943482	1	0.695367	0.557482	14.8957	11	27	"positive regulation of JAK-STAT cascade"
"GO:0048593"	0.0947845	1	0.698106	0.670578	29.2397	24	53	"camera-type eye morphogenesis"
"GO:0006164"	0.0950577	1	0.69964	0.740735	49.6523	43	90	"purine nucleotide biosynthetic process"
"GO:0007259"	0.0954385	1	0.700196	0.665627	28.1363	23	51	"JAK-STAT cascade"
"GO:0008203"	0.0954385	1	0.700196	0.665627	28.1363	23	51	"cholesterol metabolic process"
"GO:0006809"	0.0955874	1	0.700196	0.572356	15.9991	12	29	"nitric oxide biosynthetic process"
"GO:0007632"	0.0955874	1	0.700196	0.572356	15.9991	12	29	"visual behavior"
"GO:0015918"	0.0955874	1	0.700196	0.572356	15.9991	12	29	"sterol transport"
"GO:0030301"	0.0955874	1	0.700196	0.572356	15.9991	12	29	"cholesterol transport"
"GO:0060711"	0.0955874	1	0.700196	0.572356	15.9991	12	29	"labyrinthine layer development"
"GO:0043549"	0.0962268	1	0.703493	0.85157	165.508	154	300	"regulation of kinase activity"
"GO:0034968"	0.096495	1	0.703493	0.585571	17.1024	13	31	"histone lysine methylation"
"GO:0046209"	0.096495	1	0.703493	0.585571	17.1024	13	31	"nitric oxide metabolic process"
"GO:0050803"	0.096495	1	0.703493	0.585571	17.1024	13	31	"regulation of synapse structure and activity"
"GO:0051937"	0.096495	1	0.703493	0.585571	17.1024	13	31	"catecholamine transport"
"GO:0006629"	0.0969998	1	0.703493	0.881631	270.329	256	490	"lipid metabolic process"
"GO:0032609"	0.0970072	1	0.703493	0.648374	24.8261	20	45	"interferon-gamma production"
"GO:0033135"	0.0970072	1	0.703493	0.648374	24.8261	20	45	"regulation of peptidyl-serine phosphorylation"
"GO:0043271"	0.0970072	1	0.703493	0.648374	24.8261	20	45	"negative regulation of ion transport"
"GO:0046632"	0.0970072	1	0.703493	0.648374	24.8261	20	45	"alpha-beta T cell differentiation"
"GO:0050728"	0.0970072	1	0.703493	0.648374	24.8261	20	45	"negative regulation of inflammatory response"
"GO:0015908"	0.0971237	1	0.703493	0.597391	18.2058	14	33	"fatty acid transport"
"GO:0030888"	0.0971237	1	0.703493	0.597391	18.2058	14	33	"regulation of B cell proliferation"
"GO:1902106"	0.0971237	1	0.703493	0.597391	18.2058	14	33	"negative regulation of leukocyte differentiation"
"GO:0006939"	0.0973622	1	0.703493	0.641656	23.7227	19	43	"smooth muscle contraction"
"GO:0006959"	0.0973622	1	0.703493	0.641656	23.7227	19	43	"humoral immune response"
"GO:0034754"	0.0973622	1	0.703493	0.641656	23.7227	19	43	"cellular hormone metabolic process"
"GO:0032890"	0.0975168	1	0.703493	0.608024	19.3092	15	35	"regulation of organic acid transport"
"GO:0050810"	0.0975168	1	0.703493	0.608024	19.3092	15	35	"regulation of steroid biosynthetic process"
"GO:0009743"	0.0976099	1	0.703493	0.634351	22.6194	18	41	"response to carbohydrate"
"GO:0015844"	0.0976099	1	0.703493	0.634351	22.6194	18	41	"monoamine transport"
"GO:0048332"	0.09771	1	0.703493	0.61764	20.4126	16	37	"mesoderm morphogenesis"
"GO:1901216"	0.09771	1	0.703493	0.61764	20.4126	16	37	"positive regulation of neuron death"
"GO:0046425"	0.0977327	1	0.703493	0.626377	21.516	17	39	"regulation of JAK-STAT cascade"
"GO:0050868"	0.0977327	1	0.703493	0.626377	21.516	17	39	"negative regulation of T cell activation"
"GO:0070227"	0.0977327	1	0.703493	0.626377	21.516	17	39	"lymphocyte apoptotic process"
"GO:0001502"	0.0998936	1	0.704479	0.347784	5.51692	3	10	"cartilage condensation"
"GO:0001975"	0.0998936	1	0.704479	0.347784	5.51692	3	10	"response to amphetamine"
"GO:0003161"	0.0998936	1	0.704479	0.347784	5.51692	3	10	"cardiac conduction system development"
"GO:0007131"	0.0998936	1	0.704479	0.347784	5.51692	3	10	"reciprocal meiotic recombination"
"GO:0010765"	0.0998936	1	0.704479	0.347784	5.51692	3	10	"positive regulation of sodium ion transport"
"GO:0010893"	0.0998936	1	0.704479	0.347784	5.51692	3	10	"positive regulation of steroid biosynthetic process"
"GO:0014075"	0.0998936	1	0.704479	0.347784	5.51692	3	10	"response to amine"
"GO:0019886"	0.0998936	1	0.704479	0.347784	5.51692	3	10	"antigen processing and presentation of exogenous peptide antigen via MHC class II"
"GO:0021533"	0.0998936	1	0.704479	0.347784	5.51692	3	10	"cell differentiation in hindbrain"
"GO:0021544"	0.0998936	1	0.704479	0.347784	5.51692	3	10	"subpallium development"
"GO:0031294"	0.0998936	1	0.704479	0.347784	5.51692	3	10	"lymphocyte costimulation"
"GO:0031640"	0.0998936	1	0.704479	0.347784	5.51692	3	10	"killing of cells of other organism"
"GO:0032814"	0.0998936	1	0.704479	0.347784	5.51692	3	10	"regulation of natural killer cell activation"
"GO:0033198"	0.0998936	1	0.704479	0.347784	5.51692	3	10	"response to ATP"
"GO:0035825"	0.0998936	1	0.704479	0.347784	5.51692	3	10	"reciprocal DNA recombination"
"GO:0042481"	0.0998936	1	0.704479	0.347784	5.51692	3	10	"regulation of odontogenesis"
"GO:0042506"	0.0998936	1	0.704479	0.347784	5.51692	3	10	"tyrosine phosphorylation of Stat5 protein"
"GO:0043267"	0.0998936	1	0.704479	0.347784	5.51692	3	10	"negative regulation of potassium ion transport"
"GO:0044065"	0.0998936	1	0.704479	0.347784	5.51692	3	10	"regulation of respiratory system process"
"GO:0044364"	0.0998936	1	0.704479	0.347784	5.51692	3	10	"disruption of cells of other organism"
"GO:0045076"	0.0998936	1	0.704479	0.347784	5.51692	3	10	"regulation of interleukin-2 biosynthetic process"
"GO:0046461"	0.0998936	1	0.704479	0.347784	5.51692	3	10	"neutral lipid catabolic process"
"GO:0046464"	0.0998936	1	0.704479	0.347784	5.51692	3	10	"acylglycerol catabolic process"
"GO:0048857"	0.0998936	1	0.704479	0.347784	5.51692	3	10	"neural nucleus development"
"GO:0051154"	0.0998936	1	0.704479	0.347784	5.51692	3	10	"negative regulation of striated muscle cell differentiation"
"GO:0051181"	0.0998936	1	0.704479	0.347784	5.51692	3	10	"cofactor transport"
"GO:0060442"	0.0998936	1	0.704479	0.347784	5.51692	3	10	"branching involved in prostate gland morphogenesis"
"GO:0071636"	0.0998936	1	0.704479	0.347784	5.51692	3	10	"positive regulation of transforming growth factor beta production"
"GO:1901655"	0.0998936	1	0.704479	0.347784	5.51692	3	10	"cellular response to ketone"
"GO:2000677"	0.0998936	1	0.704479	0.347784	5.51692	3	10	"regulation of transcription regulatory region DNA binding"
"GO:2000738"	0.0998936	1	0.704479	0.347784	5.51692	3	10	"positive regulation of stem cell differentiation"
"GO:0001649"	0.100308	1	0.706942	0.734495	45.2387	39	82	"osteoblast differentiation"
"GO:0016331"	0.10165	1	0.715931	0.732744	44.1353	38	80	"morphogenesis of embryonic epithelium"
"GO:0055074"	0.106082	1	0.746655	0.808886	88.2707	80	160	"calcium ion homeostasis"
"GO:0030217"	0.108475	1	0.759748	0.761118	53.5141	47	97	"T cell differentiation"
"GO:0006810"	0.109202	1	0.759748	0.933807	988.08	965	1791	"transport"
"GO:0007140"	0.10928	1	0.759748	0.405725	6.6203	4	12	"male meiosis"
"GO:0009395"	0.10928	1	0.759748	0.405725	6.6203	4	12	"phospholipid catabolic process"
"GO:0015874"	0.10928	1	0.759748	0.405725	6.6203	4	12	"norepinephrine transport"
"GO:0021904"	0.10928	1	0.759748	0.405725	6.6203	4	12	"dorsal/ventral neural tube patterning"
"GO:0032094"	0.10928	1	0.759748	0.405725	6.6203	4	12	"response to food"
"GO:0032467"	0.10928	1	0.759748	0.405725	6.6203	4	12	"positive regulation of cytokinesis"
"GO:0033006"	0.10928	1	0.759748	0.405725	6.6203	4	12	"regulation of mast cell activation involved in immune response"
"GO:0034367"	0.10928	1	0.759748	0.405725	6.6203	4	12	"macromolecular complex remodeling"
"GO:0034368"	0.10928	1	0.759748	0.405725	6.6203	4	12	"protein-lipid complex remodeling"
"GO:0034369"	0.10928	1	0.759748	0.405725	6.6203	4	12	"plasma lipoprotein particle remodeling"
"GO:0035812"	0.10928	1	0.759748	0.405725	6.6203	4	12	"renal sodium excretion"
"GO:0035813"	0.10928	1	0.759748	0.405725	6.6203	4	12	"regulation of renal sodium excretion"
"GO:0035929"	0.10928	1	0.759748	0.405725	6.6203	4	12	"steroid hormone secretion"
"GO:0043300"	0.10928	1	0.759748	0.405725	6.6203	4	12	"regulation of leukocyte degranulation"
"GO:0048333"	0.10928	1	0.759748	0.405725	6.6203	4	12	"mesodermal cell differentiation"
"GO:0060081"	0.10928	1	0.759748	0.405725	6.6203	4	12	"membrane hyperpolarization"
"GO:0060999"	0.10928	1	0.759748	0.405725	6.6203	4	12	"positive regulation of dendritic spine development"
"GO:0050866"	0.109881	1	0.763438	0.720137	37.515	32	68	"negative regulation of cell activation"
"GO:0051704"	0.109999	1	0.763763	0.898853	342.049	327	620	"multi-organism process"
"GO:1901362"	0.11093	1	0.769731	0.931269	868.914	847	1575	"organic cyclic compound biosynthetic process"
"GO:0006874"	0.11113	1	0.770624	0.809028	84.9605	77	154	"cellular calcium ion homeostasis"
"GO:0030278"	0.111739	1	0.774352	0.759181	51.3073	45	93	"regulation of ossification"
"GO:0040008"	0.112139	1	0.776626	0.858925	161.646	151	293	"regulation of growth"
"GO:1901615"	0.112998	1	0.78207	0.826298	102.615	94	186	"organic hydroxy compound metabolic process"
"GO:0051234"	0.113171	1	0.782764	0.93528	1006.84	984	1825	"establishment of localization"
"GO:0046390"	0.113409	1	0.783911	0.758148	50.2039	44	91	"ribose phosphate biosynthetic process"
"GO:0002703"	0.115431	1	0.792734	0.709048	33.1015	28	60	"regulation of leukocyte mediated immunity"
"GO:0060041"	0.115431	1	0.792734	0.709048	33.1015	28	60	"retina development in camera-type eye"
"GO:0002279"	0.116082	1	0.792734	0.45078	7.72368	5	14	"mast cell activation involved in immune response"
"GO:0002381"	0.116082	1	0.792734	0.45078	7.72368	5	14	"immunoglobulin production involved in immunoglobulin mediated immune response"
"GO:0007212"	0.116082	1	0.792734	0.45078	7.72368	5	14	"dopamine receptor signaling pathway"
"GO:0009311"	0.116082	1	0.792734	0.45078	7.72368	5	14	"oligosaccharide metabolic process"
"GO:0009954"	0.116082	1	0.792734	0.45078	7.72368	5	14	"proximal/distal pattern formation"
"GO:0010165"	0.116082	1	0.792734	0.45078	7.72368	5	14	"response to X-ray"
"GO:0032369"	0.116082	1	0.792734	0.45078	7.72368	5	14	"negative regulation of lipid transport"
"GO:0035176"	0.116082	1	0.792734	0.45078	7.72368	5	14	"social behavior"
"GO:0045851"	0.116082	1	0.792734	0.45078	7.72368	5	14	"pH reduction"
"GO:0046633"	0.116082	1	0.792734	0.45078	7.72368	5	14	"alpha-beta T cell proliferation"
"GO:0048710"	0.116082	1	0.792734	0.45078	7.72368	5	14	"regulation of astrocyte differentiation"
"GO:0048820"	0.116082	1	0.792734	0.45078	7.72368	5	14	"hair follicle maturation"
"GO:0051703"	0.116082	1	0.792734	0.45078	7.72368	5	14	"intraspecies interaction between organisms"
"GO:0060351"	0.116082	1	0.792734	0.45078	7.72368	5	14	"cartilage development involved in endochondral bone morphogenesis"
"GO:0060713"	0.116082	1	0.792734	0.45078	7.72368	5	14	"labyrinthine layer morphogenesis"
"GO:0061001"	0.116082	1	0.792734	0.45078	7.72368	5	14	"regulation of dendritic spine morphogenesis"
"GO:1901186"	0.116082	1	0.792734	0.45078	7.72368	5	14	"positive regulation of ERBB signaling pathway"
"GO:0023057"	0.116254	1	0.793412	0.882733	233.366	221	423	"negative regulation of signaling"
"GO:0000280"	0.116357	1	0.79361	0.8393	118.062	109	214	"nuclear division"
"GO:0002285"	0.116805	1	0.796164	0.705821	31.9981	27	58	"lymphocyte activation involved in immune response"
"GO:0051250"	0.118167	1	0.804939	0.702376	30.8947	26	56	"negative regulation of lymphocyte activation"
"GO:0051171"	0.119409	1	0.805974	0.934884	918.567	897	1665	"regulation of nitrogen compound metabolic process"
"GO:0002573"	0.120347	1	0.805974	0.753514	45.7904	40	83	"myeloid leukocyte differentiation"
"GO:0001706"	0.121035	1	0.805974	0.486815	8.82707	6	16	"endoderm formation"
"GO:0002209"	0.121035	1	0.805974	0.486815	8.82707	6	16	"behavioral defense response"
"GO:0010470"	0.121035	1	0.805974	0.486815	8.82707	6	16	"regulation of gastrulation"
"GO:0010677"	0.121035	1	0.805974	0.486815	8.82707	6	16	"negative regulation of cellular carbohydrate metabolic process"
"GO:0030261"	0.121035	1	0.805974	0.486815	8.82707	6	16	"chromosome condensation"
"GO:0034453"	0.121035	1	0.805974	0.486815	8.82707	6	16	"microtubule anchoring"
"GO:0035411"	0.121035	1	0.805974	0.486815	8.82707	6	16	"catenin import into nucleus"
"GO:0045124"	0.121035	1	0.805974	0.486815	8.82707	6	16	"regulation of bone resorption"
"GO:0045672"	0.121035	1	0.805974	0.486815	8.82707	6	16	"positive regulation of osteoclast differentiation"
"GO:0045907"	0.121035	1	0.805974	0.486815	8.82707	6	16	"positive regulation of vasoconstriction"
"GO:0051281"	0.121035	1	0.805974	0.486815	8.82707	6	16	"positive regulation of release of sequestered calcium ion into cytosol"
"GO:0051453"	0.121035	1	0.805974	0.486815	8.82707	6	16	"regulation of intracellular pH"
"GO:0060445"	0.121035	1	0.805974	0.486815	8.82707	6	16	"branching involved in salivary gland morphogenesis"
"GO:0060795"	0.121035	1	0.805974	0.486815	8.82707	6	16	"cell fate commitment involved in formation of primary germ layer"
"GO:0061005"	0.121035	1	0.805974	0.486815	8.82707	6	16	"cell differentiation involved in kidney development"
"GO:0071604"	0.121035	1	0.805974	0.486815	8.82707	6	16	"transforming growth factor beta production"
"GO:0071825"	0.121035	1	0.805974	0.486815	8.82707	6	16	"protein-lipid complex subunit organization"
"GO:0032320"	0.122131	1	0.805974	0.690488	27.5846	23	50	"positive regulation of Ras GTPase activity"
"GO:0002263"	0.122147	1	0.805974	0.752211	44.687	39	81	"cell activation involved in immune response"
"GO:0002366"	0.122147	1	0.805974	0.752211	44.687	39	81	"leukocyte activation involved in immune response"
"GO:0032868"	0.122147	1	0.805974	0.752211	44.687	39	81	"response to insulin"
"GO:0001704"	0.123392	1	0.805974	0.685908	26.4812	22	48	"formation of primary germ layer"
"GO:0050806"	0.124609	1	0.805974	0.680959	25.3778	21	46	"positive regulation of synaptic transmission"
"GO:0072091"	0.124609	1	0.805974	0.680959	25.3778	21	46	"regulation of stem cell proliferation"
"GO:0001954"	0.124627	1	0.805974	0.516289	9.93045	7	18	"positive regulation of cell-matrix adhesion"
"GO:0002718"	0.124627	1	0.805974	0.516289	9.93045	7	18	"regulation of cytokine production involved in immune response"
"GO:0008584"	0.125772	1	0.805974	0.675593	24.2744	20	44	"male gonad development"
"GO:0071902"	0.126659	1	0.805974	0.796136	65.6513	59	119	"positive regulation of protein serine/threonine kinase activity"
"GO:0007618"	0.127193	1	0.805974	0.540844	11.0338	8	20	"mating"
"GO:0007628"	0.127193	1	0.805974	0.540844	11.0338	8	20	"adult walking behavior"
"GO:0017145"	0.127193	1	0.805974	0.540844	11.0338	8	20	"stem cell division"
"GO:0033238"	0.127193	1	0.805974	0.540844	11.0338	8	20	"regulation of cellular amine metabolic process"
"GO:0042461"	0.127193	1	0.805974	0.540844	11.0338	8	20	"photoreceptor cell development"
"GO:0043502"	0.127193	1	0.805974	0.540844	11.0338	8	20	"regulation of muscle adaptation"
"GO:0044060"	0.127193	1	0.805974	0.540844	11.0338	8	20	"regulation of endocrine process"
"GO:0050982"	0.127193	1	0.805974	0.540844	11.0338	8	20	"detection of mechanical stimulus"
"GO:0070098"	0.127193	1	0.805974	0.540844	11.0338	8	20	"chemokine-mediated signaling pathway"
"GO:0070988"	0.127193	1	0.805974	0.540844	11.0338	8	20	"demethylation"
"GO:1902742"	0.127193	1	0.805974	0.540844	11.0338	8	20	"apoptotic process involved in development"
"GO:0048167"	0.127707	1	0.805974	0.747889	41.3769	36	75	"regulation of synaptic plasticity"
"GO:0010975"	0.128349	1	0.805974	0.819924	84.4088	77	153	"regulation of neuron projection development"
"GO:0006664"	0.128971	1	0.805974	0.561614	12.1372	9	22	"glycolipid metabolic process"
"GO:0045604"	0.128971	1	0.805974	0.561614	12.1372	9	22	"regulation of epidermal cell differentiation"
"GO:0046189"	0.128971	1	0.805974	0.561614	12.1372	9	22	"phenol-containing compound biosynthetic process"
"GO:0048536"	0.128971	1	0.805974	0.561614	12.1372	9	22	"spleen development"
"GO:0055117"	0.128971	1	0.805974	0.561614	12.1372	9	22	"regulation of cardiac muscle contraction"
"GO:0060986"	0.128971	1	0.805974	0.561614	12.1372	9	22	"endocrine hormone secretion"
"GO:2000243"	0.128971	1	0.805974	0.561614	12.1372	9	22	"positive regulation of reproductive process"
"GO:0000052"	0.129451	1	0.805974	0.202958	2.75846	1	5	"citrulline metabolic process"
"GO:0001839"	0.129451	1	0.805974	0.202958	2.75846	1	5	"neural plate morphogenesis"
"GO:0002363"	0.129451	1	0.805974	0.202958	2.75846	1	5	"alpha-beta T cell lineage commitment"
"GO:0002374"	0.129451	1	0.805974	0.202958	2.75846	1	5	"cytokine secretion involved in immune response"
"GO:0002724"	0.129451	1	0.805974	0.202958	2.75846	1	5	"regulation of T cell cytokine production"
"GO:0002739"	0.129451	1	0.805974	0.202958	2.75846	1	5	"regulation of cytokine secretion involved in immune response"
"GO:0002834"	0.129451	1	0.805974	0.202958	2.75846	1	5	"regulation of response to tumor cell"
"GO:0002836"	0.129451	1	0.805974	0.202958	2.75846	1	5	"positive regulation of response to tumor cell"
"GO:0002837"	0.129451	1	0.805974	0.202958	2.75846	1	5	"regulation of immune response to tumor cell"
"GO:0002839"	0.129451	1	0.805974	0.202958	2.75846	1	5	"positive regulation of immune response to tumor cell"
"GO:0003091"	0.129451	1	0.805974	0.202958	2.75846	1	5	"renal water homeostasis"
"GO:0009912"	0.129451	1	0.805974	0.202958	2.75846	1	5	"auditory receptor cell fate commitment"
"GO:0009996"	0.129451	1	0.805974	0.202958	2.75846	1	5	"negative regulation of cell fate specification"
"GO:0010523"	0.129451	1	0.805974	0.202958	2.75846	1	5	"negative regulation of calcium ion transport into cytosol"
"GO:0010614"	0.129451	1	0.805974	0.202958	2.75846	1	5	"negative regulation of cardiac muscle hypertrophy"
"GO:0010665"	0.129451	1	0.805974	0.202958	2.75846	1	5	"regulation of cardiac muscle cell apoptotic process"
"GO:0014041"	0.129451	1	0.805974	0.202958	2.75846	1	5	"regulation of neuron maturation"
"GO:0014741"	0.129451	1	0.805974	0.202958	2.75846	1	5	"negative regulation of muscle hypertrophy"
"GO:0015701"	0.129451	1	0.805974	0.202958	2.75846	1	5	"bicarbonate transport"
"GO:0015840"	0.129451	1	0.805974	0.202958	2.75846	1	5	"urea transport"
"GO:0016056"	0.129451	1	0.805974	0.202958	2.75846	1	5	"rhodopsin mediated signaling pathway"
"GO:0016322"	0.129451	1	0.805974	0.202958	2.75846	1	5	"neuron remodeling"
"GO:0019236"	0.129451	1	0.805974	0.202958	2.75846	1	5	"response to pheromone"
"GO:0019372"	0.129451	1	0.805974	0.202958	2.75846	1	5	"lipoxygenase pathway"
"GO:0021535"	0.129451	1	0.805974	0.202958	2.75846	1	5	"cell migration in hindbrain"
"GO:0021681"	0.129451	1	0.805974	0.202958	2.75846	1	5	"cerebellar granular layer development"
"GO:0021903"	0.129451	1	0.805974	0.202958	2.75846	1	5	"rostrocaudal neural tube patterning"
"GO:0021979"	0.129451	1	0.805974	0.202958	2.75846	1	5	"hypothalamus cell differentiation"
"GO:0030643"	0.129451	1	0.805974	0.202958	2.75846	1	5	"cellular phosphate ion homeostasis"
"GO:0030853"	0.129451	1	0.805974	0.202958	2.75846	1	5	"negative regulation of granulocyte differentiation"
"GO:0031077"	0.129451	1	0.805974	0.202958	2.75846	1	5	"post-embryonic camera-type eye development"
"GO:0031282"	0.129451	1	0.805974	0.202958	2.75846	1	5	"regulation of guanylate cyclase activity"
"GO:0031946"	0.129451	1	0.805974	0.202958	2.75846	1	5	"regulation of glucocorticoid biosynthetic process"
"GO:0032372"	0.129451	1	0.805974	0.202958	2.75846	1	5	"negative regulation of sterol transport"
"GO:0032375"	0.129451	1	0.805974	0.202958	2.75846	1	5	"negative regulation of cholesterol transport"
"GO:0032634"	0.129451	1	0.805974	0.202958	2.75846	1	5	"interleukin-5 production"
"GO:0032674"	0.129451	1	0.805974	0.202958	2.75846	1	5	"regulation of interleukin-5 production"
"GO:0032905"	0.129451	1	0.805974	0.202958	2.75846	1	5	"transforming growth factor beta1 production"
"GO:0032908"	0.129451	1	0.805974	0.202958	2.75846	1	5	"regulation of transforming growth factor beta1 production"
"GO:0033005"	0.129451	1	0.805974	0.202958	2.75846	1	5	"positive regulation of mast cell activation"
"GO:0033008"	0.129451	1	0.805974	0.202958	2.75846	1	5	"positive regulation of mast cell activation involved in immune response"
"GO:0033131"	0.129451	1	0.805974	0.202958	2.75846	1	5	"regulation of glucokinase activity"
"GO:0033137"	0.129451	1	0.805974	0.202958	2.75846	1	5	"negative regulation of peptidyl-serine phosphorylation"
"GO:0042097"	0.129451	1	0.805974	0.202958	2.75846	1	5	"interleukin-4 biosynthetic process"
"GO:0042492"	0.129451	1	0.805974	0.202958	2.75846	1	5	"gamma-delta T cell differentiation"
"GO:0042510"	0.129451	1	0.805974	0.202958	2.75846	1	5	"regulation of tyrosine phosphorylation of Stat1 protein"
"GO:0043306"	0.129451	1	0.805974	0.202958	2.75846	1	5	"positive regulation of mast cell degranulation"
"GO:0043369"	0.129451	1	0.805974	0.202958	2.75846	1	5	"CD4-positive or CD8-positive, alpha-beta T cell lineage commitment"
"GO:0043569"	0.129451	1	0.805974	0.202958	2.75846	1	5	"negative regulation of insulin-like growth factor receptor signaling pathway"
"GO:0045019"	0.129451	1	0.805974	0.202958	2.75846	1	5	"negative regulation of nitric oxide biosynthetic process"
"GO:0045341"	0.129451	1	0.805974	0.202958	2.75846	1	5	"MHC class I biosynthetic process"
"GO:0045343"	0.129451	1	0.805974	0.202958	2.75846	1	5	"regulation of MHC class I biosynthetic process"
"GO:0045402"	0.129451	1	0.805974	0.202958	2.75846	1	5	"regulation of interleukin-4 biosynthetic process"
"GO:0045906"	0.129451	1	0.805974	0.202958	2.75846	1	5	"negative regulation of vasoconstriction"
"GO:0045924"	0.129451	1	0.805974	0.202958	2.75846	1	5	"regulation of female receptivity"
"GO:0045938"	0.129451	1	0.805974	0.202958	2.75846	1	5	"positive regulation of circadian sleep/wake cycle, sleep"
"GO:0045948"	0.129451	1	0.805974	0.202958	2.75846	1	5	"positive regulation of translational initiation"
"GO:0046459"	0.129451	1	0.805974	0.202958	2.75846	1	5	"short-chain fatty acid metabolic process"
"GO:0046689"	0.129451	1	0.805974	0.202958	2.75846	1	5	"response to mercury ion"
"GO:0048070"	0.129451	1	0.805974	0.202958	2.75846	1	5	"regulation of developmental pigmentation"
"GO:0048149"	0.129451	1	0.805974	0.202958	2.75846	1	5	"behavioral response to ethanol"
"GO:0048304"	0.129451	1	0.805974	0.202958	2.75846	1	5	"positive regulation of isotype switching to IgG isotypes"
"GO:0048664"	0.129451	1	0.805974	0.202958	2.75846	1	5	"neuron fate determination"
"GO:0048753"	0.129451	1	0.805974	0.202958	2.75846	1	5	"pigment granule organization"
"GO:0050765"	0.129451	1	0.805974	0.202958	2.75846	1	5	"negative regulation of phagocytosis"
"GO:0055091"	0.129451	1	0.805974	0.202958	2.75846	1	5	"phospholipid homeostasis"
"GO:0060028"	0.129451	1	0.805974	0.202958	2.75846	1	5	"convergent extension involved in axis elongation"
"GO:0060037"	0.129451	1	0.805974	0.202958	2.75846	1	5	"pharyngeal system development"
"GO:0060120"	0.129451	1	0.805974	0.202958	2.75846	1	5	"inner ear receptor cell fate commitment"
"GO:0060510"	0.129451	1	0.805974	0.202958	2.75846	1	5	"Type II pneumocyte differentiation"
"GO:0060664"	0.129451	1	0.805974	0.202958	2.75846	1	5	"epithelial cell proliferation involved in salivary gland morphogenesis"
"GO:0060687"	0.129451	1	0.805974	0.202958	2.75846	1	5	"regulation of branching involved in prostate gland morphogenesis"
"GO:0060920"	0.129451	1	0.805974	0.202958	2.75846	1	5	"cardiac pacemaker cell differentiation"
"GO:0070166"	0.129451	1	0.805974	0.202958	2.75846	1	5	"enamel mineralization"
"GO:0070244"	0.129451	1	0.805974	0.202958	2.75846	1	5	"negative regulation of thymocyte apoptotic process"
"GO:0070286"	0.129451	1	0.805974	0.202958	2.75846	1	5	"axonemal dynein complex assembly"
"GO:0070307"	0.129451	1	0.805974	0.202958	2.75846	1	5	"lens fiber cell development"
"GO:0070857"	0.129451	1	0.805974	0.202958	2.75846	1	5	"regulation of bile acid biosynthetic process"
"GO:0070986"	0.129451	1	0.805974	0.202958	2.75846	1	5	"left/right axis specification"
"GO:0071425"	0.129451	1	0.805974	0.202958	2.75846	1	5	"hematopoietic stem cell proliferation"
"GO:0071875"	0.129451	1	0.805974	0.202958	2.75846	1	5	"adrenergic receptor signaling pathway"
"GO:0072087"	0.129451	1	0.805974	0.202958	2.75846	1	5	"renal vesicle development"
"GO:0072502"	0.129451	1	0.805974	0.202958	2.75846	1	5	"cellular trivalent inorganic anion homeostasis"
"GO:0080111"	0.129451	1	0.805974	0.202958	2.75846	1	5	"DNA demethylation"
"GO:0086005"	0.129451	1	0.805974	0.202958	2.75846	1	5	"ventricular cardiac muscle cell action potential"
"GO:0090344"	0.129451	1	0.805974	0.202958	2.75846	1	5	"negative regulation of cell aging"
"GO:0097090"	0.129451	1	0.805974	0.202958	2.75846	1	5	"presynaptic membrane organization"
"GO:1902231"	0.129451	1	0.805974	0.202958	2.75846	1	5	"positive regulation of intrinsic apoptotic signaling pathway in response to DNA damage"
"GO:2000095"	0.129451	1	0.805974	0.202958	2.75846	1	5	"regulation of Wnt signaling pathway, planar cell polarity pathway"
"GO:2000737"	0.129451	1	0.805974	0.202958	2.75846	1	5	"negative regulation of stem cell differentiation"
"GO:0030073"	0.129613	1	0.805974	0.746292	40.2735	35	73	"insulin secretion"
"GO:0001707"	0.129619	1	0.805974	0.648717	19.8609	16	36	"mesoderm formation"
"GO:0017156"	0.129619	1	0.805974	0.648717	19.8609	16	36	"calcium ion-dependent exocytosis"
"GO:0032649"	0.129619	1	0.805974	0.648717	19.8609	16	36	"regulation of interferon-gamma production"
"GO:0034284"	0.129619	1	0.805974	0.648717	19.8609	16	36	"response to monosaccharide"
"GO:0042311"	0.129619	1	0.805974	0.648717	19.8609	16	36	"vasodilation"
"GO:0002260"	0.130133	1	0.805974	0.57941	13.2406	10	24	"lymphocyte homeostasis"
"GO:0015893"	0.130133	1	0.805974	0.57941	13.2406	10	24	"drug transport"
"GO:0050830"	0.130133	1	0.805974	0.57941	13.2406	10	24	"defense response to Gram-positive bacterium"
"GO:0051705"	0.130284	1	0.805974	0.640218	18.7575	15	34	"multi-organism behavior"
"GO:0072006"	0.130284	1	0.805974	0.640218	18.7575	15	34	"nephron development"
"GO:0010522"	0.130778	1	0.805974	0.630769	17.6541	14	32	"regulation of calcium ion transport into cytosol"
"GO:0045744"	0.130778	1	0.805974	0.630769	17.6541	14	32	"negative regulation of G-protein coupled receptor protein signaling pathway"
"GO:0001541"	0.130807	1	0.805974	0.594827	14.344	11	26	"ovarian follicle development"
"GO:0006289"	0.130807	1	0.805974	0.594827	14.344	11	26	"nucleotide-excision repair"
"GO:0014904"	0.130807	1	0.805974	0.594827	14.344	11	26	"myotube cell development"
"GO:0032613"	0.130807	1	0.805974	0.594827	14.344	11	26	"interleukin-10 production"
"GO:0032623"	0.130807	1	0.805974	0.594827	14.344	11	26	"interleukin-2 production"
"GO:0042130"	0.130807	1	0.805974	0.594827	14.344	11	26	"negative regulation of T cell proliferation"
"GO:0044275"	0.130807	1	0.805974	0.594827	14.344	11	26	"cellular carbohydrate catabolic process"
"GO:0002200"	0.131063	1	0.805974	0.620203	16.5508	13	30	"somatic diversification of immune receptors"
"GO:0031960"	0.131063	1	0.805974	0.620203	16.5508	13	30	"response to corticosteroid"
"GO:0034103"	0.131063	1	0.805974	0.620203	16.5508	13	30	"regulation of tissue remodeling"
"GO:0048747"	0.131063	1	0.805974	0.620203	16.5508	13	30	"muscle fiber development"
"GO:0051588"	0.131063	1	0.805974	0.620203	16.5508	13	30	"regulation of neurotransmitter transport"
"GO:0001569"	0.131092	1	0.805974	0.608311	15.4474	12	28	"patterning of blood vessels"
"GO:0002562"	0.131092	1	0.805974	0.608311	15.4474	12	28	"somatic diversification of immune receptors via germline recombination within a single locus"
"GO:0016444"	0.131092	1	0.805974	0.608311	15.4474	12	28	"somatic cell DNA recombination"
"GO:0045582"	0.131092	1	0.805974	0.608311	15.4474	12	28	"positive regulation of T cell differentiation"
"GO:0050709"	0.131092	1	0.805974	0.608311	15.4474	12	28	"negative regulation of protein secretion"
"GO:0090132"	0.131092	1	0.805974	0.608311	15.4474	12	28	"epithelium migration"
"GO:0006887"	0.132892	1	0.816576	0.795564	62.3412	56	113	"exocytosis"
"GO:0007270"	0.133503	1	0.819863	0.742824	38.0667	33	69	"neuron-neuron synaptic transmission"
"GO:0055080"	0.136779	1	0.839501	0.857849	130.751	122	237	"cation homeostasis"
"GO:0060249"	0.137254	1	0.84194	0.79514	60.1344	54	109	"anatomical structure homeostasis"
"GO:0007519"	0.138253	1	0.847583	0.774127	48.5489	43	88	"skeletal muscle tissue development"
"GO:0042060"	0.138986	1	0.851595	0.820914	78.8919	72	143	"wound healing"
"GO:0045859"	0.139838	1	0.856328	0.869151	152.267	143	276	"regulation of protein kinase activity"
"GO:0035023"	0.140484	1	0.859799	0.773353	47.4455	42	86	"regulation of Rho protein signal transduction"
"GO:1901700"	0.140609	1	0.860073	0.892609	231.159	220	419	"response to oxygen-containing compound"
"GO:0006351"	0.141537	1	0.864897	0.935729	750.301	732	1360	"transcription, DNA-templated"
"GO:0031214"	0.141585	1	0.864897	0.734551	33.6532	29	61	"biomineral tissue development"
"GO:0019219"	0.141638	1	0.864897	0.940004	902.568	883	1636	"regulation of nucleobase-containing compound metabolic process"
"GO:1902105"	0.141792	1	0.86535	0.794676	57.9276	52	105	"regulation of leukocyte differentiation"
"GO:0045667"	0.143663	1	0.875283	0.732142	32.5498	28	59	"regulation of osteoblast differentiation"
"GO:0050905"	0.143663	1	0.875283	0.732142	32.5498	28	59	"neuromuscular process"
"GO:0061351"	0.143663	1	0.875283	0.732142	32.5498	28	59	"neural precursor cell proliferation"
"GO:0048285"	0.145123	1	0.883679	0.859827	126.337	118	229	"organelle fission"
"GO:0033002"	0.147442	1	0.891984	0.770792	44.1353	39	80	"muscle cell proliferation"
"GO:0007612"	0.14788	1	0.891984	0.726815	30.343	26	55	"learning"
"GO:0002761"	0.150014	1	0.891984	0.723861	29.2397	25	53	"regulation of myeloid leukocyte differentiation"
"GO:0001556"	0.15062	1	0.891984	0.324714	3.86184	2	7	"oocyte maturation"
"GO:0001973"	0.15062	1	0.891984	0.324714	3.86184	2	7	"adenosine receptor signaling pathway"
"GO:0002347"	0.15062	1	0.891984	0.324714	3.86184	2	7	"response to tumor cell"
"GO:0002360"	0.15062	1	0.891984	0.324714	3.86184	2	7	"T cell lineage commitment"
"GO:0002715"	0.15062	1	0.891984	0.324714	3.86184	2	7	"regulation of natural killer cell mediated immunity"
"GO:0006198"	0.15062	1	0.891984	0.324714	3.86184	2	7	"cAMP catabolic process"
"GO:0006706"	0.15062	1	0.891984	0.324714	3.86184	2	7	"steroid catabolic process"
"GO:0007143"	0.15062	1	0.891984	0.324714	3.86184	2	7	"female meiosis"
"GO:0010454"	0.15062	1	0.891984	0.324714	3.86184	2	7	"negative regulation of cell fate commitment"
"GO:0010658"	0.15062	1	0.891984	0.324714	3.86184	2	7	"striated muscle cell apoptotic process"
"GO:0014887"	0.15062	1	0.891984	0.324714	3.86184	2	7	"cardiac muscle adaptation"
"GO:0018298"	0.15062	1	0.891984	0.324714	3.86184	2	7	"protein-chromophore linkage"
"GO:0019377"	0.15062	1	0.891984	0.324714	3.86184	2	7	"glycolipid catabolic process"
"GO:0021548"	0.15062	1	0.891984	0.324714	3.86184	2	7	"pons development"
"GO:0021895"	0.15062	1	0.891984	0.324714	3.86184	2	7	"cerebral cortex neuron differentiation"
"GO:0032230"	0.15062	1	0.891984	0.324714	3.86184	2	7	"positive regulation of synaptic transmission, GABAergic"
"GO:0032317"	0.15062	1	0.891984	0.324714	3.86184	2	7	"regulation of Rap GTPase activity"
"GO:0032487"	0.15062	1	0.891984	0.324714	3.86184	2	7	"regulation of Rap protein signal transduction"
"GO:0032816"	0.15062	1	0.891984	0.324714	3.86184	2	7	"positive regulation of natural killer cell activation"
"GO:0032836"	0.15062	1	0.891984	0.324714	3.86184	2	7	"glomerular basement membrane development"
"GO:0033235"	0.15062	1	0.891984	0.324714	3.86184	2	7	"positive regulation of protein sumoylation"
"GO:0035588"	0.15062	1	0.891984	0.324714	3.86184	2	7	"G-protein coupled purinergic receptor signaling pathway"
"GO:0035988"	0.15062	1	0.891984	0.324714	3.86184	2	7	"chondrocyte proliferation"
"GO:0040019"	0.15062	1	0.891984	0.324714	3.86184	2	7	"positive regulation of embryonic development"
"GO:0040034"	0.15062	1	0.891984	0.324714	3.86184	2	7	"regulation of development, heterochronic"
"GO:0042269"	0.15062	1	0.891984	0.324714	3.86184	2	7	"regulation of natural killer cell mediated cytotoxicity"
"GO:0042523"	0.15062	1	0.891984	0.324714	3.86184	2	7	"positive regulation of tyrosine phosphorylation of Stat5 protein"
"GO:0043011"	0.15062	1	0.891984	0.324714	3.86184	2	7	"myeloid dendritic cell differentiation"
"GO:0043950"	0.15062	1	0.891984	0.324714	3.86184	2	7	"positive regulation of cAMP-mediated signaling"
"GO:0045072"	0.15062	1	0.891984	0.324714	3.86184	2	7	"regulation of interferon-gamma biosynthetic process"
"GO:0045348"	0.15062	1	0.891984	0.324714	3.86184	2	7	"positive regulation of MHC class II biosynthetic process"
"GO:0045663"	0.15062	1	0.891984	0.324714	3.86184	2	7	"positive regulation of myoblast differentiation"
"GO:0045779"	0.15062	1	0.891984	0.324714	3.86184	2	7	"negative regulation of bone resorption"
"GO:0045815"	0.15062	1	0.891984	0.324714	3.86184	2	7	"positive regulation of gene expression, epigenetic"
"GO:0045911"	0.15062	1	0.891984	0.324714	3.86184	2	7	"positive regulation of DNA recombination"
"GO:0048617"	0.15062	1	0.891984	0.324714	3.86184	2	7	"embryonic foregut morphogenesis"
"GO:0055075"	0.15062	1	0.891984	0.324714	3.86184	2	7	"potassium ion homeostasis"
"GO:0060231"	0.15062	1	0.891984	0.324714	3.86184	2	7	"mesenchymal to epithelial transition"
"GO:0060379"	0.15062	1	0.891984	0.324714	3.86184	2	7	"cardiac muscle cell myoblast differentiation"
"GO:0060430"	0.15062	1	0.891984	0.324714	3.86184	2	7	"lung saccule development"
"GO:0060973"	0.15062	1	0.891984	0.324714	3.86184	2	7	"cell migration involved in heart development"
"GO:0071542"	0.15062	1	0.891984	0.324714	3.86184	2	7	"dopaminergic neuron differentiation"
"GO:0072160"	0.15062	1	0.891984	0.324714	3.86184	2	7	"nephron tubule epithelial cell differentiation"
"GO:0072498"	0.15062	1	0.891984	0.324714	3.86184	2	7	"embryonic skeletal joint development"
"GO:0072538"	0.15062	1	0.891984	0.324714	3.86184	2	7	"T-helper 17 type immune response"
"GO:2000291"	0.15062	1	0.891984	0.324714	3.86184	2	7	"regulation of myoblast proliferation"
"GO:2000353"	0.15062	1	0.891984	0.324714	3.86184	2	7	"positive regulation of endothelial cell apoptotic process"
"GO:0030216"	0.152161	1	0.893374	0.720685	28.1363	24	51	"keratinocyte differentiation"
"GO:0072522"	0.153978	1	0.893374	0.793313	52.4107	47	95	"purine-containing compound biosynthetic process"
"GO:0006873"	0.154916	1	0.893374	0.857692	113.648	106	206	"cellular ion homeostasis"
"GO:0032774"	0.15525	1	0.893374	0.93926	756.369	739	1371	"RNA biosynthetic process"
"GO:0046887"	0.156482	1	0.893374	0.71356	25.9295	22	47	"positive regulation of hormone secretion"
"GO:0010810"	0.157375	1	0.893374	0.766695	39.7218	35	72	"regulation of cell-substrate adhesion"
"GO:0008286"	0.158646	1	0.893374	0.709546	24.8261	21	45	"insulin receptor signaling pathway"
"GO:0045580"	0.158646	1	0.893374	0.709546	24.8261	21	45	"regulation of T cell differentiation"
"GO:0032869"	0.159983	1	0.893374	0.765521	38.6184	34	70	"cellular response to insulin stimulus"
"GO:0045787"	0.159983	1	0.893374	0.765521	38.6184	34	70	"positive regulation of cell cycle"
"GO:0010594"	0.160805	1	0.893374	0.705179	23.7227	20	43	"regulation of endothelial cell migration"
"GO:0010769"	0.16093	1	0.893374	0.822999	68.9615	63	125	"regulation of cell morphogenesis involved in differentiation"
"GO:0051338"	0.162194	1	0.893374	0.885512	169.921	161	308	"regulation of transferase activity"
"GO:0061008"	0.16295	1	0.893374	0.700411	22.6194	19	41	"hepaticobiliary system development"
"GO:0001820"	0.163071	1	0.893374	0.405869	4.96523	3	9	"serotonin secretion"
"GO:0003171"	0.163071	1	0.893374	0.405869	4.96523	3	9	"atrioventricular valve development"
"GO:0003198"	0.163071	1	0.893374	0.405869	4.96523	3	9	"epithelial to mesenchymal transition involved in endocardial cushion formation"
"GO:0003338"	0.163071	1	0.893374	0.405869	4.96523	3	9	"metanephros morphogenesis"
"GO:0007620"	0.163071	1	0.893374	0.405869	4.96523	3	9	"copulation"
"GO:0007625"	0.163071	1	0.893374	0.405869	4.96523	3	9	"grooming behavior"
"GO:0009310"	0.163071	1	0.893374	0.405869	4.96523	3	9	"amine catabolic process"
"GO:0009950"	0.163071	1	0.893374	0.405869	4.96523	3	9	"dorsal/ventral axis specification"
"GO:0010043"	0.163071	1	0.893374	0.405869	4.96523	3	9	"response to zinc ion"
"GO:0010762"	0.163071	1	0.893374	0.405869	4.96523	3	9	"regulation of fibroblast migration"
"GO:0015695"	0.163071	1	0.893374	0.405869	4.96523	3	9	"organic cation transport"
"GO:0021697"	0.163071	1	0.893374	0.405869	4.96523	3	9	"cerebellar cortex formation"
"GO:0022010"	0.163071	1	0.893374	0.405869	4.96523	3	9	"central nervous system myelination"
"GO:0030540"	0.163071	1	0.893374	0.405869	4.96523	3	9	"female genitalia development"
"GO:0030826"	0.163071	1	0.893374	0.405869	4.96523	3	9	"regulation of cGMP biosynthetic process"
"GO:0030852"	0.163071	1	0.893374	0.405869	4.96523	3	9	"regulation of granulocyte differentiation"
"GO:0031295"	0.163071	1	0.893374	0.405869	4.96523	3	9	"T cell costimulation"
"GO:0032291"	0.163071	1	0.893374	0.405869	4.96523	3	9	"axon ensheathment in central nervous system"
"GO:0042402"	0.163071	1	0.893374	0.405869	4.96523	3	9	"cellular biogenic amine catabolic process"
"GO:0042522"	0.163071	1	0.893374	0.405869	4.96523	3	9	"regulation of tyrosine phosphorylation of Stat5 protein"
"GO:0042640"	0.163071	1	0.893374	0.405869	4.96523	3	9	"anagen"
"GO:0046466"	0.163071	1	0.893374	0.405869	4.96523	3	9	"membrane lipid catabolic process"
"GO:0046641"	0.163071	1	0.893374	0.405869	4.96523	3	9	"positive regulation of alpha-beta T cell proliferation"
"GO:0048714"	0.163071	1	0.893374	0.405869	4.96523	3	9	"positive regulation of oligodendrocyte differentiation"
"GO:0050892"	0.163071	1	0.893374	0.405869	4.96523	3	9	"intestinal absorption"
"GO:0051325"	0.163071	1	0.893374	0.405869	4.96523	3	9	"interphase"
"GO:0051329"	0.163071	1	0.893374	0.405869	4.96523	3	9	"mitotic interphase"
"GO:0051450"	0.163071	1	0.893374	0.405869	4.96523	3	9	"myoblast proliferation"
"GO:0051570"	0.163071	1	0.893374	0.405869	4.96523	3	9	"regulation of histone H3-K9 methylation"
"GO:0060575"	0.163071	1	0.893374	0.405869	4.96523	3	9	"intestinal epithelial cell differentiation"
"GO:0060644"	0.163071	1	0.893374	0.405869	4.96523	3	9	"mammary gland epithelial cell differentiation"
"GO:0061337"	0.163071	1	0.893374	0.405869	4.96523	3	9	"cardiac conduction"
"GO:0070242"	0.163071	1	0.893374	0.405869	4.96523	3	9	"thymocyte apoptotic process"
"GO:0071260"	0.163071	1	0.893374	0.405869	4.96523	3	9	"cellular response to mechanical stimulus"
"GO:0071384"	0.163071	1	0.893374	0.405869	4.96523	3	9	"cellular response to corticosteroid stimulus"
"GO:0071385"	0.163071	1	0.893374	0.405869	4.96523	3	9	"cellular response to glucocorticoid stimulus"
"GO:0090036"	0.163071	1	0.893374	0.405869	4.96523	3	9	"regulation of protein kinase C signaling"
"GO:0090195"	0.163071	1	0.893374	0.405869	4.96523	3	9	"chemokine secretion"
"GO:0090196"	0.163071	1	0.893374	0.405869	4.96523	3	9	"regulation of chemokine secretion"
"GO:1900078"	0.163071	1	0.893374	0.405869	4.96523	3	9	"positive regulation of cellular response to insulin stimulus"
"GO:1901213"	0.163071	1	0.893374	0.405869	4.96523	3	9	"regulation of transcription from RNA polymerase II promoter involved in heart development"
"GO:2000463"	0.163071	1	0.893374	0.405869	4.96523	3	9	"positive regulation of excitatory postsynaptic membrane potential"
"GO:0009968"	0.163728	1	0.893374	0.898736	217.918	208	395	"negative regulation of signal transduction"
"GO:0001889"	0.165072	1	0.893374	0.695185	21.516	18	39	"liver development"
"GO:0033138"	0.165072	1	0.893374	0.695185	21.516	18	39	"positive regulation of peptidyl-serine phosphorylation"
"GO:0038034"	0.165072	1	0.893374	0.695185	21.516	18	39	"signal transduction in absence of ligand"
"GO:0051897"	0.165072	1	0.893374	0.695185	21.516	18	39	"positive regulation of protein kinase B signaling"
"GO:0097192"	0.165072	1	0.893374	0.695185	21.516	18	39	"extrinsic apoptotic signaling pathway in absence of ligand"
"GO:0010959"	0.16637	1	0.893374	0.82353	66.7547	61	121	"regulation of metal ion transport"
"GO:0055082"	0.167066	1	0.893374	0.869104	123.579	116	224	"cellular chemical homeostasis"
"GO:0006310"	0.167521	1	0.893374	0.791578	46.8938	42	85	"DNA recombination"
"GO:0002705"	0.169195	1	0.893374	0.683066	19.3092	16	35	"positive regulation of leukocyte mediated immunity"
"GO:0006720"	0.169195	1	0.893374	0.683066	19.3092	16	35	"isoprenoid metabolic process"
"GO:0007416"	0.169195	1	0.893374	0.683066	19.3092	16	35	"synapse assembly"
"GO:0007569"	0.169195	1	0.893374	0.683066	19.3092	16	35	"cell aging"
"GO:0009746"	0.169195	1	0.893374	0.683066	19.3092	16	35	"response to hexose"
"GO:0046634"	0.169195	1	0.893374	0.683066	19.3092	16	35	"regulation of alpha-beta T cell activation"
"GO:0050886"	0.169195	1	0.893374	0.683066	19.3092	16	35	"endocrine process"
"GO:0051781"	0.169195	1	0.893374	0.683066	19.3092	16	35	"positive regulation of cell division"
"GO:0002495"	0.170669	1	0.893374	0.463825	6.06861	4	11	"antigen processing and presentation of peptide antigen via MHC class II"
"GO:0002825"	0.170669	1	0.893374	0.463825	6.06861	4	11	"regulation of T-helper 1 type immune response"
"GO:0006687"	0.170669	1	0.893374	0.463825	6.06861	4	11	"glycosphingolipid metabolic process"
"GO:0006699"	0.170669	1	0.893374	0.463825	6.06861	4	11	"bile acid biosynthetic process"
"GO:0007512"	0.170669	1	0.893374	0.463825	6.06861	4	11	"adult heart development"
"GO:0010155"	0.170669	1	0.893374	0.463825	6.06861	4	11	"regulation of proton transport"
"GO:0014829"	0.170669	1	0.893374	0.463825	6.06861	4	11	"vascular smooth muscle contraction"
"GO:0015732"	0.170669	1	0.893374	0.463825	6.06861	4	11	"prostaglandin transport"
"GO:0022403"	0.170669	1	0.893374	0.463825	6.06861	4	11	"cell cycle phase"
"GO:0030889"	0.170669	1	0.893374	0.463825	6.06861	4	11	"negative regulation of B cell proliferation"
"GO:0033233"	0.170669	1	0.893374	0.463825	6.06861	4	11	"regulation of protein sumoylation"
"GO:0034104"	0.170669	1	0.893374	0.463825	6.06861	4	11	"negative regulation of tissue remodeling"
"GO:0035767"	0.170669	1	0.893374	0.463825	6.06861	4	11	"endothelial cell chemotaxis"
"GO:0042359"	0.170669	1	0.893374	0.463825	6.06861	4	11	"vitamin D metabolic process"
"GO:0042537"	0.170669	1	0.893374	0.463825	6.06861	4	11	"benzene-containing compound metabolic process"
"GO:0042659"	0.170669	1	0.893374	0.463825	6.06861	4	11	"regulation of cell fate specification"
"GO:0043304"	0.170669	1	0.893374	0.463825	6.06861	4	11	"regulation of mast cell degranulation"
"GO:0046640"	0.170669	1	0.893374	0.463825	6.06861	4	11	"regulation of alpha-beta T cell proliferation"
"GO:0048266"	0.170669	1	0.893374	0.463825	6.06861	4	11	"behavioral response to pain"
"GO:0048846"	0.170669	1	0.893374	0.463825	6.06861	4	11	"axon extension involved in axon guidance"
"GO:0051926"	0.170669	1	0.893374	0.463825	6.06861	4	11	"negative regulation of calcium ion transport"
"GO:0060441"	0.170669	1	0.893374	0.463825	6.06861	4	11	"epithelial tube branching involved in lung morphogenesis"
"GO:0060972"	0.170669	1	0.893374	0.463825	6.06861	4	11	"left/right pattern formation"
"GO:0060977"	0.170669	1	0.893374	0.463825	6.06861	4	11	"coronary vasculature morphogenesis"
"GO:1902043"	0.170669	1	0.893374	0.463825	6.06861	4	11	"positive regulation of extrinsic apoptotic signaling pathway via death domain receptors"
"GO:1902284"	0.170669	1	0.893374	0.463825	6.06861	4	11	"neuron projection extension involved in neuron projection guidance"
"GO:2000516"	0.170669	1	0.893374	0.463825	6.06861	4	11	"positive regulation of CD4-positive, alpha-beta T cell activation"
"GO:0051301"	0.170731	1	0.893374	0.891994	179.852	171	326	"cell division"
"GO:0014909"	0.171163	1	0.893374	0.675989	18.2058	15	33	"smooth muscle cell migration"
"GO:0021549"	0.171163	1	0.893374	0.675989	18.2058	15	33	"cerebellum development"
"GO:0043525"	0.171163	1	0.893374	0.675989	18.2058	15	33	"positive regulation of neuron apoptotic process"
"GO:0046889"	0.171163	1	0.893374	0.675989	18.2058	15	33	"positive regulation of lipid biosynthetic process"
"GO:0072001"	0.172196	1	0.893374	0.810298	55.1692	50	100	"renal system development"
"GO:0014068"	0.173038	1	0.893374	0.668074	17.1024	14	31	"positive regulation of phosphatidylinositol 3-kinase signaling"
"GO:0035710"	0.173038	1	0.893374	0.668074	17.1024	14	31	"CD4-positive, alpha-beta T cell activation"
"GO:0048708"	0.173038	1	0.893374	0.668074	17.1024	14	31	"astrocyte differentiation"
"GO:1901653"	0.17337	1	0.893374	0.79075	44.687	40	81	"cellular response to peptide"
"GO:0006584"	0.17479	1	0.893374	0.659164	15.9991	13	29	"catecholamine metabolic process"
"GO:0009712"	0.17479	1	0.893374	0.659164	15.9991	13	29	"catechol-containing compound metabolic process"
"GO:0051145"	0.17479	1	0.893374	0.659164	15.9991	13	29	"smooth muscle cell differentiation"
"GO:0051384"	0.17479	1	0.893374	0.659164	15.9991	13	29	"response to glucocorticoid"
"GO:0051591"	0.17479	1	0.893374	0.659164	15.9991	13	29	"response to cAMP"
"GO:0006182"	0.175299	1	0.893374	0.507279	7.17199	5	13	"cGMP biosynthetic process"
"GO:0006837"	0.175299	1	0.893374	0.507279	7.17199	5	13	"serotonin transport"
"GO:0007617"	0.175299	1	0.893374	0.507279	7.17199	5	13	"mating behavior"
"GO:0009247"	0.175299	1	0.893374	0.507279	7.17199	5	13	"glycolipid biosynthetic process"
"GO:0010611"	0.175299	1	0.893374	0.507279	7.17199	5	13	"regulation of cardiac muscle hypertrophy"
"GO:0014048"	0.175299	1	0.893374	0.507279	7.17199	5	13	"regulation of glutamate secretion"
"GO:0014743"	0.175299	1	0.893374	0.507279	7.17199	5	13	"regulation of muscle hypertrophy"
"GO:0031062"	0.175299	1	0.893374	0.507279	7.17199	5	13	"positive regulation of histone methylation"
"GO:0032733"	0.175299	1	0.893374	0.507279	7.17199	5	13	"positive regulation of interleukin-10 production"
"GO:0034764"	0.175299	1	0.893374	0.507279	7.17199	5	13	"positive regulation of transmembrane transport"
"GO:0043303"	0.175299	1	0.893374	0.507279	7.17199	5	13	"mast cell degranulation"
"GO:0044126"	0.175299	1	0.893374	0.507279	7.17199	5	13	"regulation of growth of symbiont in host"
"GO:0044130"	0.175299	1	0.893374	0.507279	7.17199	5	13	"negative regulation of growth of symbiont in host"
"GO:0044144"	0.175299	1	0.893374	0.507279	7.17199	5	13	"modulation of growth of symbiont involved in interaction with host"
"GO:0044146"	0.175299	1	0.893374	0.507279	7.17199	5	13	"negative regulation of growth of symbiont involved in interaction with host"
"GO:0045838"	0.175299	1	0.893374	0.507279	7.17199	5	13	"positive regulation of membrane potential"
"GO:0045940"	0.175299	1	0.893374	0.507279	7.17199	5	13	"positive regulation of steroid metabolic process"
"GO:0046636"	0.175299	1	0.893374	0.507279	7.17199	5	13	"negative regulation of alpha-beta T cell activation"
"GO:0060749"	0.175299	1	0.893374	0.507279	7.17199	5	13	"mammary gland alveolus development"
"GO:0061377"	0.175299	1	0.893374	0.507279	7.17199	5	13	"mammary gland lobule development"
"GO:0070233"	0.175299	1	0.893374	0.507279	7.17199	5	13	"negative regulation of T cell apoptotic process"
"GO:0070528"	0.175299	1	0.893374	0.507279	7.17199	5	13	"protein kinase C signaling"
"GO:0086004"	0.175299	1	0.893374	0.507279	7.17199	5	13	"regulation of cardiac muscle cell contraction"
"GO:1900274"	0.175299	1	0.893374	0.507279	7.17199	5	13	"regulation of phospholipase C activity"
"GO:1901798"	0.175299	1	0.893374	0.507279	7.17199	5	13	"positive regulation of signal transduction by p53 class mediator"
"GO:0000819"	0.176381	1	0.893374	0.64906	14.8957	12	27	"sister chromatid segregation"
"GO:0046530"	0.176381	1	0.893374	0.64906	14.8957	12	27	"photoreceptor cell differentiation"
"GO:0050994"	0.176381	1	0.893374	0.64906	14.8957	12	27	"regulation of lipid catabolic process"
"GO:0070231"	0.176381	1	0.893374	0.64906	14.8957	12	27	"T cell apoptotic process"
"GO:0071482"	0.176381	1	0.893374	0.64906	14.8957	12	27	"cellular response to light stimulus"
"GO:0055002"	0.176787	1	0.893374	0.756775	31.9981	28	58	"striated muscle cell development"
"GO:0016445"	0.177759	1	0.893374	0.637506	13.7923	11	25	"somatic diversification of immunoglobulins"
"GO:0030004"	0.177759	1	0.893374	0.637506	13.7923	11	25	"cellular monovalent inorganic cation homeostasis"
"GO:0045428"	0.177759	1	0.893374	0.637506	13.7923	11	25	"regulation of nitric oxide biosynthetic process"
"GO:0048741"	0.177759	1	0.893374	0.637506	13.7923	11	25	"skeletal muscle fiber development"
"GO:0060322"	0.177759	1	0.893374	0.637506	13.7923	11	25	"head development"
"GO:0001662"	0.177994	1	0.893374	0.541068	8.27538	6	15	"behavioral fear response"
"GO:0001759"	0.177994	1	0.893374	0.541068	8.27538	6	15	"organ induction"
"GO:0003170"	0.177994	1	0.893374	0.541068	8.27538	6	15	"heart valve development"
"GO:0007566"	0.177994	1	0.893374	0.541068	8.27538	6	15	"embryo implantation"
"GO:0014047"	0.177994	1	0.893374	0.541068	8.27538	6	15	"glutamate secretion"
"GO:0033059"	0.177994	1	0.893374	0.541068	8.27538	6	15	"cellular pigmentation"
"GO:0044110"	0.177994	1	0.893374	0.541068	8.27538	6	15	"growth involved in symbiotic interaction"
"GO:0044116"	0.177994	1	0.893374	0.541068	8.27538	6	15	"growth of symbiont involved in interaction with host"
"GO:0044117"	0.177994	1	0.893374	0.541068	8.27538	6	15	"growth of symbiont in host"
"GO:0045600"	0.177994	1	0.893374	0.541068	8.27538	6	15	"positive regulation of fat cell differentiation"
"GO:0051963"	0.177994	1	0.893374	0.541068	8.27538	6	15	"regulation of synapse assembly"
"GO:0060317"	0.177994	1	0.893374	0.541068	8.27538	6	15	"cardiac epithelial to mesenchymal transition"
"GO:0071827"	0.177994	1	0.893374	0.541068	8.27538	6	15	"plasma lipoprotein particle organization"
"GO:0072337"	0.177994	1	0.893374	0.541068	8.27538	6	15	"modified amino acid transport"
"GO:0030522"	0.17822	1	0.893374	0.810392	52.9624	48	96	"intracellular receptor signaling pathway"
"GO:0009889"	0.178498	1	0.893374	0.947769	888.775	872	1611	"regulation of biosynthetic process"
"GO:0006672"	0.178857	1	0.893374	0.624167	12.6889	10	23	"ceramide metabolic process"
"GO:0016447"	0.178857	1	0.893374	0.624167	12.6889	10	23	"somatic recombination of immunoglobulin gene segments"
"GO:0035020"	0.178857	1	0.893374	0.624167	12.6889	10	23	"regulation of Rac protein signal transduction"
"GO:0046847"	0.178857	1	0.893374	0.624167	12.6889	10	23	"filopodium assembly"
"GO:0061098"	0.178857	1	0.893374	0.624167	12.6889	10	23	"positive regulation of protein tyrosine kinase activity"
"GO:0003016"	0.179369	1	0.893374	0.568089	9.37876	7	17	"respiratory system process"
"GO:0007257"	0.179369	1	0.893374	0.568089	9.37876	7	17	"activation of JUN kinase activity"
"GO:0009620"	0.179369	1	0.893374	0.568089	9.37876	7	17	"response to fungus"
"GO:0030431"	0.179369	1	0.893374	0.568089	9.37876	7	17	"sleep"
[truncated: 8,792 more rows]

## Sheet: poly.over
Polysome.UpvsDown.GO.BP.over
"GOBPID"	"Pvalue"	"Bonferroni"	"BH"	"OddsRatio"	"ExpCount"	"Count"	"Size"	"Term"
"GO:0043170"	8.2236886591717e-17	5.01069350003332e-13	5.01069350003332e-13	1.90132	413.065	520	1470	"macromolecule metabolic process"
"GO:0019222"	2.02694995095332e-16	1.23502060511586e-12	5.28431796260905e-13	1.9266	309.939	411	1103	"regulation of metabolic process"
"GO:0006950"	2.60183060689761e-16	1.58529538878272e-12	5.28431796260905e-13	2.20195	160.73	243	572	"response to stress"
"GO:0016070"	7.26169900986275e-16	4.42455320670938e-12	1.10613830167734e-12	2.06615	196.979	284	701	"RNA metabolic process"
"GO:0090304"	1.32771816716116e-15	8.08978679251293e-12	1.61795735850259e-12	1.99098	226.764	317	807	"nucleic acid metabolic process"
"GO:0060255"	6.49182714038998e-15	3.95547027663962e-11	5.79478683727736e-12	1.91239	257.674	349	917	"regulation of macromolecule metabolic process"
"GO:0010467"	6.65739502066987e-15	4.05635078609415e-11	5.79478683727736e-12	1.88188	285.212	379	1015	"gene expression"
"GO:0044260"	2.1559667325319e-14	1.31363053013169e-10	1.64203816266461e-11	1.80791	374.007	471	1331	"cellular macromolecule metabolic process"
"GO:0031323"	6.97958151553243e-14	4.25265901741391e-10	4.49260743317262e-11	1.84587	274.815	364	978	"regulation of cellular metabolic process"
"GO:0010556"	7.37339148723555e-14	4.49260743317262e-10	4.49260743317262e-11	1.99073	184.334	263	656	"regulation of macromolecule biosynthetic process"
"GO:0009889"	1.40255499783537e-13	8.54576760181088e-10	7.76887963800989e-11	1.95317	193.888	273	690	"regulation of biosynthetic process"
"GO:0009059"	1.91717750744279e-13	1.16813625528489e-09	9.73446879404076e-11	1.88732	225.359	308	802	"macromolecule biosynthetic process"
"GO:0065007"	2.38404057192631e-13	1.4525959204747e-09	1.11738147728823e-10	1.77471	517.877	611	1843	"biological regulation"
"GO:0048519"	2.64846026312281e-13	1.61370683832073e-09	1.13500513759225e-10	1.87684	227.607	310	810	"negative regulation of biological process"
"GO:0050896"	2.81680124071487e-13	1.71627699596757e-09	1.13500513759225e-10	1.76101	371.478	464	1322	"response to stimulus"
"GO:0031326"	2.98048288223797e-13	1.81600822014759e-09	1.13500513759225e-10	1.94112	191.359	269	681	"regulation of cellular biosynthetic process"
"GO:0006952"	4.58650875132591e-13	2.79455978218287e-09	1.58680781737613e-10	3.03006	52.5464	98	187	"defense response"
"GO:0050789"	4.68776312371087e-13	2.85625407127704e-09	1.58680781737613e-10	1.7536	496.521	589	1767	"regulation of biological process"
"GO:2000112"	1.01729704154404e-12	6.19839087412783e-09	3.12674548063169e-10	1.93839	179.838	254	640	"regulation of cellular macromolecule biosynthetic process"
"GO:0051716"	1.05142452424417e-12	6.40632962621974e-09	3.12674548063169e-10	1.77056	300.385	387	1069	"cellular response to stimulus"
"GO:0008152"	1.07765723113845e-12	6.56616550932655e-09	3.12674548063169e-10	1.77703	573.795	662	2042	"metabolic process"
"GO:0010468"	1.37222179410908e-12	8.36094739150665e-09	3.80043063250302e-10	1.87026	209.343	287	745	"regulation of gene expression"
"GO:0046483"	1.76575517993308e-12	1.07587463113323e-08	4.57769387417066e-10	1.75972	301.228	387	1072	"heterocycle metabolic process"
"GO:0080090"	1.80312904940252e-12	1.09864652980096e-08	4.57769387417066e-10	1.78704	267.79	351	953	"regulation of primary metabolic process"
"GO:0034645"	2.03192772260219e-12	1.23805356138152e-08	4.89242443820437e-10	1.84421	219.739	298	782	"cellular macromolecule biosynthetic process"
"GO:0070887"	2.0876913735978e-12	1.27203035393314e-08	4.89242443820437e-10	2.2432	102.283	161	364	"cellular response to chemical stimulus"
"GO:0006139"	2.62250017443108e-12	1.59788935628086e-08	5.91810872696613e-10	1.75816	292.518	377	1041	"nucleobase-containing compound metabolic process"
"GO:0006725"	3.12249368741033e-12	1.90253540373911e-08	6.79476929906826e-10	1.74841	301.228	386	1072	"cellular aromatic compound metabolic process"
"GO:0048523"	3.25123087482606e-12	1.98097497203152e-08	6.83094817941902e-10	1.85152	208.781	285	743	"negative regulation of cellular process"
"GO:0009893"	3.81301199544457e-12	2.32326820882438e-08	7.74422736274792e-10	2.02134	141.06	207	502	"positive regulation of metabolic process"
"GO:0071704"	4.8377677586639e-12	2.94765189535391e-08	9.50855450114166e-10	1.72265	534.737	622	1903	"organic substance metabolic process"
"GO:0044237"	5.10013096810659e-12	3.10750979886735e-08	9.71096812146046e-10	1.71189	511.133	599	1819	"cellular metabolic process"
"GO:0032774"	6.9266004067862e-12	4.22037762785483e-08	1.27890231147116e-09	1.92823	164.945	234	587	"RNA biosynthetic process"
"GO:0050794"	7.2148618957008e-12	4.3960153530505e-08	1.29294569207368e-09	1.69464	470.107	558	1673	"regulation of cellular process"
"GO:0006351"	1.36801905089098e-11	8.33534007707875e-08	2.38152573630821e-09	1.91267	164.102	232	584	"transcription, DNA-templated"
"GO:0010604"	2.03782135412855e-11	1.24164455107052e-07	3.44901264186257e-09	2.03259	126.168	187	449	"positive regulation of macromolecule metabolic process"
"GO:0071310"	2.56583388746092e-11	1.56336258762994e-07	4.22530429089173e-09	2.32449	81.489	132	290	"cellular response to organic substance"
"GO:0006954"	3.91089024145816e-11	2.38290542412046e-07	6.27080374768541e-09	3.68512	30.6286	63	109	"inflammatory response"
"GO:0031325"	4.14905537837293e-11	2.52801944204263e-07	6.48210113344263e-09	1.98944	131.225	192	467	"positive regulation of cellular metabolic process"
"GO:1901360"	5.48893629342405e-11	3.34440888358328e-07	8.36102220895819e-09	1.68374	312.749	393	1113	"organic cyclic compound metabolic process"
"GO:0051252"	5.90330149572093e-11	3.59688160134276e-07	8.77288195449455e-09	1.86895	166.069	232	591	"regulation of RNA metabolic process"
"GO:0006807"	7.45487168398976e-11	4.54225331705496e-07	1.08148888501309e-08	1.66737	333.262	414	1186	"nitrogen compound metabolic process"
"GO:0034641"	7.95432675916075e-11	4.84657129435664e-07	1.12710960333875e-08	1.67637	312.468	392	1112	"cellular nitrogen compound metabolic process"
"GO:0018130"	8.49871182819253e-11	5.17826511691771e-07	1.17687843566312e-08	1.81199	187.706	256	668	"heterocycle biosynthetic process"
"GO:0009611"	1.09643760832912e-10	6.68059434754935e-07	1.48457652167763e-08	2.81831	47.4884	86	169	"response to wounding"
"GO:0002376"	1.25984820282478e-10	7.67625509981138e-07	1.66875110865465e-08	2.17459	91.0429	142	324	"immune system process"
"GO:0019438"	1.32136752629504e-10	8.05109233771571e-07	1.71299836972675e-08	1.80313	186.582	254	664	"aromatic compound biosynthetic process"
"GO:0044271"	1.36855841767245e-10	8.33862643887826e-07	1.73721384143297e-08	1.79381	191.078	259	680	"cellular nitrogen compound biosynthetic process"
"GO:0048518"	1.63663476608909e-10	9.97201562978083e-07	2.03510523056752e-08	1.71046	248.401	322	884	"positive regulation of biological process"
"GO:0044238"	1.68705632059312e-10	1.02792341613739e-06	2.05584683227477e-08	1.64309	515.91	597	1836	"primary metabolic process"
"GO:0010941"	2.34015388311035e-10	1.42585576097914e-06	2.79579560976301e-08	2.18347	86.828	136	309	"regulation of cell death"
"GO:0034654"	3.3581741946908e-10	2.0461355368251e-06	3.93487603235597e-08	1.78708	182.648	248	650	"nucleobase-containing compound biosynthetic process"
"GO:0010557"	3.79372279646631e-10	2.31151529988692e-06	4.36134962242816e-08	2.22261	80.0841	127	285	"positive regulation of macromolecule biosynthetic process"
"GO:0042981"	3.96130024069948e-10	2.41362023665819e-06	4.46966710492258e-08	2.21287	80.927	128	288	"regulation of apoptotic process"
"GO:0048522"	4.232383936799e-10	2.57879153269163e-06	4.68871187762115e-08	1.71845	222.549	292	792	"positive regulation of cellular process"
"GO:2001141"	6.49094781042827e-10	3.95493450089395e-06	7.06238303731062e-08	1.81527	161.573	223	575	"regulation of RNA biosynthetic process"
"GO:0080134"	6.71317614082582e-10	4.09033822260517e-06	7.17603196948276e-08	2.62741	50.2984	88	179	"regulation of response to stress"
"GO:0043067"	6.93852935310362e-10	4.22764593484604e-06	7.28904471525179e-08	2.1836	81.489	128	290	"regulation of programmed cell death"
"GO:0009987"	7.7716399661319e-10	4.73526023136416e-06	8.02586479892231e-08	1.8194	726.938	791	2587	"cellular process"
"GO:0006355"	8.06671424111713e-10	4.91504898711267e-06	8.19174831185444e-08	1.81063	161.011	222	573	"regulation of transcription, DNA-templated"
"GO:0019219"	8.26028222920814e-10	5.03298996225652e-06	8.25080321681397e-08	1.73539	199.227	265	709	"regulation of nucleobase-containing compound metabolic process"
"GO:0010033"	1.04855236733691e-09	6.38882957418377e-06	1.03045638293287e-07	1.97118	111.556	164	397	"response to organic substance"
"GO:0009892"	1.25689022549319e-09	7.65823214393e-06	1.21559240379841e-07	2.00209	104.25	155	371	"negative regulation of metabolic process"
"GO:0051171"	2.09070923559844e-09	1.27386913725013e-05	1.99042052695333e-07	1.70597	203.442	268	724	"regulation of nitrogen compound metabolic process"
"GO:0031328"	2.18546241516487e-09	1.33160224955995e-05	2.04861884547685e-07	2.11101	84.299	130	300	"positive regulation of cellular biosynthetic process"
"GO:0009891"	2.30793198451591e-09	1.40622295816554e-05	2.13064084570537e-07	2.09564	85.985	132	306	"positive regulation of biosynthetic process"
"GO:1901362"	2.59683633363182e-09	1.58225237808187e-05	2.36157071355503e-07	1.71504	193.888	257	690	"organic cyclic compound biosynthetic process"
"GO:0042221"	3.49636321382347e-09	2.13033410618264e-05	3.132844273798e-07	1.79418	150.895	208	537	"response to chemical"
"GO:0006366"	4.40511448569133e-09	2.68403625613173e-05	3.88990761758221e-07	2.09437	82.613	127	294	"transcription from RNA polymerase II promoter"
"GO:0044249"	4.59682965454079e-09	2.8008483085117e-05	4.00121186930243e-07	1.61604	272.005	341	968	"cellular biosynthetic process"
"GO:0010605"	5.78071524271066e-09	3.52218979738361e-05	4.96083070054029e-07	2.00097	94.4149	141	336	"negative regulation of macromolecule metabolic process"
"GO:0010628"	7.87478509443921e-09	4.79810655804181e-05	6.66403688616918e-07	2.11067	77.5551	120	276	"positive regulation of gene expression"
"GO:0060548"	8.15493654990684e-09	4.96880283985824e-05	6.75549527693294e-07	2.47236	50.0174	85	178	"negative regulation of cell death"
"GO:1901576"	8.20460611345869e-09	4.99906650493038e-05	6.75549527693294e-07	1.59843	278.749	347	992	"organic substance biosynthetic process"
"GO:0043066"	8.66182911034067e-09	5.27765247693057e-05	7.03686996924076e-07	2.56777	45.5215	79	162	"negative regulation of apoptotic process"
"GO:0045935"	1.14089533099337e-08	6.95147525174259e-05	9.14667796281919e-07	2.06389	81.208	124	289	"positive regulation of nucleobase-containing compound metabolic process"
"GO:0043069"	1.23550210518674e-08	7.5279143269028e-05	9.77651211286078e-07	2.5361	45.8025	79	163	"negative regulation of programmed cell death"
"GO:0043207"	1.32076794151609e-08	8.04743906765751e-05	1.0186631731212e-06	3.3928	25.5707	51	91	"response to external biotic stimulus"
"GO:0051707"	1.32076794151609e-08	8.04743906765751e-05	1.0186631731212e-06	3.3928	25.5707	51	91	"response to other organism"
"GO:0051254"	1.43329981969065e-08	8.7330958013751e-05	1.08266930099106e-06	2.12086	73.3401	114	261	"positive regulation of RNA metabolic process"
"GO:0009058"	1.43929449171633e-08	8.76962133802759e-05	1.08266930099106e-06	1.58331	282.683	350	1006	"biosynthetic process"
"GO:0006357"	1.46955494362119e-08	8.95399827148389e-05	1.09195100871755e-06	2.05054	81.489	124	290	"regulation of transcription from RNA polymerase II promoter"
"GO:0051173"	1.53445727000416e-08	9.34944814613532e-05	1.12643953567895e-06	2.03595	83.175	126	296	"positive regulation of nitrogen compound metabolic process"
"GO:0009607"	2.23324589378182e-08	0.000136072	1.61990086081103e-06	3.20712	27.2567	53	97	"response to biotic stimulus"
"GO:1902680"	3.61687042947895e-08	0.000220376	2.59265782668414e-06	2.09722	71.0922	110	253	"positive regulation of RNA biosynthetic process"
"GO:0045893"	4.40474177656933e-08	0.000268381	3.12070833077174e-06	2.10093	69.6872	108	248	"positive regulation of transcription, DNA-templated"
"GO:0031324"	4.57121413641562e-08	0.000278524	3.20142617622763e-06	1.90942	96.1009	140	342	"negative regulation of cellular metabolic process"
"GO:0034097"	5.50412631252112e-08	0.000335366	3.81098200252173e-06	2.98895	29.2237	55	104	"response to cytokine"
"GO:0006955"	5.59784405940333e-08	0.000341077	3.83232178134208e-06	2.43607	45.5215	77	162	"immune response"
"GO:1901701"	5.97490706227385e-08	0.000364051	4.0450120811594e-06	2.60204	38.7775	68	138	"cellular response to oxygen-containing compound"
"GO:0001817"	8.38649659993307e-08	0.000510989	5.61526634982332e-06	3.40548	22.4797	45	80	"regulation of cytokine production"
"GO:0032502"	1.25058550740955e-07	0.000761982	8.28241032244175e-06	1.53139	287.179	350	1022	"developmental process"
"GO:0007165"	1.42578748940747e-07	0.000868732	9.34120771285991e-06	1.56017	240.533	300	856	"signal transduction"
"GO:0016568"	1.54188349493145e-07	0.00093947	9.99435759001841e-06	2.81201	30.6286	56	109	"chromatin modification"
"GO:0044767"	2.02553848048672e-07	0.00123416	1.29911641701112e-05	1.52061	286.336	348	1019	"single-organism developmental process"
"GO:0051276"	2.45226562151578e-07	0.00149417	1.5564223366558e-05	2.45716	39.9015	68	142	"chromosome organization"
"GO:0002526"	3.04907289723537e-07	0.0018578	1.91525785184073e-05	6.67859	8.99189	23	32	"acute inflammatory response"
"GO:0051704"	3.10330273959128e-07	0.00189084	1.92943097880915e-05	2.00475	69.4062	105	247	"multi-organism process"
"GO:0006915"	3.45739944380803e-07	0.00210659	2.12787220314367e-05	1.77925	107.341	150	382	"apoptotic process"
"GO:0071345"	3.61437270414808e-07	0.00220224	2.20223728863743e-05	3.13264	23.3227	45	83	"cellular response to cytokine stimulus"
"GO:0098542"	4.07502971836875e-07	0.00248292	2.45833228455651e-05	4.8928	12.0829	28	43	"defense response to other organism"
"GO:0008219"	4.46791341040106e-07	0.0027223	2.6537158887435e-05	1.74019	115.49	159	411	"cell death"
"GO:0007154"	4.49972283081286e-07	0.00274168	2.6537158887435e-05	1.51138	269.195	328	958	"cell communication"
"GO:0031347"	4.52956593516042e-07	0.00275986	2.6537158887435e-05	3.04298	24.1657	46	86	"regulation of defense response"
"GO:0016265"	5.36954618641932e-07	0.00327166	3.11587094417647e-05	1.73251	115.771	159	412	"death"
"GO:0051246"	5.42818448169536e-07	0.00330739	3.12018189122357e-05	1.77969	102.845	144	366	"regulation of protein metabolic process"
"GO:0006913"	5.58256495203678e-07	0.00340146	3.17893161240749e-05	2.96189	25.0087	47	89	"nucleocytoplasmic transport"
"GO:0008283"	5.79124626464222e-07	0.00352861	3.26722810096899e-05	1.80646	96.1009	136	342	"cell proliferation"
"GO:1901700"	7.18607699069657e-07	0.00437848	4.01695111048754e-05	2.07129	58.1663	90	207	"response to oxygen-containing compound"
"GO:0044707"	7.84659660226922e-07	0.00478093	4.34630119069331e-05	1.47721	311.344	371	1108	"single-multicellular organism process"
"GO:0001816"	8.11699179108967e-07	0.00494568	4.45557035883868e-05	2.82096	26.6947	49	95	"cytokine production"
"GO:0051169"	8.5779986901752e-07	0.00522657	4.66658446600335e-05	2.89178	25.2897	47	90	"nuclear transport"
"GO:0012501"	8.9049945773204e-07	0.00542581	4.80160459819586e-05	1.73769	108.746	150	387	"programmed cell death"
"GO:0006325"	1.18828832824939e-06	0.00724024	6.35108840703816e-05	2.52361	32.8766	57	117	"chromatin organization"
"GO:0016458"	1.63861223862272e-06	0.00998406	8.68179510428542e-05	12.9859	5.05794	15	18	"gene silencing"
"GO:0071216"	1.68727097384383e-06	0.0102805	8.86253624450904e-05	5.45972	9.55389	23	34	"cellular response to biotic stimulus"
"GO:0033554"	1.70426059973897e-06	0.0103841	8.87313968079121e-05	1.82997	82.332	118	293	"cellular response to stress"
"GO:0032501"	1.71841536572027e-06	0.0104703	8.87313968079121e-05	1.45679	316.121	374	1125	"multicellular organismal process"
"GO:0001819"	1.91473920777715e-06	0.0116665	9.80378654872789e-05	4.41646	12.0829	27	43	"positive regulation of cytokine production"
"GO:0007275"	2.17559614410719e-06	0.0132559	0.000110466	1.48094	254.864	309	907	"multicellular organismal development"
"GO:0071219"	2.20076981388427e-06	0.0134093	0.000110821	6.51474	7.86791	20	28	"cellular response to molecule of bacterial origin"
"GO:0009615"	2.29187900337224e-06	0.0139644	0.000114462	7.06839	7.30591	19	26	"response to virus"
"GO:0050793"	2.38786599290857e-06	0.0145493	0.000117801	1.68027	114.647	155	408	"regulation of developmental process"
"GO:0010942"	2.39739222021934e-06	0.0146073	0.000117801	2.59654	28.9427	51	103	"positive regulation of cell death"
"GO:0010629"	2.5271192329005e-06	0.0153977	0.000123182	1.98204	59.5713	90	212	"negative regulation of gene expression"
"GO:1901698"	2.883459803205e-06	0.0175689	0.000139436	2.37399	35.1246	59	125	"response to nitrogen compound"
"GO:0019221"	2.96213523554023e-06	0.0180483	0.000142067	3.69478	14.8928	31	53	"cytokine-mediated signaling pathway"
"GO:0044763"	2.9845072519488e-06	0.0181846	0.000142067	1.45529	602.738	659	2145	"single-organism cellular process"
"GO:0006974"	3.15461373007598e-06	0.0192211	0.000149	2.27034	39.0585	64	139	"cellular response to DNA damage stimulus"
"GO:0045944"	3.47480820362668e-06	0.021172	0.000162862	2.0936	48.6124	76	173	"positive regulation of transcription from RNA polymerase II promoter"
"GO:0048856"	3.5626842651636e-06	0.0217074	0.000165706	1.47102	250.368	303	891	"anatomical structure development"
"GO:0023052"	4.00587839206242e-06	0.0244078	0.000183517	1.45978	263.856	317	939	"signaling"
"GO:0044700"	4.00587839206242e-06	0.0244078	0.000183517	1.45978	263.856	317	939	"single organism signaling"
"GO:0010558"	4.40984990836438e-06	0.0268692	0.000200517	1.906	64.3482	95	229	"negative regulation of macromolecule biosynthetic process"
"GO:0006953"	4.93255846822437e-06	0.0300541	0.000222623	12.107	4.77694	14	17	"acute-phase response"
"GO:0019538"	6.9130976429341e-06	0.0421215	0.000309717	1.45192	252.897	304	900	"protein metabolic process"
"GO:0031327"	7.05183398904615e-06	0.0429668	0.000313197	1.85547	67.4392	98	240	"negative regulation of cellular biosynthetic process"
"GO:0009890"	7.09358578048168e-06	0.0432212	0.000313197	1.84894	68.2822	99	243	"negative regulation of biosynthetic process"
"GO:1901699"	7.48298153484628e-06	0.0455938	0.000328013	2.69768	23.8847	43	85	"cellular response to nitrogen compound"
"GO:0048583"	7.98498662111446e-06	0.0486525	0.000347518	1.5237	170.565	215	607	"regulation of response to stimulus"
"GO:0009605"	8.32032628031353e-06	0.0506957	0.000359544	1.74366	84.58	118	301	"response to external stimulus"
"GO:0050727"	8.6175820791439e-06	0.0525069	0.000369767	3.38402	15.4548	31	55	"regulation of inflammatory response"
"GO:0071417"	9.48052477638018e-06	0.0577648	0.00040395	2.69733	23.3227	42	83	"cellular response to organonitrogen compound"
"GO:0016569"	1.02248117643724e-05	0.0622998	0.000432637	2.76903	21.9177	40	78	"covalent chromatin modification"
"GO:0042127"	1.04542697579707e-05	0.0636979	0.000439296	1.75258	80.6461	113	287	"regulation of cell proliferation"
"GO:0001562"	1.06231712106064e-05	0.064727	0.000443335	Inf	2.52897	9	9	"response to protozoan"
"GO:0010243"	1.09698808522618e-05	0.0668395	0.00045469	2.28112	34.0006	56	121	"response to organonitrogen compound"
"GO:0001944"	1.12637316216223e-05	0.0686299	0.000463716	2.11317	41.8685	66	149	"vasculature development"
"GO:0051253"	1.15410100715908e-05	0.0703194	0.000467135	1.92915	55.6373	83	198	"negative regulation of RNA metabolic process"
"GO:0032268"	1.15719442868092e-05	0.0705079	0.000467135	1.71	88.514	122	315	"regulation of cellular protein metabolic process"
"GO:0046632"	1.1576799055373e-05	0.0705374	0.000467135	15.539	3.93395	12	14	"alpha-beta T cell differentiation"
"GO:0045934"	1.26959080867045e-05	0.0773562	0.000505596	1.86871	61.5383	90	219	"negative regulation of nucleobase-containing compound metabolic process"
"GO:2000113"	1.26959080867045e-05	0.0773562	0.000505596	1.86871	61.5383	90	219	"negative regulation of cellular macromolecule biosynthetic process"
"GO:0030334"	1.2781712035505e-05	0.077879	0.000505708	2.14367	39.6205	63	141	"regulation of cell migration"
"GO:0016477"	1.31447349780423e-05	0.0800909	0.000516715	1.83338	65.7532	95	234	"cell migration"
"GO:0044267"	1.42345967757274e-05	0.0867314	0.000555971	1.461	212.434	259	756	"cellular protein metabolic process"
"GO:0009966"	1.43906090440019e-05	0.087682	0.000558484	1.5563	138.25	178	492	"regulation of signal transduction"
"GO:0032635"	1.46722773687789e-05	0.0893982	0.000562253	11.23	4.49595	13	16	"interleukin-6 production"
"GO:0032675"	1.46722773687789e-05	0.0893982	0.000562253	11.23	4.49595	13	16	"regulation of interleukin-6 production"
"GO:0001775"	1.60381443997996e-05	0.0977204	0.000610753	2.13552	39.0585	62	139	"cell activation"
"GO:0045087"	1.63901174501245e-05	0.099865	0.000620279	2.77289	20.7938	38	74	"innate immune response"
"GO:0043412"	1.65704894618523e-05	0.100964	0.000623235	1.50554	166.631	209	593	"macromolecule modification"
"GO:0071495"	1.83322278453166e-05	0.111698	0.000685265	1.99566	47.2074	72	168	"cellular response to endogenous stimulus"
"GO:0016570"	1.92725630461544e-05	0.117428	0.000716023	2.6968	21.6367	39	77	"histone modification"
"GO:0048869"	1.95058700113448e-05	0.118849	0.000720299	1.46348	199.227	244	709	"cellular developmental process"
"GO:0040012"	2.00108188438657e-05	0.121926	0.000734493	2.04537	43.2735	67	154	"regulation of locomotion"
"GO:0051270"	2.07477083878995e-05	0.126416	0.000756981	2.02982	44.1165	68	157	"regulation of cellular component movement"
"GO:0071840"	2.15031262381035e-05	0.131019	0.000779872	1.40263	291.956	342	1039	"cellular component organization or biogenesis"
"GO:0002252"	2.23541151826343e-05	0.136204	0.000805939	2.62835	22.4797	40	80	"immune effector process"
"GO:0006464"	2.29708857506079e-05	0.139962	0.000818343	1.50129	161.854	203	576	"cellular protein modification process"
"GO:0036211"	2.29708857506079e-05	0.139962	0.000818343	1.50129	161.854	203	576	"protein modification process"
"GO:2000145"	2.31011050387777e-05	0.140755	0.000818343	2.07026	41.0255	64	146	"regulation of cell motility"
"GO:0050657"	2.41024693750241e-05	0.146856	0.000839179	4.73204	8.7109	20	31	"nucleic acid transport"
"GO:0050658"	2.41024693750241e-05	0.146856	0.000839179	4.73204	8.7109	20	31	"RNA transport"
"GO:0051236"	2.41024693750241e-05	0.146856	0.000839179	4.73204	8.7109	20	31	"establishment of RNA localization"
"GO:0043086"	2.52342614335518e-05	0.153752	0.000873593	2.20299	34.0006	55	121	"negative regulation of catalytic activity"
"GO:0030154"	2.65676587100678e-05	0.161877	0.000914558	1.46423	188.83	232	672	"cell differentiation"
"GO:0051028"	2.8107104356859e-05	0.171257	0.000962116	4.94166	8.1489	19	29	"mRNA transport"
"GO:0016310"	2.90587322544417e-05	0.177055	0.000985965	1.59415	110.151	145	392	"phosphorylation"
"GO:0002682"	2.9127479305486e-05	0.177474	0.000985965	1.96567	46.9264	71	167	"regulation of immune system process"
"GO:0043068"	3.16264377783328e-05	0.1927	0.00105899	2.3755	27.2567	46	97	"positive regulation of programmed cell death"
"GO:0007166"	3.17586797918662e-05	0.193506	0.00105899	1.52964	137.126	175	488	"cell surface receptor signaling pathway"
"GO:0007167"	3.18062344570193e-05	0.193795	0.00105899	1.91889	50.2984	75	179	"enzyme linked receptor protein signaling pathway"
"GO:0051172"	3.65254659612956e-05	0.22255	0.00120951	1.7888	63.7863	91	227	"negative regulation of nitrogen compound metabolic process"
"GO:0071222"	3.67321196452761e-05	0.223809	0.00120978	5.51945	7.02492	17	25	"cellular response to lipopolysaccharide"
"GO:0002287"	3.80396529448762e-05	0.231776	0.00121348	Inf	2.24797	8	8	"alpha-beta T cell activation involved in immune response"
"GO:0002292"	3.80396529448762e-05	0.231776	0.00121348	Inf	2.24797	8	8	"T cell differentiation involved in immune response"
"GO:0002293"	3.80396529448762e-05	0.231776	0.00121348	Inf	2.24797	8	8	"alpha-beta T cell differentiation involved in immune response"
"GO:0002294"	3.80396529448762e-05	0.231776	0.00121348	Inf	2.24797	8	8	"CD4-positive, alpha-beta T cell differentiation involved in immune response"
"GO:0042093"	3.80396529448762e-05	0.231776	0.00121348	Inf	2.24797	8	8	"T-helper cell differentiation"
"GO:0042832"	3.80396529448762e-05	0.231776	0.00121348	Inf	2.24797	8	8	"defense response to protozoan"
"GO:0006403"	3.94999171965627e-05	0.240673	0.00125351	4.2053	9.55389	21	34	"RNA localization"
"GO:1902679"	4.26822413988211e-05	0.260063	0.00134748	1.85291	54.7944	80	195	"negative regulation of RNA biosynthetic process"
"GO:0048731"	4.32991436270515e-05	0.263822	0.00135139	1.42954	210.467	254	749	"system development"
"GO:0044403"	4.34716168334634e-05	0.264873	0.00135139	3.39286	12.9258	26	46	"symbiosis, encompassing mutualism through parasitism"
"GO:0044419"	4.34716168334634e-05	0.264873	0.00135139	3.39286	12.9258	26	46	"interspecies interaction between organisms"
"GO:0048870"	4.40537998666191e-05	0.26842	0.00136254	1.74772	68.2822	96	243	"cell motility"
"GO:0050900"	4.54767751303554e-05	0.27709	0.00139944	3.18023	14.3308	28	51	"leukocyte migration"
"GO:0097530"	4.63263637955808e-05	0.282267	0.00141842	8.41901	4.77694	13	17	"granulocyte migration"
"GO:0009617"	5.32815633078718e-05	0.324645	0.00162322	2.78684	17.9838	33	64	"response to bacterium"
"GO:0002237"	5.42146140049305e-05	0.33033	0.00164332	3.43174	12.3639	25	44	"response to molecule of bacterial origin"
"GO:0009719"	5.44808118065532e-05	0.331952	0.00164332	1.76705	63.5053	90	226	"response to endogenous stimulus"
"GO:0032879"	5.52455860464323e-05	0.336611	0.00165039	1.54264	120.267	155	428	"regulation of localization"
[truncated: 5,890 more rows]

## Sheet: poly.under
Polysome.UpvsDown.GO.BP.under
[truncated: 8,753 more rows]
