# Supplementary material for: Regulation of Adult CNS Axonal Regeneration by the Post-transcriptional Regulator Cpeb1
Source: Front Mol Neurosci. 2018 Jan 12;10:445. doi: 10.3389/fnmol.2017.00445 (PMC5770975; doi:10.3389/fnmol.2017.00445)
Supplement: Table S4 — List of fly lines used in the outgrowth screening. [file Table4.XLSX]

## Sheet: Sheet1
Fly Gene Symbol	Fly Line
mask	BL15378
Mapmodulin	BL15508
XNP	BL17188
Aur	BL8377
bbx	BL21184
fs(1)h	BL20194
stg	BL4778
Mi-2	BL16876
Orb	BL19931 and BL22262
CTCF	BL21162
AGO1	BL22486
eIF3-S8	BL20283
e(Bx)	EP(3)637
GRHR	BL20304
Khc	BL20316
Cirl	BL21398
CG8709	EP(2)2431
Magi	BL22093
CG5591	BL16722
Nat1	BL16404
Smr	BL21142
Nedd4	BL15289
Hr38	EP769
Ten-m	BL19688
Pka-C1	/
rad50	BL8523
CG32062	BL15489
crol	EP(2)2226
Cdc42	d49_lab
su(wa)	BL15888
CG2947	BL15347
Brat	BL22170
CG17735	BL21989
Trxr-1	BL22439
CG5625	BL20913
bchs	BL15568
CG7177)	BL16970
14-3-3ζ	BL19919
