# Supplementary material for: Regulation of Adult CNS Axonal Regeneration by the Post-transcriptional Regulator Cpeb1
Source: Front Mol Neurosci. 2018 Jan 12;10:445. doi: 10.3389/fnmol.2017.00445 (PMC5770975; doi:10.3389/fnmol.2017.00445)
Supplement: Table S6 — Gene Ontology enrichment analysis of CPE-containing genes in mouse and fly genomes, showing GO categories with over- and under-representation of genes with transcripts containing CPE. [file Table6.XLS]

## Sheet: Mm.cpe.over
Mm.CPE.GO.BP.over
"GOBPID"	"Pvalue"	"Bonferroni"	"BH"	"OddsRatio"	"ExpCount"	"Count"	"Size"	"Term"
"GO:0009889"	2.48253171504435e-15	1.96889590320168e-11	1.50016355958032e-11	1.75431	541.75	653	1014	"regulation of biosynthetic process"
"GO:0031326"	4.57979981491846e-15	3.63223923321183e-11	1.50016355958032e-11	1.74904	535.339	645	1002	"regulation of cellular biosynthetic process"
"GO:0050794"	7.48015581338917e-15	5.93251157559895e-11	1.50016355958032e-11	1.53926	1484.74	1623	2779	"regulation of cellular process"
"GO:2000112"	7.56607519647115e-15	6.00065423832127e-11	1.50016355958032e-11	1.7828	483.515	588	905	"regulation of cellular macromolecule biosynthetic process"
"GO:0051252"	2.08124712660596e-14	1.65063709611119e-10	2.9854965107108e-11	1.77837	468.555	570	877	"regulation of RNA metabolic process"
"GO:0010556"	2.25860283246309e-14	1.79129790642648e-10	2.9854965107108e-11	1.74435	506.488	611	948	"regulation of macromolecule biosynthetic process"
"GO:0032502"	3.32508663429566e-14	2.63712620965989e-10	3.38054256144149e-11	1.52573	1242.71	1377	2326	"developmental process"
"GO:0044767"	3.40995340959929e-14	2.70443404915319e-10	3.38054256144149e-11	1.52577	1236.84	1371	2315	"single-organism developmental process"
"GO:0044260"	4.16160361435236e-14	3.30056782654286e-10	3.47383498021835e-11	1.56143	925.356	1052	1732	"cellular macromolecule metabolic process"
"GO:2001141"	4.38007184493551e-14	3.47383498021835e-10	3.47383498021835e-11	1.77226	460.541	560	862	"regulation of RNA biosynthetic process"
"GO:0034654"	5.07185081738494e-14	4.02248488326799e-10	3.65680443933454e-11	1.73887	495.803	598	928	"nucleobase-containing compound biosynthetic process"
"GO:0034645"	5.95139607772266e-14	4.72005222924184e-10	3.93337685770154e-11	1.69873	547.093	653	1024	"cellular macromolecule biosynthetic process"
"GO:0019219"	9.97175402564362e-14	7.90859811773795e-10	5.33841434280916e-11	1.69516	539.613	644	1010	"regulation of nucleobase-containing compound metabolic process"
"GO:0006355"	1.00694504618934e-13	7.98608116132764e-10	5.33841434280916e-11	1.76336	453.595	551	849	"regulation of transcription, DNA-templated"
"GO:1901576"	1.10897151910132e-13	8.79525311799259e-10	5.33841434280916e-11	1.6132	696.688	811	1304	"organic substance biosynthetic process"
"GO:0010468"	1.11484954557228e-13	8.84187174593377e-10	5.33841434280916e-11	1.66105	593.04	701	1110	"regulation of gene expression"
"GO:0016070"	1.14428248427381e-13	9.07530438277557e-10	5.33841434280916e-11	1.72207	499.008	600	934	"RNA metabolic process"
"GO:0019438"	1.32059637769083e-13	1.0473649871466e-09	5.81869437303666e-11	1.71027	511.297	613	957	"aromatic compound biosynthetic process"
"GO:0009059"	1.40706816505599e-13	1.11594576170591e-09	5.87339874582058e-11	1.66822	573.806	680	1074	"macromolecule biosynthetic process"
"GO:0044271"	1.832958153705e-13	1.45371911170344e-09	7.14577234179505e-11	1.70151	515.571	617	965	"cellular nitrogen compound biosynthetic process"
"GO:0018130"	1.89208446825994e-13	1.50061219177696e-09	7.14577234179505e-11	1.7084	505.42	606	946	"heterocycle biosynthetic process"
"GO:0032774"	2.96645538901925e-13	2.35269576903117e-09	1.06940716774144e-10	1.74066	456.267	552	854	"RNA biosynthetic process"
"GO:0009653"	3.77450212037975e-13	2.99355763167318e-09	1.30154679637964e-10	1.63822	599.986	706	1123	"anatomical structure morphogenesis"
"GO:0044249"	5.21853460565147e-13	4.13881979574218e-09	1.72450824822591e-10	1.59335	690.277	801	1292	"cellular biosynthetic process"
"GO:1901362"	6.8540865146638e-13	5.43597601477986e-09	2.12574715237835e-10	1.67152	526.256	626	985	"organic cyclic compound biosynthetic process"
"GO:0060255"	6.96878400729253e-13	5.5269425961837e-09	2.12574715237835e-10	1.57082	743.17	856	1391	"regulation of macromolecule metabolic process"
"GO:0006351"	8.47236806125243e-13	6.7194351093793e-09	2.48867967014048e-10	1.72757	448.787	542	840	"transcription, DNA-templated"
"GO:0051171"	8.79421178542944e-13	6.97468936702409e-09	2.49096048822289e-10	1.65121	551.901	653	1033	"regulation of nitrogen compound metabolic process"
"GO:0009058"	9.93880360784937e-13	7.88246514138533e-09	2.71809142806391e-10	1.57665	710.58	821	1330	"biosynthetic process"
"GO:0031323"	1.09704247261016e-12	8.70064385027117e-09	2.90021461675706e-10	1.56033	756.527	869	1416	"regulation of cellular metabolic process"
"GO:0080090"	1.46907529157092e-12	1.16512361374489e-08	3.75846327014482e-10	1.56133	739.964	851	1385	"regulation of primary metabolic process"
"GO:0007275"	1.97124546688668e-12	1.56339477978783e-08	4.88560868683696e-10	1.48887	1101.67	1224	2062	"multicellular organismal development"
"GO:0050793"	2.58701623961682e-12	2.0517625796401e-08	6.21746236254576e-10	1.72113	432.225	522	809	"regulation of developmental process"
"GO:0048523"	4.72333300180928e-12	3.74607540373494e-08	1.10178688345145e-09	1.57613	650.207	754	1217	"negative regulation of cellular process"
"GO:0048856"	5.27247962042653e-12	4.18160358696028e-08	1.19474388198865e-09	1.47421	1131.58	1252	2118	"anatomical structure development"
"GO:0090304"	6.12764878209935e-12	4.85983824908299e-08	1.34995506918972e-09	1.60468	578.08	677	1082	"nucleic acid metabolic process"
"GO:0048519"	1.51996725104364e-11	1.20548602680271e-07	3.25807034271003e-09	1.52977	733.553	839	1373	"negative regulation of biological process"
"GO:0043170"	3.74463664637612e-11	2.9698713242409e-07	7.81545085326553e-09	1.45544	1071.75	1186	2006	"macromolecule metabolic process"
"GO:0048522"	5.96170683422776e-11	4.72822969022604e-07	1.21236658723745e-08	1.51998	699.36	800	1309	"positive regulation of cellular process"
"GO:0048731"	7.20613288918395e-11	5.71518399441179e-07	1.42879599860295e-08	1.46204	949.398	1059	1777	"system development"
"GO:0006139"	1.69814346427064e-10	1.34679758151304e-06	3.28487215003181e-08	1.50684	690.277	788	1292	"nucleobase-containing compound metabolic process"
"GO:0019222"	3.20599489093282e-10	2.54267454799882e-06	6.05398701904481e-08	1.45035	894.903	999	1675	"regulation of metabolic process"
"GO:0046483"	3.9244740566995e-10	3.11250037436837e-06	7.23837296364738e-08	1.48711	713.251	810	1335	"heterocycle metabolic process"
"GO:0009893"	4.78156444606893e-10	3.79225876217727e-06	8.61876991403925e-08	1.61039	439.704	520	823	"positive regulation of metabolic process"
"GO:0022008"	5.52273323043902e-10	4.38007972506119e-06	9.73351050013597e-08	1.74429	308.274	377	577	"neurogenesis"
"GO:0010467"	5.67841393358306e-10	4.50355009072472e-06	9.79032628418418e-08	1.49098	680.66	775	1274	"gene expression"
"GO:0050789"	5.82345672086185e-10	4.61858352531554e-06	9.82677345811816e-08	1.41455	1655.17	1763	3098	"regulation of biological process"
"GO:0006357"	6.12402592601091e-10	4.85696496191925e-06	1.01186770039984e-07	1.7023	337.659	409	632	"regulation of transcription from RNA polymerase II promoter"
"GO:0031325"	8.36131797629966e-10	6.63136128700326e-06	1.35333903816393e-07	1.62908	401.771	478	752	"positive regulation of cellular metabolic process"
"GO:0007167"	8.65022831521281e-10	6.86049607679528e-06	1.37209921535906e-07	2.18599	151.198	200	283	"enzyme linked receptor protein signaling pathway"
"GO:0051173"	1.14951742670167e-09	9.11682271117094e-06	1.78761229630803e-07	1.77458	276.752	341	518	"positive regulation of nitrogen compound metabolic process"
"GO:0000902"	1.44854206309592e-09	1.14883871024137e-05	2.20930521200264e-07	1.8705	227.599	286	426	"cell morphogenesis"
"GO:0006725"	1.56687764754471e-09	1.24269066226771e-05	2.34469936276926e-07	1.46201	727.142	821	1361	"cellular aromatic compound metabolic process"
"GO:0009891"	1.85267521197345e-09	1.46935671061614e-05	2.72103094558544e-07	1.73332	293.849	359	550	"positive regulation of biosynthetic process"
"GO:0034641"	2.21875026530296e-09	1.75969083541178e-05	3.19943788256687e-07	1.45447	735.69	829	1377	"cellular nitrogen compound metabolic process"
"GO:0048869"	3.01107971252169e-09	2.38808732000095e-05	4.26444164285884e-07	1.43206	817.434	913	1530	"cellular developmental process"
"GO:0045935"	3.15408992195023e-09	2.50150871709873e-05	4.32001806983971e-07	1.75829	269.272	331	504	"positive regulation of nucleobase-containing compound metabolic process"
"GO:0048699"	3.15926173308162e-09	2.50561048050703e-05	4.32001806983971e-07	1.72833	287.437	351	538	"generation of neurons"
"GO:0007166"	3.83841697108992e-09	3.04424849977142e-05	5.15974321995156e-07	1.55091	465.349	543	871	"cell surface receptor signaling pathway"
"GO:0010604"	4.06394442329973e-09	3.22311432211901e-05	5.37185720353169e-07	1.59875	396.429	469	742	"positive regulation of macromolecule metabolic process"
"GO:0051254"	5.25502070231175e-09	4.16775691900345e-05	6.83238839180894e-07	1.77122	253.778	313	475	"positive regulation of RNA metabolic process"
"GO:0006366"	5.61458065314069e-09	4.45292391600588e-05	7.18213534839658e-07	1.66083	325.905	392	610	"transcription from RNA polymerase II promoter"
"GO:0031328"	6.62889388002456e-09	5.25737573624747e-05	8.34504085118647e-07	1.7043	289.575	352	542	"positive regulation of cellular biosynthetic process"
"GO:1901360"	6.77227331682595e-09	5.37108996757466e-05	8.3923280743354e-07	1.43051	764.541	856	1431	"organic cyclic compound metabolic process"
"GO:0030154"	6.93197063744316e-09	5.49774591255617e-05	8.4580706347018e-07	1.42688	780.035	872	1460	"cell differentiation"
"GO:0006807"	7.0483085606944e-09	5.59001351948673e-05	8.46971745376777e-07	1.42351	795.528	888	1489	"nitrogen compound metabolic process"
"GO:0007399"	8.34581212840676e-09	6.6190635990394e-05	9.87919940155134e-07	1.56592	418.334	491	783	"nervous system development"
"GO:0065007"	9.1868268279482e-09	7.28607235724572e-05	1.07148122900672e-06	1.38889	1786.6	1884	3344	"biological regulation"
"GO:0045893"	9.63207347738156e-09	7.63919747491131e-05	1.10713006882773e-06	1.75737	251.107	309	470	"positive regulation of transcription, DNA-templated"
"GO:0072358"	1.1608321941925e-08	9.20656013214074e-05	1.29669861016067e-06	1.85034	207.297	260	388	"cardiovascular system development"
"GO:0072359"	1.1608321941925e-08	9.20656013214074e-05	1.29669861016067e-06	1.85034	207.297	260	388	"circulatory system development"
"GO:0010557"	1.25838679829136e-08	9.98026569724878e-05	1.38614801350677e-06	1.7078	275.149	335	515	"positive regulation of macromolecule biosynthetic process"
"GO:1902680"	1.34976062210649e-08	0.00010705	1.46643171149679e-06	1.74575	251.641	309	471	"positive regulation of RNA biosynthetic process"
"GO:0042127"	1.54270270895936e-08	0.000122352	1.65340205199414e-06	1.71286	268.204	327	502	"regulation of cell proliferation"
"GO:0048518"	2.10697109748332e-08	0.000167104	2.2280517032187e-06	1.40278	816.899	907	1529	"positive regulation of biological process"
"GO:0030182"	2.8862761429564e-08	0.000228911	3.01198106444568e-06	1.71797	253.778	310	475	"neuron differentiation"
"GO:0045595"	3.12948371757371e-08	0.000248199	3.22336822910092e-06	1.62824	315.219	377	590	"regulation of cell differentiation"
"GO:0008283"	3.87364715378816e-08	0.000307219	3.93870456111461e-06	1.58751	348.879	413	653	"cell proliferation"
"GO:0009888"	4.68602258559547e-08	0.000371648	4.70441077548831e-06	1.53634	406.045	474	760	"tissue development"
"GO:0010628"	4.8042825144099e-08	0.000381028	4.76284557772311e-06	1.66356	278.355	336	521	"positive regulation of gene expression"
"GO:0001944"	4.96451522123696e-08	0.000393736	4.86093459501609e-06	2.03787	141.047	183	264	"vasculature development"
"GO:0000904"	5.26858433896195e-08	0.000417851	5.09574907223259e-06	1.94035	161.35	206	302	"cell morphogenesis involved in differentiation"
"GO:0002009"	5.60753918404177e-08	0.000444734	5.35824015284762e-06	2.04009	139.445	181	261	"morphogenesis of an epithelium"
"GO:0001568"	6.13606725155585e-08	0.000486651	5.79347016334399e-06	2.23744	110.06	147	206	"blood vessel development"
"GO:0007169"	7.34533630238314e-08	0.000582559	6.85363084872949e-06	2.53027	83.8804	116	157	"transmembrane receptor protein tyrosine kinase signaling pathway"
"GO:0048729"	8.124257392206e-08	0.000644335	7.49226574157975e-06	1.86972	175.241	221	328	"tissue morphogenesis"
"GO:0032989"	8.67844747127323e-08	0.000688288	7.9113525166285e-06	1.69858	244.696	298	458	"cellular component morphogenesis"
"GO:0048468"	1.17221437821931e-07	0.000929683	1.05645820837015e-05	1.48232	461.61	531	864	"cell development"
"GO:0007154"	1.50313650683502e-07	0.00119214	1.33948040850658e-05	1.37311	809.954	894	1516	"cell communication"
"GO:0048666"	1.7440741154394e-07	0.00138323	1.53691686772776e-05	1.86931	165.624	209	310	"neuron development"
"GO:0048864"	1.79766716068979e-07	0.00142573	1.56673607158579e-05	2.82597	64.6467	92	121	"stem cell development"
"GO:0010629"	1.86350014640668e-07	0.00147794	1.6064586588208e-05	1.75211	205.16	253	384	"negative regulation of gene expression"
"GO:0048646"	1.96673936577124e-07	0.00155982	1.67722687203566e-05	1.65611	254.313	307	476	"anatomical structure formation involved in morphogenesis"
"GO:0051960"	2.39201924577151e-07	0.00189711	2.01820262108658e-05	2.01402	129.828	168	243	"regulation of nervous system development"
"GO:0044700"	3.29903553487219e-07	0.00261647	2.72548446115326e-05	1.36218	798.734	880	1495	"single organism signaling"
"GO:0023052"	3.29903553487219e-07	0.00261647	2.72548446115326e-05	1.36218	798.734	880	1495	"signaling"
"GO:0044238"	3.48602886511314e-07	0.00276477	2.85027782775385e-05	1.32246	1251.8	1341	2343	"primary metabolic process"
"GO:0035107"	3.6229565085177e-07	0.00287337	2.90117398838542e-05	3.10953	52.8928	77	99	"appendage morphogenesis"
"GO:0035108"	3.6229565085177e-07	0.00287337	2.90117398838542e-05	3.10953	52.8928	77	99	"limb morphogenesis"
"GO:2000026"	3.65801788978113e-07	0.00290117	2.90117398838542e-05	1.54332	333.919	392	625	"regulation of multicellular organismal development"
"GO:0048514"	3.95569580823722e-07	0.00313726	3.10620034209202e-05	2.41667	81.2091	111	152	"blood vessel morphogenesis"
"GO:0030900"	4.0705428110409e-07	0.00322835	3.16504657199661e-05	2.21181	98.3057	131	184	"forebrain development"
"GO:0060429"	4.18566411950165e-07	0.00331965	3.22296137201627e-05	1.68493	222.791	271	417	"epithelium development"
"GO:2000113"	4.4634669861845e-07	0.00353998	3.40382275648358e-05	1.73866	196.611	242	368	"negative regulation of cellular macromolecule biosynthetic process"
"GO:0031327"	4.76103835765165e-07	0.00377598	3.59617097281288e-05	1.70151	212.105	259	397	"negative regulation of cellular biosynthetic process"
"GO:0007165"	5.2786695031333e-07	0.00418651	3.94954036125945e-05	1.37565	686.003	762	1284	"signal transduction"
"GO:0045944"	6.22749396774035e-07	0.00493903	4.61591165029427e-05	1.72421	197.146	242	369	"positive regulation of transcription from RNA polymerase II promoter"
"GO:0048736"	6.49618041793228e-07	0.00515212	4.72671622886431e-05	2.83774	58.2355	83	109	"appendage development"
"GO:0060173"	6.49618041793228e-07	0.00515212	4.72671622886431e-05	2.83774	58.2355	83	109	"limb development"
"GO:0048513"	6.68633487935784e-07	0.00530293	4.820847448017e-05	1.35983	743.704	821	1392	"organ development"
"GO:0022603"	7.96338314788391e-07	0.00631576	5.64474745721186e-05	1.8591	149.061	188	279	"regulation of anatomical structure morphogenesis"
"GO:0035295"	7.97139976305293e-07	0.00632212	5.64474745721186e-05	1.84871	151.733	191	284	"tube development"
"GO:0048598"	8.23680060867227e-07	0.00653261	5.78106775463538e-05	1.72703	191.269	235	358	"embryonic morphogenesis"
"GO:0044237"	8.99624424503674e-07	0.00713492	6.2060689313053e-05	1.30812	1271.03	1357	2379	"cellular metabolic process"
"GO:0048858"	8.99883907577996e-07	0.00713698	6.2060689313053e-05	1.87015	144.787	183	271	"cell projection morphogenesis"
"GO:0001655"	1.05505873429291e-06	0.00836767	7.21350932903197e-05	2.34871	79.6063	108	149	"urogenital system development"
"GO:0032990"	1.31821686834807e-06	0.0104548	8.93570767766544e-05	1.8379	147.993	186	277	"cell part morphogenesis"
"GO:0009887"	1.41507237277239e-06	0.0112229	9.51096524445582e-05	1.58331	260.724	310	488	"organ morphogenesis"
"GO:0023057"	1.44804399861482e-06	0.0114844	9.65078735547408e-05	1.79146	159.747	199	299	"negative regulation of signaling"
"GO:0008284"	1.49492217561209e-06	0.0118562	9.88018981231625e-05	1.83771	146.39	184	274	"positive regulation of cell proliferation"
"GO:0009790"	1.52698167828967e-06	0.0121105	0.000100087	1.49691	343.536	399	643	"embryo development"
"GO:0010648"	1.62383574234273e-06	0.0128786	0.000105563	1.78256	160.815	200	301	"negative regulation of cell communication"
"GO:0030030"	1.87780141499586e-06	0.0148928	0.00012108	1.64897	212.64	257	398	"cell projection organization"
"GO:0009966"	1.95446710277648e-06	0.0155009	0.000125007	1.46529	378.798	436	709	"regulation of signal transduction"
"GO:0048812"	2.08526259783752e-06	0.0165382	0.000132306	1.99922	110.594	143	207	"neuron projection morphogenesis"
"GO:0031175"	2.16609029774147e-06	0.0171793	0.000136343	1.81674	146.924	184	275	"neuron projection development"
"GO:0009890"	2.23600562809275e-06	0.0177338	0.000139636	1.63842	214.777	259	402	"negative regulation of biosynthetic process"
"GO:0071704"	2.26650823872639e-06	0.0179757	0.000140435	1.29317	1343.16	1426	2514	"organic substance metabolic process"
"GO:0048863"	2.39071483079909e-06	0.0189608	0.000146983	2.17431	88.1546	117	165	"stem cell differentiation"
"GO:0016477"	2.45527972049222e-06	0.0194728	0.000149791	1.66278	200.351	243	375	"cell migration"
"GO:0030326"	2.70632130008546e-06	0.0214638	0.000162605	3.01315	47.0158	68	88	"embryonic limb morphogenesis"
"GO:0035113"	2.70632130008546e-06	0.0214638	0.000162605	3.01315	47.0158	68	88	"embryonic appendage morphogenesis"
"GO:0010605"	2.81657059564075e-06	0.0223382	0.000167957	1.54065	277.821	327	520	"negative regulation of macromolecule metabolic process"
"GO:0060562"	2.87204214953455e-06	0.0227782	0.000169493	2.02953	103.114	134	193	"epithelial tube morphogenesis"
"GO:0048589"	2.88507442363379e-06	0.0228815	0.000169493	2.14804	89.2231	118	167	"developmental growth"
"GO:0051716"	2.93249180193691e-06	0.0232576	0.000171012	1.31637	867.121	943	1623	"cellular response to stimulus"
"GO:0022610"	2.97274726425227e-06	0.0235769	0.000172094	1.93107	118.074	151	221	"biological adhesion"
"GO:0009892"	3.04070023867954e-06	0.0241158	0.000174752	1.5115	304	355	569	"negative regulation of metabolic process"
"GO:0044707"	3.17291547218529e-06	0.0251644	0.000181039	1.28783	1393.38	1475	2608	"single-multicellular organism process"
"GO:0035239"	3.49832288232727e-06	0.0277452	0.00019818	1.98947	106.854	138	200	"tube morphogenesis"
"GO:0023051"	4.04200802662953e-06	0.0320572	0.000227356	1.41418	439.17	498	822	"regulation of signaling"
"GO:0071840"	4.11860209158929e-06	0.0326646	0.000229451	1.32873	737.827	809	1381	"cellular component organization or biogenesis"
"GO:0060485"	4.13711967095723e-06	0.0328115	0.000229451	3.02971	44.8787	65	84	"mesenchyme development"
"GO:0010558"	4.33054443750037e-06	0.0343455	0.000238511	1.63288	204.091	246	382	"negative regulation of macromolecule biosynthetic process"
"GO:0021537"	4.48380508047861e-06	0.0355611	0.000245249	2.54099	59.8383	83	112	"telencephalon development"
"GO:0007417"	4.74633233000518e-06	0.0376432	0.00025783	1.65853	189.666	230	355	"central nervous system development"
"GO:0009968"	4.82845496583119e-06	0.0382945	0.000260507	1.75061	154.404	191	289	"negative regulation of signal transduction"
"GO:0010646"	4.94376934942723e-06	0.039209	0.000264926	1.40916	439.704	498	823	"regulation of cell communication"
"GO:0016043"	5.59468269672146e-06	0.0443714	0.000297795	1.32394	733.019	803	1372	"cellular component organization"
"GO:0032501"	5.84695023982456e-06	0.0463722	0.000309148	1.27872	1454.82	1534	2723	"multicellular organismal process"
"GO:0060560"	6.07749809507838e-06	0.0482006	0.00031921	2.982	44.3444	64	83	"developmental growth involved in morphogenesis"
"GO:0045892"	6.66277321000625e-06	0.0528425	0.000347648	1.64887	187.529	227	351	"negative regulation of transcription, DNA-templated"
"GO:0061564"	6.81993915630151e-06	0.0540889	0.000353522	2.16476	80.6748	107	151	"axon development"
"GO:0050767"	7.2935715009752e-06	0.0578453	0.000375619	1.90727	112.197	143	210	"regulation of neurogenesis"
"GO:0048667"	7.38467933717255e-06	0.0585679	0.000376294	2.06206	90.2917	118	169	"cell morphogenesis involved in neuron differentiation"
"GO:0007155"	7.40158075978726e-06	0.0587019	0.000376294	1.89139	114.868	146	215	"cell adhesion"
"GO:2000027"	7.53628238814167e-06	0.0597703	0.000380702	2.77822	48.6186	69	91	"regulation of organ morphogenesis"
"GO:0031324"	7.6772275645361e-06	0.0608881	0.000385368	1.50666	279.958	327	524	"negative regulation of cellular metabolic process"
"GO:1902679"	7.95184716186726e-06	0.0630661	0.000396642	1.63686	189.666	229	355	"negative regulation of RNA biosynthetic process"
"GO:0071495"	8.37348887646054e-06	0.0664101	0.000415063	1.89228	113.265	144	212	"cellular response to endogenous stimulus"
"GO:0051253"	8.67359437882288e-06	0.0687903	0.000427269	1.63099	190.735	230	357	"negative regulation of RNA metabolic process"
"GO:0007420"	8.87962356368841e-06	0.0704243	0.00043228	1.73725	149.061	184	279	"brain development"
"GO:0051093"	8.88433828065769e-06	0.0704617	0.00043228	1.67076	172.569	210	323	"negative regulation of developmental process"
"GO:0048732"	9.20165108775953e-06	0.0729783	0.00044499	2.14372	80.1405	106	150	"gland development"
"GO:0040011"	9.7147726237516e-06	0.0770479	0.000466957	1.50239	276.752	323	518	"locomotion"
"GO:0007409"	1.02804040081578e-05	0.0815339	0.000491168	2.0177	92.4288	120	173	"axonogenesis"
"GO:0045934"	1.21475294246093e-05	0.0963421	0.000576899	1.59653	201.42	241	377	"negative regulation of nucleobase-containing compound metabolic process"
"GO:0044267"	1.32048667564339e-05	0.104728	0.000618726	1.39191	425.279	480	796	"cellular protein metabolic process"
"GO:0006464"	1.32623171664125e-05	0.105183	0.000618726	1.42725	359.03	410	672	"cellular protein modification process"
"GO:0036211"	1.32623171664125e-05	0.105183	0.000618726	1.42725	359.03	410	672	"protein modification process"
"GO:0006928"	1.4052344882953e-05	0.111449	0.000651749	1.48061	286.903	333	537	"cellular component movement"
"GO:0009987"	1.4440598718395e-05	0.114528	0.000665863	1.38689	2354.53	2409	4407	"cellular process"
"GO:0072001"	1.63044274363954e-05	0.12931	0.000747459	2.2443	67.8523	91	127	"renal system development"
"GO:0043412"	1.69242137459667e-05	0.134226	0.000771413	1.41017	376.661	428	705	"macromolecule modification"
"GO:0045664"	1.76304481109888e-05	0.139827	0.000799012	2.06889	81.7434	107	153	"regulation of neuron differentiation"
"GO:0090101"	1.80191183687519e-05	0.14291	0.000811987	4.65637	23.5079	37	44	"negative regulation of transmembrane receptor protein serine/threonine kinase signaling pathway"
"GO:0048568"	1.99875481298301e-05	0.158521	0.0008956	1.70547	145.856	179	273	"embryonic organ development"
"GO:0000122"	2.04380465539476e-05	0.162094	0.000910641	1.71283	143.184	176	268	"negative regulation of transcription from RNA polymerase II promoter"
"GO:0051172"	2.28427806764427e-05	0.181166	0.0010121	1.56711	203.557	242	381	"negative regulation of nitrogen compound metabolic process"
"GO:0048762"	2.31062103180157e-05	0.183255	0.00101809	3.21625	34.7276	51	65	"mesenchymal cell differentiation"
"GO:0070848"	2.47387030670851e-05	0.196203	0.00108399	2.29988	61.4411	83	115	"response to growth factor"
"GO:0071310"	2.59042693720562e-05	0.205447	0.00112883	1.51481	236.147	277	442	"cellular response to organic substance"
"GO:0090092"	2.73197957679843e-05	0.216673	0.00118401	2.79151	42.2074	60	79	"regulation of transmembrane receptor protein serine/threonine kinase signaling pathway"
"GO:0001764"	2.89752824315014e-05	0.229803	0.00124893	2.84746	40.6045	58	76	"neuron migration"
"GO:0048585"	3.03874871374527e-05	0.241003	0.00130272	1.5653	197.68	235	370	"negative regulation of response to stimulus"
"GO:0007507"	3.14642594878414e-05	0.249543	0.00134163	1.73346	130.362	161	244	"heart development"
"GO:0071363"	3.39666310993927e-05	0.269389	0.00144058	2.27133	60.9068	82	114	"cellular response to growth factor stimulus"
"GO:0030155"	3.4934994518267e-05	0.277069	0.00147377	2.47808	50.7557	70	95	"regulation of cell adhesion"
"GO:0045596"	4.00572294711011e-05	0.317694	0.00168092	1.6817	141.582	173	265	"negative regulation of cell differentiation"
"GO:0001525"	4.20049208980806e-05	0.333141	0.00175337	2.07839	73.195	96	137	"angiogenesis"
"GO:0008285"	4.33056419575029e-05	0.343457	0.0017982	1.82311	105.786	133	198	"negative regulation of cell proliferation"
"GO:0016055"	4.94315283661565e-05	0.392041	0.00204188	2.13316	67.3181	89	126	"Wnt signaling pathway"
"GO:0007389"	5.17268290192384e-05	0.410245	0.00212562	1.65059	147.459	179	276	"pattern specification process"
"GO:0051270"	5.26813749157713e-05	0.417816	0.00215369	1.91249	89.2231	114	167	"regulation of cellular component movement"
"GO:0014031"	5.34612425823246e-05	0.424001	0.00217436	3.30632	30.4534	45	57	"mesenchymal cell development"
"GO:0001822"	6.3398196074773e-05	0.502811	0.00256536	2.21429	59.8383	80	112	"kidney development"
"GO:0090175"	6.4531195515834e-05	0.511797	0.00258483	16.6698	10.6854	19	20	"regulation of establishment of planar polarity"
"GO:0060071"	6.4531195515834e-05	0.511797	0.00258483	16.6698	10.6854	19	20	"Wnt signaling pathway, planar cell polarity pathway"
"GO:0035567"	6.56835798674867e-05	0.520936	0.00261777	9.65746	12.8225	22	24	"non-canonical Wnt signaling pathway"
"GO:0001508"	7.97388865486677e-05	0.632409	0.00314631	3.71778	25.1107	38	47	"action potential"
"GO:0010810"	7.97388865486677e-05	0.632409	0.00314631	3.71778	25.1107	38	47	"regulation of cell-substrate adhesion"
"GO:0051094"	9.78566977397741e-05	0.776101	0.00384209	1.5311	188.063	222	352	"positive regulation of developmental process"
"GO:0002011"	0.0001154	0.915238	0.00448646	15.7867	10.1511	18	19	"morphogenesis of an epithelial sheet"
"GO:0060740"	0.0001154	0.915238	0.00448646	15.7867	10.1511	18	19	"prostate gland epithelium morphogenesis"
"GO:0021953"	0.000116723	0.925731	0.00451576	2.15733	58.7697	78	110	"central nervous system neuron differentiation"
"GO:0072006"	0.000118897	0.942971	0.00457753	3.84968	22.9736	35	43	"nephron development"
"GO:0001763"	0.000119996	0.951686	0.00459752	1.95511	75.3321	97	141	"morphogenesis of a branching structure"
"GO:0007411"	0.00013157	1	0.00499272	2.33302	48.6186	66	91	"axon guidance"
"GO:0097485"	0.00013157	1	0.00499272	2.33302	48.6186	66	91	"neuron projection guidance"
"GO:0030879"	0.000143741	1	0.0054286	2.75573	35.2618	50	66	"mammary gland development"
"GO:0021879"	0.00014659	1	0.00550999	4.92115	17.6309	28	33	"forebrain neuron differentiation"
"GO:0061138"	0.000152644	1	0.00570343	1.96247	72.1265	93	135	"morphogenesis of a branching epithelium"
"GO:0060284"	0.000153175	1	0.00570343	1.60645	142.116	171	266	"regulation of cell development"
"GO:0003281"	0.000161346	1	0.00597959	6.73062	13.891	23	26	"ventricular septum development"
"GO:0019827"	0.000163992	1	0.00604939	2.55418	39.536	55	74	"stem cell maintenance"
"GO:0008152"	0.000168797	1	0.0061978	1.22303	1460.16	1525	2733	"metabolic process"
"GO:0021872"	0.000176236	1	0.00644115	4.01979	20.8365	32	39	"forebrain generation of neurons"
"GO:0016337"	0.000181098	1	0.00658849	2.2098	52.3585	70	98	"cell-cell adhesion"
"GO:0045597"	0.000185591	1	0.00669304	1.61488	135.17	163	253	"positive regulation of cell differentiation"
"GO:0001656"	0.000186504	1	0.00669304	3.51953	24.0422	36	45	"metanephros development"
"GO:0030510"	0.000186504	1	0.00669304	3.51953	24.0422	36	45	"regulation of BMP signaling pathway"
"GO:0001736"	0.00019561	1	0.00692583	8.77314	11.7539	20	22	"establishment of planar polarity"
"GO:0060324"	0.00019561	1	0.00692583	8.77314	11.7539	20	22	"face development"
"GO:0007164"	0.00019561	1	0.00692583	8.77314	11.7539	20	22	"establishment of tissue polarity"
"GO:0048870"	0.000198647	1	0.00700207	1.44988	224.928	260	421	"cell motility"
"GO:0060070"	0.00020102	1	0.00705437	2.31817	46.4815	63	87	"canonical Wnt signaling pathway"
"GO:0010171"	0.000202743	1	0.0070835	5.48864	15.4938	25	29	"body morphogenesis"
"GO:0060412"	0.000205825	1	0.00715963	14.9043	9.61687	17	18	"ventricular septum morphogenesis"
"GO:0045165"	0.000212535	1	0.00736076	1.86574	79.6063	101	149	"cell fate commitment"
"GO:0016569"	0.000222264	1	0.00766423	2.34142	44.8787	61	84	"covalent chromatin modification"
"GO:0007423"	0.000238375	1	0.00815801	1.52541	167.761	198	314	"sensory organ development"
"GO:0051239"	0.000238641	1	0.00815801	1.28736	522.516	572	978	"regulation of multicellular organismal process"
"GO:0061180"	0.000259073	1	0.00881848	4.24721	18.6995	29	35	"mammary gland epithelium development"
"GO:0042733"	0.000281728	1	0.00954867	3.62705	21.9051	33	41	"embryonic digit morphogenesis"
"GO:0001829"	0.00028523	1	0.00962491	Inf	6.94551	13	13	"trophectodermal cell differentiation"
"GO:0070727"	0.000286405	1	0.00962491	1.6503	115.937	141	217	"cellular macromolecule localization"
"GO:0061458"	0.000287766	1	0.00962986	1.95173	66.7838	86	125	"reproductive system development"
"GO:0016568"	0.000297928	1	0.00992802	2.1327	52.8928	70	99	"chromatin modification"
"GO:0071417"	0.000306455	1	0.0101488	2.20756	48.6186	65	91	"cellular response to organonitrogen compound"
"GO:0016570"	0.000307112	1	0.0101488	2.30219	44.3444	60	83	"histone modification"
"GO:0043009"	0.000308511	1	0.0101527	1.43083	225.996	260	423	"chordate embryonic development"
"GO:0070647"	0.000313161	1	0.0102632	1.99026	62.5096	81	117	"protein modification by small protein conjugation or removal"
"GO:0034613"	0.000323646	1	0.0105631	1.64803	114.334	139	214	"cellular protein localization"
"GO:0050673"	0.000397409	1	0.0129174	2.00197	59.304	77	111	"epithelial cell proliferation"
"GO:0016331"	0.000401115	1	0.0129847	2.10146	52.3585	69	98	"morphogenesis of embryonic epithelium"
"GO:0045666"	0.000406872	1	0.0130644	4.09926	18.1652	28	34	"positive regulation of neuron differentiation"
"GO:0090090"	0.000406872	1	0.0130644	4.09926	18.1652	28	34	"negative regulation of canonical Wnt signaling pathway"
"GO:0031589"	0.000422535	1	0.0135017	2.26298	43.8102	59	82	"cell-substrate adhesion"
"GO:0009792"	0.000423896	1	0.0135017	1.41502	228.668	262	428	"embryo development ending in birth or egg hatching"
"GO:0021543"	0.00045663	1	0.0144861	2.4122	37.9332	52	71	"pallium development"
"GO:0048608"	0.000501752	1	0.0158542	1.87723	68.3866	87	128	"reproductive structure development"
"GO:0019538"	0.000531687	1	0.0167334	1.26578	528.393	575	989	"protein metabolic process"
"GO:0032835"	0.000536577	1	0.0168205	5.04588	14.4253	23	27	"glomerulus development"
"GO:0022612"	0.000549529	1	0.0171587	2.48703	34.7276	48	65	"gland morphogenesis"
"GO:0021988"	0.00057322	1	0.0178283	7.8901	10.6854	18	20	"olfactory lobe development"
"GO:0070887"	0.000585327	1	0.0181337	1.35119	292.78	329	548	"cellular response to chemical stimulus"
"GO:0045665"	0.000598021	1	0.0183023	4.38909	16.0281	25	30	"negative regulation of neuron differentiation"
"GO:0019228"	0.000598021	1	0.0183023	4.38909	16.0281	25	30	"neuronal action potential"
"GO:0060322"	0.000598021	1	0.0183023	4.38909	16.0281	25	30	"head development"
"GO:0040012"	0.000599999	1	0.0183023	1.68637	94.5658	116	177	"regulation of locomotion"
"GO:0051091"	0.000621225	1	0.0188771	3.07719	24.0422	35	45	"positive regulation of sequence-specific DNA binding transcription factor activity"
"GO:0033002"	0.000635423	1	0.0192349	3.95142	17.6309	27	33	"muscle cell proliferation"
"GO:0003002"	0.000643341	1	0.0194005	1.59461	116.471	140	218	"regionalization"
"GO:0001952"	0.000648884	1	0.01942	13.1413	8.54832	15	16	"regulation of cell-matrix adhesion"
"GO:0060512"	0.000648884	1	0.01942	13.1413	8.54832	15	16	"prostate gland morphogenesis"
"GO:0048754"	0.000710519	1	0.0211847	1.91441	60.9068	78	114	"branching morphogenesis of an epithelial tube"
"GO:0003401"	0.000742607	1	0.0220585	5.84634	12.2882	20	23	"axis elongation"
"GO:0060828"	0.000763128	1	0.0225835	2.70679	28.3163	40	53	"regulation of canonical Wnt signaling pathway"
"GO:0032446"	0.000780396	1	0.0230086	1.95341	56.6327	73	106	"protein modification by small protein conjugation"
"GO:0001501"	0.000788484	1	0.023161	1.58262	115.937	139	217	"skeletal system development"
"GO:0051090"	0.000796123	1	0.0232991	2.29064	38.4675	52	72	"regulation of sequence-specific DNA binding transcription factor activity"
"GO:0048562"	0.000805378	1	0.0234833	1.64866	97.7715	119	183	"embryonic organ morphogenesis"
"GO:0040007"	0.000824343	1	0.0239482	1.43625	185.392	214	347	"growth"
"GO:0007178"	0.000842566	1	0.0243883	1.80964	69.9894	88	131	"transmembrane receptor protein serine/threonine kinase signaling pathway"
"GO:0035148"	0.00085328	1	0.0246086	2.11624	45.413	60	85	"tube formation"
"GO:0048701"	0.000865739	1	0.0246985	4.82474	13.891	22	26	"embryonic cranial skeleton morphogenesis"
"GO:0030514"	0.000865739	1	0.0246985	4.82474	13.891	22	26	"negative regulation of BMP signaling pathway"
"GO:0060993"	0.000865739	1	0.0246985	4.82474	13.891	22	26	"kidney morphogenesis"
"GO:0050679"	0.000918388	1	0.0261066	2.98818	23.5079	34	44	"positive regulation of epithelial cell proliferation"
"GO:0006325"	0.000926691	1	0.0262485	1.88917	60.3725	77	113	"chromatin organization"
"GO:0050678"	0.000956405	1	0.0269553	2.13026	43.8102	58	82	"regulation of epithelial cell proliferation"
"GO:0021954"	0.000958441	1	0.0269553	3.12391	21.9051	32	41	"central nervous system neuron development"
"GO:0060325"	0.000974434	1	0.0273083	7.44906	10.1511	17	19	"face morphogenesis"
"GO:0044744"	0.000986491	1	0.0275488	3.80369	17.0966	26	32	"protein targeting to nucleus"
"GO:0001838"	0.00107132	1	0.0296968	2.14555	42.2074	56	79	"embryonic epithelial tube formation"
"GO:0072175"	0.00107132	1	0.0296968	2.14555	42.2074	56	79	"epithelial tube formation"
"GO:0000278"	0.00107464	1	0.0296968	1.83485	64.1124	81	120	"mitotic cell cycle"
"GO:0046545"	0.00109584	1	0.0301776	2.63816	27.7821	39	52	"development of primary female sexual characteristics"
"GO:0003006"	0.0011019	1	0.0302393	1.52048	130.362	154	244	"developmental process involved in reproduction"
"GO:0030111"	0.00119921	1	0.0327963	2.16227	40.6045	54	76	"regulation of Wnt signaling pathway"
"GO:0060323"	0.00122212	1	0.0333081	5.55201	11.7539	19	22	"head morphogenesis"
"GO:0048583"	0.00123228	1	0.0334698	1.24381	527.859	571	988	"regulation of response to stimulus"
"GO:2000145"	0.00130906	1	0.0354339	1.69977	79.6063	98	149	"regulation of cell motility"
"GO:0009952"	0.00133179	1	0.0359202	1.71451	76.9349	95	144	"anterior/posterior pattern specification"
"GO:0001667"	0.0013413	1	0.0359202	2.18065	39.0017	52	73	"ameboidal cell migration"
"GO:0030902"	0.0013413	1	0.0359202	2.18065	39.0017	52	73	"hindbrain development"
"GO:0007272"	0.00134967	1	0.0359202	2.89923	22.9736	33	43	"ensheathment of neurons"
"GO:0008366"	0.00134967	1	0.0359202	2.89923	22.9736	33	43	"axon ensheathment"
"GO:0001701"	0.00140756	1	0.0373356	1.48148	141.047	165	264	"in utero embryonic development"
"GO:0008585"	0.00156465	1	0.0413641	2.56957	27.2478	38	51	"female gonad development"
"GO:0021772"	0.00164777	1	0.0433301	7.00834	9.61687	16	18	"olfactory bulb development"
"GO:0006915"	0.00164994	1	0.0433301	1.33563	256.984	288	481	"apoptotic process"
"GO:0032268"	0.00169427	1	0.04424	1.38356	200.351	228	375	"regulation of cellular protein metabolic process"
"GO:0030178"	0.00170004	1	0.04424	2.63636	25.645	36	48	"negative regulation of Wnt signaling pathway"
"GO:0030334"	0.00170632	1	0.04424	1.7111	73.7293	91	138	"regulation of cell migration"
"GO:0045444"	0.00171248	1	0.04424	1.90589	52.3585	67	98	"fat cell differentiation"
"GO:0016567"	0.00171248	1	0.04424	1.90589	52.3585	67	98	"protein ubiquitination"
"GO:0009719"	0.00175726	1	0.0452495	1.42982	162.952	188	305	"response to endogenous stimulus"
"GO:0044763"	0.00179933	1	0.0461828	1.19847	1983.21	2031	3712	"single-organism cellular process"
"GO:0042063"	0.00181588	1	0.0464573	1.99936	45.413	59	85	"gliogenesis"
"GO:0046660"	0.00183631	1	0.0466788	2.40341	29.9191	41	56	"female sex differentiation"
"GO:0014020"	0.00183631	1	0.0466788	2.40341	29.9191	41	56	"primary neural tube formation"
"GO:0042552"	0.00197121	1	0.0498474	2.81035	22.4394	32	42	"myelination"
"GO:1901699"	0.00197353	1	0.0498474	1.8738	53.427	68	100	"cellular response to nitrogen compound"
"GO:0071230"	0.001999	1	0.0501712	5.25789	11.2197	18	21	"cellular response to amino acid stimulus"
"GO:0031076"	0.001999	1	0.0501712	5.25789	11.2197	18	21	"embryonic camera-type eye development"
"GO:0022604"	0.00200854	1	0.0502514	1.81355	58.7697	74	110	"regulation of cell morphogenesis"
"GO:0017148"	0.00201648	1	0.0502884	11.3809	7.47978	13	14	"negative regulation of translation"
"GO:0060606"	0.00202269	1	0.0502884	2.4487	28.3163	39	53	"tube closure"
"GO:0051246"	0.00203391	1	0.0504091	1.33819	241.49	271	452	"regulation of protein metabolic process"
"GO:0051674"	0.00218316	1	0.0539396	1.42277	159.747	184	299	"localization of cell"
"GO:0014033"	0.00220733	1	0.0543169	3.0719	19.2337	28	36	"neural crest cell differentiation"
"GO:0030850"	0.00221212	1	0.0543169	4.38294	12.8225	20	24	"prostate gland development"
"GO:0090287"	0.00222078	1	0.054361	2.50104	26.7135	37	50	"regulation of cellular response to growth factor stimulus"
"GO:0045787"	0.00229046	1	0.0558943	3.25895	17.6309	26	33	"positive regulation of cell cycle"
"GO:0050864"	0.00230945	1	0.0561247	2.30804	30.9877	42	58	"regulation of B cell activation"
"GO:0072073"	0.00231405	1	0.0561247	3.85819	14.4253	22	27	"kidney epithelium development"
"GO:0090288"	0.0023323	1	0.0562234	3.50854	16.0281	24	30	"negative regulation of cellular response to growth factor stimulus"
"GO:2001237"	0.0023323	1	0.0562234	3.50854	16.0281	24	30	"negative regulation of extrinsic apoptotic signaling pathway"
"GO:0018193"	0.00238998	1	0.0574273	1.5376	105.251	125	197	"peptidyl-amino acid modification"
"GO:0044093"	0.00239672	1	0.0574273	1.44531	143.184	166	268	"positive regulation of molecular function"
"GO:0021987"	0.00242873	1	0.0580189	2.5622	25.1107	35	47	"cerebral cortex development"
"GO:0051128"	0.00243675	1	0.0580355	1.34659	221.188	249	414	"regulation of cellular component organization"
"GO:0032535"	0.00246021	1	0.0584189	2.09524	37.9332	50	71	"regulation of cellular component size"
"GO:0001649"	0.00276447	1	0.0654477	2.11133	36.3304	48	68	"osteoblast differentiation"
"GO:0001843"	0.00283712	1	0.0669678	2.38504	27.7821	38	52	"neural tube closure"
"GO:0050671"	0.00285745	1	0.0670487	2.22388	32.0562	43	60	"positive regulation of lymphocyte proliferation"
"GO:0032946"	0.00285745	1	0.0670487	2.22388	32.0562	43	60	"positive regulation of mononuclear cell proliferation"
"GO:0065009"	0.00304029	1	0.0711285	1.30215	270.341	300	506	"regulation of molecular function"
"GO:0010001"	0.00306737	1	0.0715508	1.98043	41.6731	54	78	"glial cell differentiation"
"GO:0097581"	0.00324798	1	0.0755418	4.96398	10.6854	17	20	"lamellipodium organization"
"GO:0000082"	0.0032683	1	0.075792	2.96111	18.6995	27	35	"G1/S transition of mitotic cell cycle"
"GO:0001503"	0.00336448	1	0.0777949	1.65284	72.1265	88	135	"ossification"
"GO:0001654"	0.00340091	1	0.0784088	1.52594	100.443	119	188	"eye development"
"GO:0048709"	0.00343416	1	0.0784909	3.13247	17.0966	25	32	"oligodendrocyte differentiation"
"GO:0014013"	0.00343416	1	0.0784909	3.13247	17.0966	25	32	"regulation of gliogenesis"
"GO:0014032"	0.00343416	1	0.0784909	3.13247	17.0966	25	32	"neural crest cell development"
"GO:0006022"	0.00349982	1	0.0787496	4.16228	12.2882	19	23	"aminoglycan metabolic process"
"GO:0030203"	0.00349982	1	0.0787496	4.16228	12.2882	19	23	"glycosaminoglycan metabolic process"
"GO:0016265"	0.00351669	1	0.0787496	1.2911	279.423	309	523	"death"
"GO:0008104"	0.00351973	1	0.0787496	1.33919	209.968	236	393	"protein localization"
"GO:0060442"	0.0035255	1	0.0787496	Inf	4.80843	9	9	"branching involved in prostate gland morphogenesis"
"GO:0060749"	0.00353157	1	0.0787496	10.5016	6.94551	12	13	"mammary gland alveolus development"
"GO:0042249"	0.00353157	1	0.0787496	10.5016	6.94551	12	13	"establishment of planar polarity of embryonic epithelium"
"GO:0061377"	0.00353157	1	0.0787496	10.5016	6.94551	12	13	"mammary gland lobule development"
"GO:1902275"	0.00354882	1	0.0787496	3.36113	15.4938	23	29	"regulation of chromatin organization"
"GO:0031056"	0.00354882	1	0.0787496	3.36113	15.4938	23	29	"regulation of histone modification"
"GO:0003231"	0.00355471	1	0.0787496	2.2845	28.8506	39	54	"cardiac ventricle development"
"GO:0007267"	0.00370897	1	0.0819382	1.39349	159.213	182	298	"cell-cell signaling"
"GO:0042221"	0.00375245	1	0.0826685	1.22417	468.555	505	877	"response to chemical"
"GO:0034504"	0.00391244	1	0.0859544	1.99917	38.4675	50	72	"protein localization to nucleus"
"GO:0021675"	0.00412234	1	0.0903157	2.63279	21.3708	30	40	"nerve development"
"GO:0033365"	0.00423602	1	0.0925505	1.7621	54.4956	68	102	"protein localization to organelle"
"GO:0045137"	0.00425479	1	0.0927054	1.78915	51.8242	65	97	"development of primary sexual characteristics"
"GO:0012501"	0.00441763	1	0.095742	1.28757	268.738	297	503	"programmed cell death"
"GO:0048705"	0.00441831	1	0.095742	1.66137	66.2495	81	124	"skeletal system morphogenesis"
"GO:0003279"	0.00446831	1	0.0965618	2.72944	19.768	28	37	"cardiac septum development"
"GO:0030032"	0.00462723	1	0.0997244	6.12785	8.54832	14	16	"lamellipodium assembly"
"GO:0010033"	0.00464225	1	0.0997769	1.25845	326.439	357	611	"response to organic substance"
"GO:0006606"	0.00472091	1	0.0998441	2.09946	32.5905	43	61	"protein import into nucleus"
"GO:1902593"	0.00472091	1	0.0998441	2.09946	32.5905	43	61	"single-organism nuclear import"
"GO:0001942"	0.00472091	1	0.0998441	2.09946	32.5905	43	61	"hair follicle development"
"GO:0051170"	0.00472091	1	0.0998441	2.09946	32.5905	43	61	"nuclear import"
"GO:0022404"	0.00472091	1	0.0998441	2.09946	32.5905	43	61	"molting cycle process"
"GO:0022405"	0.00472091	1	0.0998441	2.09946	32.5905	43	61	"hair cycle process"
"GO:0003014"	0.00480429	1	0.101337	2.8504	18.1652	26	34	"renal system process"
"GO:0018108"	0.00482474	1	0.101499	1.78947	50.2214	63	94	"peptidyl-tyrosine phosphorylation"
"GO:0001657"	0.00486172	1	0.102006	2.41402	24.0422	33	45	"ureteric bud development"
"GO:0008219"	0.0049019	1	0.102578	1.27888	276.752	305	518	"cell death"
"GO:0043583"	0.00502946	1	0.10497	1.60264	73.7293	89	138	"ear development"
"GO:0010811"	0.00511076	1	0.106387	3.00608	16.5624	24	31	"positive regulation of cell-substrate adhesion"
"GO:0061448"	0.0052287	1	0.108485	1.69283	59.304	73	111	"connective tissue development"
"GO:0050869"	0.00523889	1	0.108485	4.67029	10.1511	16	19	"negative regulation of B cell activation"
"GO:0044772"	0.00531171	1	0.109706	2.11889	30.9877	41	58	"mitotic cell cycle phase transition"
"GO:0045685"	0.00535896	1	0.10997	3.21383	14.9596	22	28	"regulation of glial cell differentiation"
"GO:0008360"	0.00535896	1	0.10997	3.21383	14.9596	22	28	"regulation of cell shape"
"GO:0008361"	0.00536606	1	0.10997	2.4731	22.4394	31	42	"regulation of cell size"
"GO:0065008"	0.00542928	1	0.110978	1.19781	552.97	590	1035	"regulation of biological quality"
"GO:0051101"	0.00549497	1	0.111135	3.94178	11.7539	18	22	"regulation of DNA binding"
"GO:0022407"	0.00549497	1	0.111135	3.94178	11.7539	18	22	"regulation of cell-cell adhesion"
"GO:0003197"	0.00549497	1	0.111135	3.94178	11.7539	18	22	"endocardial cushion development"
"GO:0090183"	0.00550702	1	0.111135	3.5049	13.3568	20	25	"regulation of kidney development"
"GO:0010463"	0.00550702	1	0.111135	3.5049	13.3568	20	25	"mesenchymal cell proliferation"
"GO:0042303"	0.00563239	1	0.11309	2.03511	33.659	44	63	"molting cycle"
"GO:0042633"	0.00563239	1	0.11309	2.03511	33.659	44	63	"hair cycle"
"GO:0090068"	0.00589884	1	0.118086	2.5441	20.8365	29	39	"positive regulation of cell cycle process"
"GO:0007548"	0.00592563	1	0.118086	1.69041	57.7012	71	108	"sex differentiation"
"GO:0043066"	0.0059259	1	0.118086	1.44861	112.731	131	211	"negative regulation of apoptotic process"
"GO:0006605"	0.00597299	1	0.118726	2.14083	29.3849	39	55	"protein targeting"
"GO:0048663"	0.0061127	1	0.120792	2.29574	25.1107	34	47	"neuron fate commitment"
"GO:0090177"	0.00615306	1	0.120792	9.62301	6.41124	11	12	"establishment of planar polarity involved in neural tube closure"
"GO:0090178"	0.00615306	1	0.120792	9.62301	6.41124	11	12	"regulation of establishment of planar polarity involved in neural tube closure"
"GO:0090179"	0.00615306	1	0.120792	9.62301	6.41124	11	12	"planar cell polarity pathway involved in neural tube closure"
"GO:0021544"	0.00615306	1	0.120792	9.62301	6.41124	11	12	"subpallium development"
"GO:0031399"	0.0062819	1	0.123017	1.35268	167.227	189	313	"regulation of protein modification process"
"GO:0044770"	0.006358	1	0.1242	2.04988	32.0562	42	60	"cell cycle phase transition"
"GO:0006513"	0.00660761	1	0.128444	Inf	4.27416	8	8	"protein monoubiquitination"
"GO:0021756"	0.00660761	1	0.128444	Inf	4.27416	8	8	"striatum development"
"GO:0045598"	0.00671184	1	0.130151	2.16577	27.7821	37	52	"regulation of fat cell differentiation"
"GO:0071560"	0.00680821	1	0.131058	2.34002	23.5079	32	44	"cellular response to transforming growth factor beta stimulus"
"GO:0071559"	0.00680821	1	0.131058	2.34002	23.5079	32	44	"response to transforming growth factor beta"
"GO:0042102"	0.00680821	1	0.131058	2.34002	23.5079	32	44	"positive regulation of T cell proliferation"
"GO:0006935"	0.00685644	1	0.131349	1.4998	90.826	107	170	"chemotaxis"
"GO:0042330"	0.00685644	1	0.131349	1.4998	90.826	107	170	"taxis"
"GO:0018212"	0.0069419	1	0.132666	1.73282	50.7557	63	95	"peptidyl-tyrosine modification"
"GO:0030509"	0.00697154	1	0.132912	1.86835	40.0703	51	75	"BMP signaling pathway"
"GO:0003151"	0.00700822	1	0.133291	2.73977	17.6309	25	33	"outflow tract morphogenesis"
"GO:0010941"	0.00711719	1	0.135039	1.29921	216.914	241	406	"regulation of cell death"
"GO:0051276"	0.00734948	1	0.139114	1.49009	91.8945	108	172	"chromosome organization"
"GO:0060548"	0.00750816	1	0.141318	1.41344	120.745	139	226	"negative regulation of cell death"
"GO:0055123"	0.00751935	1	0.141318	1.98813	33.1248	43	62	"digestive system development"
"GO:0070665"	0.00751935	1	0.141318	1.98813	33.1248	43	62	"positive regulation of leukocyte proliferation"
"GO:0007179"	0.00756416	1	0.141823	2.39245	21.9051	30	41	"transforming growth factor beta receptor signaling pathway"
"GO:0060602"	0.00767347	1	0.142525	5.68809	8.01405	13	15	"branch elongation of an epithelium"
"GO:0048010"	0.00767347	1	0.142525	5.68809	8.01405	13	15	"vascular endothelial growth factor receptor signaling pathway"
"GO:0048485"	0.00767347	1	0.142525	5.68809	8.01405	13	15	"sympathetic nervous system development"
"GO:0048713"	0.00767347	1	0.142525	5.68809	8.01405	13	15	"regulation of oligodendrocyte differentiation"
"GO:0023056"	0.00771377	1	0.142939	1.32219	184.858	207	346	"positive regulation of signaling"
"GO:0001841"	0.00775906	1	0.143443	1.92479	35.7961	46	67	"neural tube formation"
"GO:0001892"	0.00790988	1	0.145891	1.87253	38.4675	49	72	"embryonic placenta development"
"GO:0090066"	0.00799635	1	0.147023	1.62945	60.9068	74	114	"regulation of anatomical structure size"
"GO:0060563"	0.00802685	1	0.147023	3.06663	14.4253	21	27	"neuroepithelial cell differentiation"
"GO:0003382"	0.00802685	1	0.147023	3.06663	14.4253	21	27	"epithelial cell morphogenesis"
"GO:0042981"	0.00813916	1	0.148737	1.29939	207.831	231	389	"regulation of apoptotic process"
"GO:0007160"	0.00837779	1	0.1506	2.45548	20.3023	28	38	"cell-matrix adhesion"
"GO:0060571"	0.00838241	1	0.1506	4.37681	9.61687	15	18	"morphogenesis of an epithelial fold"
"GO:0035904"	0.00838241	1	0.1506	4.37681	9.61687	15	18	"aorta development"
"GO:0035909"	0.00838241	1	0.1506	4.37681	9.61687	15	18	"aorta morphogenesis"
"GO:2001252"	0.00838241	1	0.1506	4.37681	9.61687	15	18	"positive regulation of chromosome organization"
"GO:0048008"	0.00838241	1	0.1506	4.37681	9.61687	15	18	"platelet-derived growth factor receptor signaling pathway"
"GO:0043200"	0.00839305	1	0.1506	3.32845	12.8225	19	24	"response to amino acid"
"GO:0030901"	0.00839305	1	0.1506	3.32845	12.8225	19	24	"midbrain development"
"GO:0030856"	0.00845114	1	0.1513	2.2274	24.5764	33	46	"regulation of epithelial cell differentiation"
"GO:0035282"	0.00850992	1	0.151471	2.00035	31.5219	41	59	"segmentation"
"GO:0001709"	0.00855616	1	0.151471	3.72145	11.2197	17	21	"cell fate determination"
"GO:0072009"	0.00855616	1	0.151471	3.72145	11.2197	17	21	"nephron epithelium development"
"GO:0016458"	0.00855616	1	0.151471	3.72145	11.2197	17	21	"gene silencing"
"GO:0061005"	0.00855616	1	0.151471	3.72145	11.2197	17	21	"cell differentiation involved in kidney development"
"GO:0010647"	0.00882229	1	0.155834	1.31529	184.323	206	345	"positive regulation of cell communication"
"GO:0048638"	0.00897736	1	0.158221	1.87715	36.8647	47	69	"regulation of developmental growth"
"GO:0045859"	0.00923512	1	0.161473	1.51866	78.5377	93	147	"regulation of protein kinase activity"
"GO:0001837"	0.00924159	1	0.161473	2.53264	18.6995	26	35	"epithelial to mesenchymal transition"
"GO:0033044"	0.00924159	1	0.161473	2.53264	18.6995	26	35	"regulation of chromosome organization"
"GO:0035556"	0.0092433	1	0.161473	1.25667	266.601	292	499	"intracellular signal transduction"
"GO:0046631"	0.00997682	1	0.173904	1.94119	32.5905	42	61	"alpha-beta T cell activation"
"GO:0060411"	0.0101406	1	0.176191	2.62923	17.0966	24	32	"cardiac septum morphogenesis"
"GO:0048738"	0.0101525	1	0.176191	1.72832	45.9472	57	86	"cardiac muscle tissue development"
"GO:0048588"	0.0102949	1	0.178273	2.13087	25.645	34	48	"developmental cell growth"
"GO:0072594"	0.010319	1	0.1783	1.79286	40.6045	51	76	"establishment of protein localization to organelle"
"GO:0043010"	0.010558	1	0.180981	1.4614	90.826	106	170	"camera-type eye development"
"GO:0044087"	0.0105594	1	0.180981	1.63775	55.0298	67	103	"regulation of cellular component biogenesis"
"GO:0048659"	0.0106567	1	0.180981	8.74503	5.87697	10	11	"smooth muscle cell proliferation"
"GO:0035065"	0.0106567	1	0.180981	8.74503	5.87697	10	11	"regulation of histone acetylation"
"GO:0021884"	0.0106567	1	0.180981	8.74503	5.87697	10	11	"forebrain neuron development"
"GO:0021889"	0.0106567	1	0.180981	8.74503	5.87697	10	11	"olfactory bulb interneuron differentiation"
"GO:0060572"	0.0106567	1	0.180981	8.74503	5.87697	10	11	"morphogenesis of an epithelial bud"
"GO:0048339"	0.0106567	1	0.180981	8.74503	5.87697	10	11	"paraxial mesoderm development"
"GO:0051051"	0.0115318	1	0.195424	1.72669	44.3444	55	83	"negative regulation of transport"
"GO:0045667"	0.0115996	1	0.195737	2.15912	24.0422	32	45	"regulation of osteoblast differentiation"
"GO:0022602"	0.0115996	1	0.195737	2.15912	24.0422	32	45	"ovulation cycle process"
"GO:0001889"	0.011805	1	0.197735	2.36692	19.768	27	37	"liver development"
"GO:0071229"	0.011805	1	0.197735	2.36692	19.768	27	37	"cellular response to acid"
"GO:0061008"	0.011805	1	0.197735	2.36692	19.768	27	37	"hepaticobiliary system development"
"GO:0030163"	0.0118427	1	0.197735	1.53672	68.9209	82	129	"protein catabolic process"
"GO:0030217"	0.0118427	1	0.197735	1.53672	68.9209	82	129	"T cell differentiation"
"GO:0045168"	0.0119186	1	0.198584	2.91954	13.891	20	26	"cell-cell signaling involved in cell fate commitment"
"GO:0043067"	0.0119682	1	0.198993	1.27702	211.037	233	395	"regulation of programmed cell death"
"GO:0044699"	0.0122028	1	0.201235	1.19991	2381.24	2410	4457	"single-organism process"
"GO:0051302"	0.0123378	1	0.201235	2.0472	26.7135	35	50	"regulation of cell division"
"GO:0045785"	0.0123378	1	0.201235	2.0472	26.7135	35	50	"positive regulation of cell adhesion"
"GO:0006023"	0.0123821	1	0.201235	Inf	3.73989	7	7	"aminoglycan biosynthetic process"
"GO:0006024"	0.0123821	1	0.201235	Inf	3.73989	7	7	"glycosaminoglycan biosynthetic process"
"GO:0060788"	0.0123821	1	0.201235	Inf	3.73989	7	7	"ectodermal placode formation"
"GO:0071696"	0.0123821	1	0.201235	Inf	3.73989	7	7	"ectodermal placode development"
"GO:0071697"	0.0123821	1	0.201235	Inf	3.73989	7	7	"ectodermal placode morphogenesis"
"GO:0008356"	0.0123821	1	0.201235	Inf	3.73989	7	7	"asymmetric cell division"
"GO:0072189"	0.0123821	1	0.201235	Inf	3.73989	7	7	"ureter development"
"GO:1901888"	0.0123821	1	0.201235	Inf	3.73989	7	7	"regulation of cell junction assembly"
"GO:0051216"	0.0126129	1	0.204297	1.67338	48.0843	59	90	"cartilage development"
"GO:0043392"	0.0126221	1	0.204297	5.24864	7.47978	12	14	"negative regulation of DNA binding"
"GO:0008654"	0.0126775	1	0.204777	3.15212	12.2882	18	23	"phospholipid biosynthetic process"
"GO:0030097"	0.0127175	1	0.205005	1.34391	139.979	158	262	"hemopoiesis"
"GO:0043069"	0.0127915	1	0.20578	1.3823	116.471	133	218	"negative regulation of programmed cell death"
"GO:0019220"	0.013024	1	0.209097	1.26181	227.599	250	426	"regulation of phosphate metabolic process"
"GO:0021766"	0.0131303	1	0.20953	2.43434	18.1652	25	34	"hippocampus development"
"GO:0009948"	0.0131303	1	0.20953	2.43434	18.1652	25	34	"anterior/posterior axis specification"
"GO:1990138"	0.0131303	1	0.20953	2.43434	18.1652	25	34	"neuron projection extension"
"GO:0071346"	0.0132025	1	0.210247	3.50127	10.6854	16	20	"cellular response to interferon-gamma"
"GO:0031058"	0.0132933	1	0.210247	4.08354	9.0826	14	17	"positive regulation of histone modification"
"GO:0034446"	0.0132933	1	0.210247	4.08354	9.0826	14	17	"substrate adhesion-dependent cell spreading"
"GO:0016358"	0.0133078	1	0.210247	1.83976	34.7276	44	65	"dendrite development"
"GO:0050730"	0.0133078	1	0.210247	1.83976	34.7276	44	65	"regulation of peptidyl-tyrosine phosphorylation"
"GO:0051247"	0.0134525	1	0.212111	1.34387	137.307	155	257	"positive regulation of protein metabolic process"
"GO:0051174"	0.0138312	1	0.21765	1.25749	229.736	252	430	"regulation of phosphorus metabolic process"
"GO:0009798"	0.0139632	1	0.219291	2.06744	25.1107	33	47	"axis specification"
"GO:0002520"	0.014132	1	0.221504	1.30403	167.761	187	314	"immune system development"
"GO:0009057"	0.0142112	1	0.222164	1.4298	92.4288	107	173	"macromolecule catabolic process"
"GO:0001932"	0.0142301	1	0.222164	1.34384	134.636	152	252	"regulation of protein phosphorylation"
"GO:0051130"	0.0142876	1	0.222622	1.41908	96.1687	111	180	"positive regulation of cellular component organization"
"GO:0030888"	0.0145471	1	0.226222	2.51876	16.5624	23	31	"regulation of B cell proliferation"
"GO:0018205"	0.0146878	1	0.227963	2.23133	20.8365	28	39	"peptidyl-lysine modification"
"GO:0001101"	0.0151375	1	0.234484	1.84336	33.1248	42	62	"response to acid"
"GO:0042325"	0.015452	1	0.238889	1.29193	174.706	194	327	"regulation of phosphorylation"
"GO:0030855"	0.0155185	1	0.239449	1.33469	136.773	154	256	"epithelial cell differentiation"
"GO:0046632"	0.0158007	1	0.24286	2.09088	23.5079	31	44	"alpha-beta T cell differentiation"
"GO:0042698"	0.0158007	1	0.24286	2.09088	23.5079	31	44	"ovulation cycle"
"GO:0017015"	0.0160305	1	0.244967	2.62745	14.9596	21	28	"regulation of transforming growth factor beta receptor signaling pathway"
"GO:0035136"	0.0160305	1	0.244967	2.62745	14.9596	21	28	"forelimb morphogenesis"
"GO:0007162"	0.0160305	1	0.244967	2.62745	14.9596	21	28	"negative regulation of cell adhesion"
"GO:0006468"	0.0163427	1	0.249258	1.26897	198.749	219	372	"protein phosphorylation"
"GO:0050871"	0.0164966	1	0.251122	2.27843	19.2337	26	36	"positive regulation of B cell activation"
"GO:0048592"	0.0166351	1	0.252262	1.69182	42.2074	52	79	"eye morphogenesis"
"GO:0030278"	0.0166351	1	0.252262	1.69182	42.2074	52	79	"regulation of ossification"
"GO:1901701"	0.016864	1	0.255246	1.3965	99.3743	114	186	"cellular response to oxygen-containing compound"
"GO:0010638"	0.0169414	1	0.255928	1.72129	39.536	49	74	"positive regulation of organelle organization"
"GO:0061053"	0.0170056	1	0.25641	1.90938	28.8506	37	54	"somite development"
"GO:0007049"	0.01706	1	0.256741	1.3045	156.007	174	292	"cell cycle"
"GO:0048704"	0.0172284	1	0.258785	1.8474	31.5219	40	59	"embryonic skeletal system morphogenesis"
"GO:0048534"	0.0173712	1	0.260437	1.29822	160.815	179	301	"hematopoietic or lymphoid organ development"
"GO:0050670"	0.0174443	1	0.260548	1.62041	48.6186	59	91	"regulation of lymphocyte proliferation"
"GO:0032944"	0.0174443	1	0.260548	1.62041	48.6186	59	91	"regulation of mononuclear cell proliferation"
"GO:0031128"	0.0175321	1	0.261367	2.77256	13.3568	19	25	"developmental induction"
"GO:0043549"	0.0176448	1	0.262553	1.43009	85.4832	99	160	"regulation of kinase activity"
"GO:0021549"	0.0178762	1	0.265003	2.11832	21.9051	29	41	"cerebellum development"
"GO:0051271"	0.0178762	1	0.265003	2.11832	21.9051	29	41	"negative regulation of cellular component movement"
"GO:0008406"	0.0179806	1	0.266052	1.64011	45.9472	56	86	"gonad development"
"GO:0043588"	0.018174	1	0.266722	1.46202	75.3321	88	141	"skin development"
"GO:0048839"	0.0182932	1	0.266722	1.50563	65.181	77	122	"inner ear development"
"GO:0048846"	0.0183285	1	0.266722	7.86768	5.3427	9	10	"axon extension involved in axon guidance"
"GO:0048660"	0.0183285	1	0.266722	7.86768	5.3427	9	10	"regulation of smooth muscle cell proliferation"
"GO:0006446"	0.0183285	1	0.266722	7.86768	5.3427	9	10	"regulation of translational initiation"
"GO:1900077"	0.0183285	1	0.266722	7.86768	5.3427	9	10	"negative regulation of cellular response to insulin stimulus"
"GO:1902284"	0.0183285	1	0.266722	7.86768	5.3427	9	10	"neuron projection extension involved in neuron projection guidance"
"GO:0009311"	0.0183285	1	0.266722	7.86768	5.3427	9	10	"oligosaccharide metabolic process"
"GO:0050872"	0.0183285	1	0.266722	7.86768	5.3427	9	10	"white fat cell differentiation"
"GO:0001890"	0.0184552	1	0.267162	1.5823	52.3585	63	98	"placenta development"
"GO:0001541"	0.0184935	1	0.267162	2.33612	17.6309	24	33	"ovarian follicle development"
"GO:0009880"	0.0184935	1	0.267162	2.33612	17.6309	24	33	"embryonic pattern specification"
"GO:0016571"	0.0184935	1	0.267162	2.33612	17.6309	24	33	"histone methylation"
"GO:0060021"	0.018796	1	0.269649	2.00406	24.5764	32	46	"palate development"
"GO:0021761"	0.018796	1	0.269649	2.00406	24.5764	32	46	"limbic system development"
"GO:0002065"	0.018796	1	0.269649	2.00406	24.5764	32	46	"columnar/cuboidal epithelial cell differentiation"
"GO:0051726"	0.0188017	1	0.269649	1.40005	94.0316	108	176	"regulation of cell cycle"
"GO:0038127"	0.0189642	1	0.270027	2.97592	11.7539	17	22	"ERBB signaling pathway"
"GO:0007528"	0.0189642	1	0.270027	2.97592	11.7539	17	22	"neuromuscular junction development"
"GO:0031069"	0.0189642	1	0.270027	2.97592	11.7539	17	22	"hair follicle morphogenesis"
"GO:0014855"	0.0189642	1	0.270027	2.97592	11.7539	17	22	"striated muscle cell proliferation"
"GO:0032270"	0.0192594	1	0.27302	1.35521	113.8	129	213	"positive regulation of cellular protein metabolic process"
"GO:0006511"	0.0192777	1	0.27302	1.71928	37.9332	47	71	"ubiquitin-dependent protein catabolic process"
"GO:0072089"	0.0192777	1	0.27302	1.71928	37.9332	47	71	"stem cell proliferation"
"GO:0017038"	0.0195384	1	0.275728	1.7554	35.2618	44	66	"protein import"
"GO:0048771"	0.0195384	1	0.275728	1.7554	35.2618	44	66	"tissue remodeling"
"GO:0048565"	0.0196201	1	0.2759	1.85195	29.9191	38	56	"digestive tract development"
"GO:0040013"	0.0196201	1	0.2759	1.85195	29.9191	38	56	"negative regulation of locomotion"
"GO:0032504"	0.0200461	1	0.280655	1.28484	165.09	183	309	"multicellular organism reproduction"
"GO:0006261"	0.0201706	1	0.280655	3.28125	10.1511	15	19	"DNA-dependent DNA replication"
"GO:0017145"	0.0201706	1	0.280655	3.28125	10.1511	15	19	"stem cell division"
"GO:0000398"	0.0201706	1	0.280655	3.28125	10.1511	15	19	"mRNA splicing, via spliceosome"
"GO:0000375"	0.0201706	1	0.280655	3.28125	10.1511	15	19	"RNA splicing, via transesterification reactions"
"GO:0000377"	0.0201706	1	0.280655	3.28125	10.1511	15	19	"RNA splicing, via transesterification reactions with bulged adenosine as nucleophile"
"GO:0021515"	0.0202172	1	0.28081	2.15085	20.3023	27	38	"cell differentiation in spinal cord"
"GO:0007369"	0.0204176	1	0.281918	1.63555	44.3444	54	83	"gastrulation"
"GO:0048609"	0.0204759	1	0.281918	1.28711	161.35	179	302	"multicellular organismal reproductive process"
"GO:1901983"	0.0205713	1	0.281918	4.80952	6.94551	11	13	"regulation of protein acetylation"
"GO:2000756"	0.0205713	1	0.281918	4.80952	6.94551	11	13	"regulation of peptidyl-lysine acetylation"
"GO:0060291"	0.0205713	1	0.281918	4.80952	6.94551	11	13	"long-term synaptic potentiation"
"GO:0035850"	0.0205713	1	0.281918	4.80952	6.94551	11	13	"epithelial cell differentiation involved in kidney development"
"GO:0001569"	0.0206786	1	0.281918	2.40837	16.0281	22	30	"patterning of blood vessels"
"GO:0035019"	0.0206786	1	0.281918	2.40837	16.0281	22	30	"somatic stem cell maintenance"
"GO:0060443"	0.0206786	1	0.281918	2.40837	16.0281	22	30	"mammary gland morphogenesis"
"GO:0045687"	0.0208738	1	0.281918	3.79049	8.54832	13	16	"positive regulation of glial cell differentiation"
"GO:1900076"	0.0208738	1	0.281918	3.79049	8.54832	13	16	"regulation of cellular response to insulin stimulus"
"GO:0002089"	0.0208738	1	0.281918	3.79049	8.54832	13	16	"lens morphogenesis in camera-type eye"
"GO:0072080"	0.0208738	1	0.281918	3.79049	8.54832	13	16	"nephron tubule development"
"GO:0072132"	0.0208738	1	0.281918	3.79049	8.54832	13	16	"mesenchyme morphogenesis"
"GO:0003170"	0.0208738	1	0.281918	3.79049	8.54832	13	16	"heart valve development"
"GO:0003179"	0.0208738	1	0.281918	3.79049	8.54832	13	16	"heart valve morphogenesis"
"GO:0032870"	0.0209013	1	0.281918	1.57663	50.7557	61	95	"cellular response to hormone stimulus"
"GO:0006417"	0.021354	1	0.286562	2.0227	22.9736	30	43	"regulation of translation"
"GO:0001570"	0.021354	1	0.286562	2.0227	22.9736	30	43	"vasculogenesis"
"GO:0045216"	0.021354	1	0.286562	2.0227	22.9736	30	43	"cell-cell junction organization"
"GO:0007498"	0.0219486	1	0.294044	1.71715	36.3304	45	68	"mesoderm development"
"GO:1902582"	0.0220626	1	0.295073	1.33871	117.005	132	219	"single-organism intracellular transport"
"GO:0043414"	0.0222599	1	0.29721	1.75485	33.659	42	63	"macromolecule methylation"
"GO:0042176"	0.0223591	1	0.298034	1.8571	28.3163	36	53	"regulation of protein catabolic process"
"GO:0035051"	0.0224133	1	0.298255	1.80055	30.9877	39	58	"cardiocyte differentiation"
"GO:0060674"	0.0230377	1	0.300641	2.50143	14.4253	20	27	"placenta blood vessel development"
"GO:0008380"	0.0230377	1	0.300641	2.50143	14.4253	20	27	"RNA splicing"
"GO:0009967"	0.0231826	1	0.300641	1.26753	174.172	192	326	"positive regulation of signal transduction"
"GO:2000095"	0.0231991	1	0.300641	Inf	3.20562	6	6	"regulation of Wnt signaling pathway, planar cell polarity pathway"
"GO:0090184"	0.0231991	1	0.300641	Inf	3.20562	6	6	"positive regulation of kidney development"
"GO:0048661"	0.0231991	1	0.300641	Inf	3.20562	6	6	"positive regulation of smooth muscle cell proliferation"
"GO:0035025"	0.0231991	1	0.300641	Inf	3.20562	6	6	"positive regulation of Rho protein signal transduction"
"GO:0060592"	0.0231991	1	0.300641	Inf	3.20562	6	6	"mammary gland formation"
"GO:0060638"	0.0231991	1	0.300641	Inf	3.20562	6	6	"mesenchymal-epithelial cell signaling"
"GO:0015693"	0.0231991	1	0.300641	Inf	3.20562	6	6	"magnesium ion transport"
"GO:0034110"	0.0231991	1	0.300641	Inf	3.20562	6	6	"regulation of homotypic cell-cell adhesion"
"GO:0003157"	0.0231991	1	0.300641	Inf	3.20562	6	6	"endocardium development"
"GO:0048304"	0.0231991	1	0.300641	Inf	3.20562	6	6	"positive regulation of isotype switching to IgG isotypes"
"GO:0016574"	0.0231991	1	0.300641	Inf	3.20562	6	6	"histone ubiquitination"
"GO:0061307"	0.0231991	1	0.300641	Inf	3.20562	6	6	"cardiac neural crest cell differentiation involved in heart development"
"GO:0048714"	0.0231991	1	0.300641	Inf	3.20562	6	6	"positive regulation of oligodendrocyte differentiation"
"GO:0033036"	0.0233448	1	0.302035	1.22495	240.422	261	450	"macromolecule localization"
"GO:0030031"	0.0236763	1	0.305825	1.57065	49.1529	59	92	"cell projection assembly"
"GO:0042327"	0.0238835	1	0.308	1.35043	106.854	121	200	"positive regulation of phosphorylation"
"GO:0031401"	0.0241131	1	0.310427	1.35703	103.114	117	193	"positive regulation of protein modification process"
"GO:2000146"	0.0242674	1	0.310427	2.04453	21.3708	28	40	"negative regulation of cell motility"
"GO:0046634"	0.0242674	1	0.310427	2.04453	21.3708	28	40	"regulation of alpha-beta T cell activation"
"GO:0007163"	0.0242674	1	0.310427	2.04453	21.3708	28	40	"establishment or maintenance of cell polarity"
"GO:0042100"	0.0242674	1	0.310427	2.04453	21.3708	28	40	"B cell proliferation"
"GO:1902531"	0.0244075	1	0.311716	1.25236	189.666	208	355	"regulation of intracellular signal transduction"
"GO:0060541"	0.0249051	1	0.317559	1.47883	63.0439	74	118	"respiratory system development"
"GO:0048593"	0.0253781	1	0.322846	1.7543	32.0562	40	60	"camera-type eye morphogenesis"
"GO:0022037"	0.0254997	1	0.322846	1.86296	26.7135	34	50	"metencephalon development"
"GO:0048730"	0.0255309	1	0.322846	2.62568	12.8225	18	24	"epidermis morphogenesis"
"GO:0034968"	0.0255309	1	0.322846	2.62568	12.8225	18	24	"histone lysine methylation"
"GO:0035272"	0.0255309	1	0.322846	2.62568	12.8225	18	24	"exocrine system development"
"GO:0021510"	0.0255639	1	0.322846	1.80255	29.3849	37	55	"spinal cord development"
"GO:0048675"	0.0258083	1	0.324898	2.23797	17.0966	23	32	"axon extension"
"GO:0009411"	0.0258083	1	0.324898	2.23797	17.0966	23	32	"response to UV"
"GO:0022414"	0.025901	1	0.325548	1.21977	239.887	260	449	"reproductive process"
"GO:0045937"	0.026558	1	0.332752	1.32293	117.539	132	220	"positive regulation of phosphate metabolic process"
"GO:0010562"	0.026558	1	0.332752	1.32293	117.539	132	220	"positive regulation of phosphorus metabolic process"
"GO:0044265"	0.0266555	1	0.333446	1.46543	64.1124	75	120	"cellular macromolecule catabolic process"
"GO:0016311"	0.027168	1	0.339322	1.64982	38.4675	47	72	"dephosphorylation"
"GO:0009894"	0.0273689	1	0.341294	1.37429	90.2917	103	169	"regulation of catabolic process"
"GO:0006996"	0.0275334	1	0.342806	1.17758	357.427	381	669	"organelle organization"
"GO:0051098"	0.0278958	1	0.346235	1.67838	35.7961	44	67	"regulation of binding"
"GO:0048511"	0.027897	1	0.346235	1.58037	44.8787	54	84	"rhythmic process"
"GO:0021545"	0.0280708	1	0.346235	2.79986	11.2197	16	21	"cranial nerve development"
"GO:0035116"	0.0280708	1	0.346235	2.79986	11.2197	16	21	"embryonic hindlimb morphogenesis"
"GO:0051145"	0.0280708	1	0.346235	2.79986	11.2197	16	21	"smooth muscle cell differentiation"
"GO:0040020"	0.0280708	1	0.346235	2.79986	11.2197	16	21	"regulation of meiosis"
"GO:0035050"	0.0286215	1	0.35248	1.95456	22.4394	29	42	"embryonic heart tube development"
"GO:0021700"	0.0287791	1	0.353324	1.43577	68.9209	80	129	"developmental maturation"
"GO:1901137"	0.0287791	1	0.353324	1.43577	68.9209	80	129	"carbohydrate derivative biosynthetic process"
"GO:0018209"	0.029106	1	0.354637	1.86968	25.1107	32	47	"peptidyl-serine modification"
"GO:0048844"	0.0291097	1	0.354637	2.29807	15.4938	21	29	"artery morphogenesis"
"GO:0043589"	0.0291097	1	0.354637	2.29807	15.4938	21	29	"skin morphogenesis"
"GO:0035137"	0.0291097	1	0.354637	2.29807	15.4938	21	29	"hindlimb morphogenesis"
"GO:0022029"	0.0291097	1	0.354637	2.29807	15.4938	21	29	"telencephalon cell migration"
"GO:0042060"	0.0294539	1	0.35828	1.47894	58.7697	69	110	"wound healing"
"GO:0010564"	0.0301516	1	0.365733	1.51274	52.3585	62	98	"regulation of cell cycle process"
"GO:2000826"	0.0304816	1	0.365733	3.06139	9.61687	14	18	"regulation of heart morphogenesis"
"GO:0030512"	0.0304816	1	0.365733	3.06139	9.61687	14	18	"negative regulation of transforming growth factor beta receptor signaling pathway"
"GO:0060135"	0.0304816	1	0.365733	3.06139	9.61687	14	18	"maternal process involved in female pregnancy"
"GO:0051785"	0.0304816	1	0.365733	3.06139	9.61687	14	18	"positive regulation of nuclear division"
"GO:0042551"	0.0304816	1	0.365733	3.06139	9.61687	14	18	"neuron maturation"
"GO:0008038"	0.0304816	1	0.365733	3.06139	9.61687	14	18	"neuron recognition"
"GO:0014015"	0.0304816	1	0.365733	3.06139	9.61687	14	18	"positive regulation of gliogenesis"
"GO:0061326"	0.0304816	1	0.365733	3.06139	9.61687	14	18	"renal tubule development"
"GO:0043405"	0.0309261	1	0.368438	1.64492	36.8647	45	69	"regulation of MAP kinase activity"
"GO:0048841"	0.0312645	1	0.368438	6.99096	4.80843	8	9	"regulation of axon extension involved in axon guidance"
"GO:0043567"	0.0312645	1	0.368438	6.99096	4.80843	8	9	"regulation of insulin-like growth factor receptor signaling pathway"
"GO:0006352"	0.0312645	1	0.368438	6.99096	4.80843	8	9	"DNA-templated transcription, initiation"
"GO:1902667"	0.0312645	1	0.368438	6.99096	4.80843	8	9	"regulation of axon guidance"
"GO:0007045"	0.0312645	1	0.368438	6.99096	4.80843	8	9	"cell-substrate adherens junction assembly"
"GO:0071479"	0.0312645	1	0.368438	6.99096	4.80843	8	9	"cellular response to ionizing radiation"
"GO:0060601"	0.0312645	1	0.368438	6.99096	4.80843	8	9	"lateral sprouting from an epithelium"
"GO:0033688"	0.0312645	1	0.368438	6.99096	4.80843	8	9	"regulation of osteoblast proliferation"
"GO:0042226"	0.0312645	1	0.368438	6.99096	4.80843	8	9	"interleukin-6 biosynthetic process"
"GO:0048041"	0.0312645	1	0.368438	6.99096	4.80843	8	9	"focal adhesion assembly"
"GO:0014812"	0.0312645	1	0.368438	6.99096	4.80843	8	9	"muscle cell migration"
"GO:1901342"	0.031792	1	0.373684	1.67438	34.1933	42	64	"regulation of vasculature development"
"GO:0044702"	0.0322906	1	0.373684	1.22033	214.777	233	402	"single organism reproductive process"
"GO:1901659"	0.0324164	1	0.373684	3.49765	8.01405	12	15	"glycosyl compound biosynthetic process"
"GO:0030539"	0.0324164	1	0.373684	3.49765	8.01405	12	15	"male genitalia development"
"GO:0006986"	0.0324164	1	0.373684	3.49765	8.01405	12	15	"response to unfolded protein"
"GO:0046640"	0.0324164	1	0.373684	3.49765	8.01405	12	15	"regulation of alpha-beta T cell proliferation"
"GO:0002040"	0.0324164	1	0.373684	3.49765	8.01405	12	15	"sprouting angiogenesis"
"GO:0009163"	0.0324164	1	0.373684	3.49765	8.01405	12	15	"nucleoside biosynthetic process"
"GO:0033138"	0.0324164	1	0.373684	3.49765	8.01405	12	15	"positive regulation of peptidyl-serine phosphorylation"
"GO:0042455"	0.0324164	1	0.373684	3.49765	8.01405	12	15	"ribonucleoside biosynthetic process"
"GO:0072088"	0.0324164	1	0.373684	3.49765	8.01405	12	15	"nephron epithelium morphogenesis"
"GO:0072028"	0.0324164	1	0.373684	3.49765	8.01405	12	15	"nephron morphogenesis"
"GO:0014003"	0.0324164	1	0.373684	3.49765	8.01405	12	15	"oligodendrocyte development"
"GO:0034620"	0.0324164	1	0.373684	3.49765	8.01405	12	15	"cellular response to unfolded protein"
"GO:0048710"	0.0324164	1	0.373684	3.49765	8.01405	12	15	"regulation of astrocyte differentiation"
"GO:0007422"	0.0326582	1	0.37538	1.9708	20.8365	27	39	"peripheral nervous system development"
"GO:0033555"	0.0326582	1	0.37538	1.9708	20.8365	27	39	"multicellular organismal response to stress"
"GO:0003156"	0.032769	1	0.375565	2.37549	13.891	19	26	"regulation of organ formation"
"GO:0008593"	0.032769	1	0.375565	2.37549	13.891	19	26	"regulation of Notch signaling pathway"
"GO:0042476"	0.0330662	1	0.376948	1.75319	28.8506	36	54	"odontogenesis"
"GO:0001662"	0.0331749	1	0.376948	4.37071	6.41124	10	12	"behavioral fear response"
"GO:0010812"	0.0331749	1	0.376948	4.37071	6.41124	10	12	"negative regulation of cell-substrate adhesion"
"GO:0002209"	0.0331749	1	0.376948	4.37071	6.41124	10	12	"behavioral defense response"
"GO:0071526"	0.0331749	1	0.376948	4.37071	6.41124	10	12	"semaphorin-plexin signaling pathway"
"GO:0048009"	0.0331749	1	0.376948	4.37071	6.41124	10	12	"insulin-like growth factor receptor signaling pathway"
"GO:0045995"	0.0332537	1	0.377303	1.87744	23.5079	30	44	"regulation of embryonic development"
"GO:0001756"	0.0333433	1	0.37778	1.80751	26.1792	33	49	"somitogenesis"
"GO:0003007"	0.0336837	1	0.381092	1.45087	60.9068	71	114	"heart morphogenesis"
"GO:0051301"	0.0342461	1	0.386903	1.38015	79.6063	91	149	"cell division"
"GO:0003206"	0.0352253	1	0.3974	1.63963	35.2618	43	66	"cardiac chamber morphogenesis"
"GO:0021885"	0.0356665	1	0.401805	2.13989	16.5624	22	31	"forebrain cell migration"
"GO:0001934"	0.0358191	1	0.402953	1.36228	84.4147	96	158	"positive regulation of protein phosphorylation"
"GO:0002696"	0.0358984	1	0.403272	1.4378	61.9754	72	116	"positive regulation of leukocyte activation"
"GO:0048806"	0.0367765	1	0.410809	2.47891	12.2882	17	23	"genitalia development"
"GO:0090102"	0.0367765	1	0.410809	2.47891	12.2882	17	23	"cochlea development"
"GO:0060603"	0.0367765	1	0.410809	2.47891	12.2882	17	23	"mammary gland duct morphogenesis"
"GO:0051445"	0.0367765	1	0.410809	2.47891	12.2882	17	23	"regulation of meiotic cell cycle"
"GO:1901653"	0.0371387	1	0.41369	1.70697	29.9191	37	56	"cellular response to peptide"
"GO:0071375"	0.0371387	1	0.41369	1.70697	29.9191	37	56	"cellular response to peptide hormone stimulus"
"GO:0006470"	0.0372961	1	0.41486	1.99008	19.2337	25	36	"protein dephosphorylation"
"GO:0022402"	0.0377571	1	0.419254	1.29242	118.608	132	222	"cell cycle process"
"GO:2001236"	0.0377968	1	0.419254	1.75265	27.2478	34	51	"regulation of extrinsic apoptotic signaling pathway"
"GO:0006479"	0.0380329	1	0.420107	1.88648	21.9051	28	41	"protein methylation"
"GO:0008213"	0.0380329	1	0.420107	1.88648	21.9051	28	41	"protein alkylation"
"GO:0032869"	0.0381385	1	0.420107	1.81059	24.5764	31	46	"cellular response to insulin stimulus"
"GO:0007009"	0.0381385	1	0.420107	1.81059	24.5764	31	46	"plasma membrane organization"
"GO:0042475"	0.0381385	1	0.420107	1.81059	24.5764	31	46	"odontogenesis of dentin-containing tooth"
"GO:0000003"	0.0392653	1	0.431918	1.19574	243.627	262	456	"reproduction"
"GO:0016482"	0.0401402	1	0.433383	1.36448	79.072	90	148	"cytoplasmic transport"
"GO:0032269"	0.0403007	1	0.433383	1.42991	60.3725	70	113	"negative regulation of cellular protein metabolic process"
"GO:0048872"	0.0405199	1	0.433383	1.41334	64.1124	74	120	"homeostasis of number of cells"
"GO:0006997"	0.0405557	1	0.433383	2.18784	14.9596	20	28	"nucleus organization"
"GO:0021517"	0.0405557	1	0.433383	2.18784	14.9596	20	28	"ventral spinal cord development"
"GO:0007259"	0.0405557	1	0.433383	2.18784	14.9596	20	28	"JAK-STAT cascade"
"GO:0048286"	0.0405557	1	0.433383	2.18784	14.9596	20	28	"lung alveolus development"
"GO:0007346"	0.0407926	1	0.433383	1.55939	40.0703	48	75	"regulation of mitotic cell cycle"
"GO:0061351"	0.0407926	1	0.433383	1.55939	40.0703	48	75	"neural precursor cell proliferation"
"GO:0050806"	0.0410751	1	0.433383	2.62391	10.6854	15	20	"positive regulation of synaptic transmission"
"GO:0046474"	0.0410751	1	0.433383	2.62391	10.6854	15	20	"glycerophospholipid biosynthetic process"
"GO:0060038"	0.0410751	1	0.433383	2.62391	10.6854	15	20	"cardiac muscle cell proliferation"
"GO:0007618"	0.0410751	1	0.433383	2.62391	10.6854	15	20	"mating"
"GO:0043407"	0.0410751	1	0.433383	2.62391	10.6854	15	20	"negative regulation of MAP kinase activity"
"GO:0070663"	0.0413599	1	0.433383	1.47965	50.2214	59	94	"regulation of leukocyte proliferation"
"GO:0042471"	0.042329	1	0.433383	1.52072	43.8102	52	82	"ear morphogenesis"
"GO:0051603"	0.042329	1	0.433383	1.52072	43.8102	52	82	"proteolysis involved in cellular protein catabolic process"
"GO:0097191"	0.042329	1	0.433383	1.52072	43.8102	52	82	"extrinsic apoptotic signaling pathway"
"GO:0003205"	0.0425053	1	0.433383	1.57846	37.3989	45	70	"cardiac chamber development"
"GO:0034976"	0.0426325	1	0.433383	2.01334	17.6309	23	33	"response to endoplasmic reticulum stress"
"GO:0034329"	0.0426325	1	0.433383	2.01334	17.6309	23	33	"cell junction assembly"
"GO:0071345"	0.0427475	1	0.433383	1.37639	72.6608	83	136	"cellular response to cytokine stimulus"
"GO:0008544"	0.0428947	1	0.433383	1.38836	68.9209	79	129	"epidermis development"
"GO:0042391"	0.0429236	1	0.433383	1.40189	65.181	75	122	"regulation of membrane potential"
"GO:0034330"	0.0432515	1	0.433383	1.7521	25.645	32	48	"cell junction organization"
"GO:0050770"	0.0432515	1	0.433383	1.7521	25.645	32	48	"regulation of axonogenesis"
"GO:0043276"	0.0434586	1	0.433383	Inf	2.67135	5	5	"anoikis"
"GO:0090329"	0.0434586	1	0.433383	Inf	2.67135	5	5	"regulation of DNA-dependent DNA replication"
"GO:0090109"	0.0434586	1	0.433383	Inf	2.67135	5	5	"regulation of cell-substrate junction assembly"
"GO:0043568"	0.0434586	1	0.433383	Inf	2.67135	5	5	"positive regulation of insulin-like growth factor receptor signaling pathway"
"GO:0055062"	0.0434586	1	0.433383	Inf	2.67135	5	5	"phosphate ion homeostasis"
"GO:1901984"	0.0434586	1	0.433383	Inf	2.67135	5	5	"negative regulation of protein acetylation"
"GO:0014909"	0.0434586	1	0.433383	Inf	2.67135	5	5	"smooth muscle cell migration"
"GO:0045920"	0.0434586	1	0.433383	Inf	2.67135	5	5	"negative regulation of exocytosis"
"GO:0061548"	0.0434586	1	0.433383	Inf	2.67135	5	5	"ganglion development"
"GO:0061549"	0.0434586	1	0.433383	Inf	2.67135	5	5	"sympathetic ganglion development"
"GO:0032369"	0.0434586	1	0.433383	Inf	2.67135	5	5	"negative regulation of lipid transport"
"GO:0090500"	0.0434586	1	0.433383	Inf	2.67135	5	5	"endocardial cushion to mesenchymal transition"
"GO:0090504"	0.0434586	1	0.433383	Inf	2.67135	5	5	"epiboly"
"GO:0090505"	0.0434586	1	0.433383	Inf	2.67135	5	5	"epiboly involved in wound healing"
"GO:2000757"	0.0434586	1	0.433383	Inf	2.67135	5	5	"negative regulation of peptidyl-lysine acetylation"
"GO:0001865"	0.0434586	1	0.433383	Inf	2.67135	5	5	"NK T cell differentiation"
"GO:0044319"	0.0434586	1	0.433383	Inf	2.67135	5	5	"wound healing, spreading of cells"
"GO:0030835"	0.0434586	1	0.433383	Inf	2.67135	5	5	"negative regulation of actin filament depolymerization"
"GO:0060028"	0.0434586	1	0.433383	Inf	2.67135	5	5	"convergent extension involved in axis elongation"
"GO:0010762"	0.0434586	1	0.433383	Inf	2.67135	5	5	"regulation of fibroblast migration"
"GO:0046885"	0.0434586	1	0.433383	Inf	2.67135	5	5	"regulation of hormone biosynthetic process"
"GO:0001953"	0.0434586	1	0.433383	Inf	2.67135	5	5	"negative regulation of cell-matrix adhesion"
"GO:0060363"	0.0434586	1	0.433383	Inf	2.67135	5	5	"cranial suture morphogenesis"
"GO:0060449"	0.0434586	1	0.433383	Inf	2.67135	5	5	"bud elongation involved in lung branching"
"GO:0030913"	0.0434586	1	0.433383	Inf	2.67135	5	5	"paranodal junction assembly"
"GO:0007000"	0.0434586	1	0.433383	Inf	2.67135	5	5	"nucleolus organization"
"GO:0035313"	0.0434586	1	0.433383	Inf	2.67135	5	5	"wound healing, spreading of epidermal cells"
"GO:0018023"	0.0434586	1	0.433383	Inf	2.67135	5	5	"peptidyl-lysine trimethylation"
"GO:0021559"	0.0434586	1	0.433383	Inf	2.67135	5	5	"trigeminal nerve development"
"GO:0071354"	0.0434586	1	0.433383	Inf	2.67135	5	5	"cellular response to interleukin-6"
"GO:0021670"	0.0434586	1	0.433383	Inf	2.67135	5	5	"lateral ventricle development"
"GO:0060525"	0.0434586	1	0.433383	Inf	2.67135	5	5	"prostate glandular acinus development"
"GO:0060684"	0.0434586	1	0.433383	Inf	2.67135	5	5	"epithelial-mesenchymal cell signaling"
"GO:0060676"	0.0434586	1	0.433383	Inf	2.67135	5	5	"ureteric bud formation"
"GO:0060600"	0.0434586	1	0.433383	Inf	2.67135	5	5	"dichotomous subdivision of an epithelial terminal unit"
"GO:0051893"	0.0434586	1	0.433383	Inf	2.67135	5	5	"regulation of focal adhesion assembly"
"GO:0000245"	0.0434586	1	0.433383	Inf	2.67135	5	5	"spliceosomal complex assembly"
"GO:0051856"	0.0434586	1	0.433383	Inf	2.67135	5	5	"adhesion to symbiont"
"GO:0035912"	0.0434586	1	0.433383	Inf	2.67135	5	5	"dorsal aorta morphogenesis"
"GO:0035907"	0.0434586	1	0.433383	Inf	2.67135	5	5	"dorsal aorta development"
"GO:0014009"	0.0434586	1	0.433383	Inf	2.67135	5	5	"glial cell proliferation"
"GO:0016339"	0.0434586	1	0.433383	Inf	2.67135	5	5	"calcium-dependent cell-cell adhesion"
"GO:0003357"	0.0434586	1	0.433383	Inf	2.67135	5	5	"noradrenergic neuron differentiation"
"GO:0070102"	0.0434586	1	0.433383	Inf	2.67135	5	5	"interleukin-6-mediated signaling pathway"
"GO:0072506"	0.0434586	1	0.433383	Inf	2.67135	5	5	"trivalent inorganic anion homeostasis"
"GO:0045161"	0.0434586	1	0.433383	Inf	2.67135	5	5	"neuronal ion channel clustering"
"GO:0061308"	0.0434586	1	0.433383	Inf	2.67135	5	5	"cardiac neural crest cell development involved in heart development"
"GO:0031952"	0.0434586	1	0.433383	Inf	2.67135	5	5	"regulation of protein autophosphorylation"
"GO:0033554"	0.0435449	1	0.433383	1.23414	164.021	179	307	"cellular response to stress"
"GO:0030336"	0.0435514	1	0.433383	1.89711	20.3023	26	38	"negative regulation of cell migration"
"GO:1901135"	0.0436116	1	0.433438	1.23039	168.829	184	316	"carbohydrate derivative metabolic process"
"GO:0006865"	0.0436757	1	0.433532	1.8142	22.9736	29	43	"amino acid transport"
"GO:0042110"	0.0439409	1	0.435619	1.28557	114.334	127	214	"T cell activation"
"GO:0048706"	0.0443192	1	0.438821	1.53494	41.1388	49	77	"embryonic skeletal system development"
"GO:0030323"	0.0452328	1	0.444512	1.42168	58.7697	68	110	"respiratory tube development"
"GO:0006886"	0.0453873	1	0.444512	1.39092	66.2495	76	124	"intracellular protein transport"
"GO:0032874"	0.0455105	1	0.444512	2.84169	9.0826	13	17	"positive regulation of stress-activated MAPK cascade"
"GO:0001738"	0.0455105	1	0.444512	2.84169	9.0826	13	17	"morphogenesis of a polarized epithelium"
"GO:0030513"	0.0455105	1	0.444512	2.84169	9.0826	13	17	"positive regulation of BMP signaling pathway"
"GO:0046633"	0.0455105	1	0.444512	2.84169	9.0826	13	17	"alpha-beta T cell proliferation"
"GO:0060441"	0.0455105	1	0.444512	2.84169	9.0826	13	17	"epithelial tube branching involved in lung morphogenesis"
"GO:0035458"	0.0455105	1	0.444512	2.84169	9.0826	13	17	"cellular response to interferon-beta"
"GO:0031060"	0.0455105	1	0.444512	2.84169	9.0826	13	17	"regulation of histone methylation"
"GO:0070304"	0.0455105	1	0.444512	2.84169	9.0826	13	17	"positive regulation of stress-activated protein kinase signaling cascade"
"GO:0048048"	0.0455105	1	0.444512	2.84169	9.0826	13	17	"embryonic eye morphogenesis"
"GO:0016049"	0.0456843	1	0.44566	1.49989	44.8787	53	84	"cell growth"
"GO:0010469"	0.0460992	1	0.449156	2.24965	13.3568	18	25	"regulation of receptor activity"
"GO:0033043"	0.0471516	1	0.458846	1.3193	90.826	102	170	"regulation of organelle organization"
"GO:0007268"	0.0472292	1	0.459038	1.27634	116.471	129	218	"synaptic transmission"
"GO:0021915"	0.0473606	1	0.459751	1.44697	52.3585	61	98	"neural tube development"
"GO:0010769"	0.0479545	1	0.46453	1.51218	42.2074	50	79	"regulation of cell morphogenesis involved in differentiation"
"GO:0042113"	0.0479974	1	0.46453	1.40896	59.8383	69	112	"B cell activation"
"GO:0050867"	0.0480286	1	0.46453	1.39373	63.5782	73	119	"positive regulation of cell activation"
"GO:0046635"	0.0487823	1	0.470672	2.04188	16.0281	21	30	"positive regulation of alpha-beta T cell activation"
"GO:0043123"	0.0487823	1	0.470672	2.04188	16.0281	21	30	"positive regulation of I-kappaB kinase/NF-kappaB signaling"
"GO:0060537"	0.0494056	1	0.473102	1.2966	100.443	112	188	"muscle tissue development"
"GO:0016071"	0.0495544	1	0.473102	1.75155	24.0422	30	45	"mRNA metabolic process"
"GO:0048596"	0.0497186	1	0.473102	3.20502	7.47978	11	14	"embryonic camera-type eye morphogenesis"
"GO:0018022"	0.0497186	1	0.473102	3.20502	7.47978	11	14	"peptidyl-lysine methylation"
"GO:0051592"	0.0497186	1	0.473102	3.20502	7.47978	11	14	"response to calcium ion"
"GO:0003203"	0.0497186	1	0.473102	3.20502	7.47978	11	14	"endocardial cushion morphogenesis"
"GO:0061097"	0.0497186	1	0.473102	3.20502	7.47978	11	14	"regulation of protein tyrosine kinase activity"
"GO:0045185"	0.0497186	1	0.473102	3.20502	7.47978	11	14	"maintenance of protein location"
"GO:0043488"	0.0497186	1	0.473102	3.20502	7.47978	11	14	"regulation of mRNA stability"
"GO:0061333"	0.0497186	1	0.473102	3.20502	7.47978	11	14	"renal tubule morphogenesis"
"GO:0046890"	0.0499392	1	0.473102	1.90978	18.6995	24	35	"regulation of lipid biosynthetic process"
"GO:0043409"	0.0499392	1	0.473102	1.90978	18.6995	24	35	"negative regulation of MAPK cascade"
"GO:0051338"	0.0499758	1	0.473102	1.31895	88.1546	99	165	"regulation of transferase activity"
"GO:0043632"	0.0502836	1	0.473102	1.52634	39.536	47	74	"modification-dependent macromolecule catabolic process"
"GO:0019941"	0.0502836	1	0.473102	1.52634	39.536	47	74	"modification-dependent protein catabolic process"
"GO:0033674"	0.0504798	1	0.473102	1.43192	53.427	62	100	"positive regulation of kinase activity"
"GO:0006796"	0.0505293	1	0.473102	1.14153	407.648	429	763	"phosphate-containing compound metabolic process"
"GO:0030516"	0.0523549	1	0.473102	2.33225	11.7539	16	22	"regulation of axon extension"
"GO:0035115"	0.0523549	1	0.473102	2.33225	11.7539	16	22	"embryonic forelimb morphogenesis"
"GO:0071478"	0.0523549	1	0.473102	2.33225	11.7539	16	22	"cellular response to radiation"
"GO:0033135"	0.0523549	1	0.473102	2.33225	11.7539	16	22	"regulation of peptidyl-serine phosphorylation"
"GO:0046578"	0.0526556	1	0.473102	1.54282	36.8647	44	69	"regulation of Ras protein signal transduction"
"GO:0051056"	0.0526556	1	0.473102	1.54282	36.8647	44	69	"regulation of small GTPase mediated signal transduction"
"GO:0043586"	0.0528036	1	0.473102	6.11488	4.27416	7	8	"tongue development"
"GO:0097503"	0.0528036	1	0.473102	6.11488	4.27416	7	8	"sialylation"
"GO:0006360"	0.0528036	1	0.473102	6.11488	4.27416	7	8	"transcription from RNA polymerase I promoter"
"GO:0050919"	0.0528036	1	0.473102	6.11488	4.27416	7	8	"negative chemotaxis"
"GO:0006493"	0.0528036	1	0.473102	6.11488	4.27416	7	8	"protein O-linked glycosylation"
"GO:0032228"	0.0528036	1	0.473102	6.11488	4.27416	7	8	"regulation of synaptic transmission, GABAergic"
"GO:0030889"	0.0528036	1	0.473102	6.11488	4.27416	7	8	"negative regulation of B cell proliferation"
"GO:0030834"	0.0528036	1	0.473102	6.11488	4.27416	7	8	"regulation of actin filament depolymerization"
"GO:0060039"	0.0528036	1	0.473102	6.11488	4.27416	7	8	"pericardium development"
"GO:0046579"	0.0528036	1	0.473102	6.11488	4.27416	7	8	"positive regulation of Ras protein signal transduction"
"GO:0046627"	0.0528036	1	0.473102	6.11488	4.27416	7	8	"negative regulation of insulin receptor signaling pathway"
"GO:0030947"	0.0528036	1	0.473102	6.11488	4.27416	7	8	"regulation of vascular endothelial growth factor receptor signaling pathway"
"GO:0051057"	0.0528036	1	0.473102	6.11488	4.27416	7	8	"positive regulation of small GTPase mediated signal transduction"
"GO:0007413"	0.0528036	1	0.473102	6.11488	4.27416	7	8	"axonal fasciculation"
"GO:0060513"	0.0528036	1	0.473102	6.11488	4.27416	7	8	"prostatic bud formation"
"GO:0000380"	0.0528036	1	0.473102	6.11488	4.27416	7	8	"alternative mRNA splicing, via spliceosome"
"GO:0040034"	0.0528036	1	0.473102	6.11488	4.27416	7	8	"regulation of development, heterochronic"
"GO:0051865"	0.0528036	1	0.473102	6.11488	4.27416	7	8	"protein autoubiquitination"
"GO:0051932"	0.0528036	1	0.473102	6.11488	4.27416	7	8	"synaptic transmission, GABAergic"
"GO:0072074"	0.0528036	1	0.473102	6.11488	4.27416	7	8	"kidney mesenchyme development"
"GO:0072012"	0.0528036	1	0.473102	6.11488	4.27416	7	8	"glomerulus vasculature development"
"GO:0072384"	0.0528036	1	0.473102	6.11488	4.27416	7	8	"organelle transport along microtubule"
"GO:0072527"	0.0528036	1	0.473102	6.11488	4.27416	7	8	"pyrimidine-containing compound metabolic process"
"GO:0045408"	0.0528036	1	0.473102	6.11488	4.27416	7	8	"regulation of interleukin-6 biosynthetic process"
"GO:0061440"	0.0528036	1	0.473102	6.11488	4.27416	7	8	"kidney vasculature development"
"GO:0061437"	0.0528036	1	0.473102	6.11488	4.27416	7	8	"renal system vasculature development"
"GO:0050654"	0.0528518	1	0.473102	3.93221	5.87697	9	11	"chondroitin sulfate proteoglycan metabolic process"
"GO:0048521"	0.0528518	1	0.473102	3.93221	5.87697	9	11	"negative regulation of behavior"
"GO:0060026"	0.0528518	1	0.473102	3.93221	5.87697	9	11	"convergent extension"
"GO:0046626"	0.0528518	1	0.473102	3.93221	5.87697	9	11	"regulation of insulin receptor signaling pathway"
"GO:0046641"	0.0528518	1	0.473102	3.93221	5.87697	9	11	"positive regulation of alpha-beta T cell proliferation"
"GO:0021799"	0.0528518	1	0.473102	3.93221	5.87697	9	11	"cerebral cortex radially oriented cell migration"
"GO:0021542"	0.0528518	1	0.473102	3.93221	5.87697	9	11	"dentate gyrus development"
"GO:0051384"	0.0528518	1	0.473102	3.93221	5.87697	9	11	"response to glucocorticoid"
"GO:0033687"	0.0528518	1	0.473102	3.93221	5.87697	9	11	"osteoblast proliferation"
"GO:0000910"	0.0528518	1	0.473102	3.93221	5.87697	9	11	"cytokinesis"
"GO:0014068"	0.0528518	1	0.473102	3.93221	5.87697	9	11	"positive regulation of phosphatidylinositol 3-kinase signaling"
"GO:0034333"	0.0528518	1	0.473102	3.93221	5.87697	9	11	"adherens junction assembly"
"GO:0048266"	0.0528518	1	0.473102	3.93221	5.87697	9	11	"behavioral response to pain"
"GO:0061311"	0.0528518	1	0.473102	3.93221	5.87697	9	11	"cell surface receptor signaling pathway involved in heart development"
"GO:0031960"	0.0528518	1	0.473102	3.93221	5.87697	9	11	"response to corticosteroid"
"GO:0032943"	0.0534882	1	0.477719	1.37211	65.7152	75	123	"mononuclear cell proliferation"
"GO:0046651"	0.0534882	1	0.477719	1.37211	65.7152	75	123	"lymphocyte proliferation"
"GO:0051251"	0.0537948	1	0.479917	1.40025	58.2355	67	109	"positive regulation of lymphocyte activation"
"GO:0032970"	0.0540694	1	0.481825	1.65459	27.7821	34	52	"regulation of actin filament-based process"
"GO:0050808"	0.0543406	1	0.483698	1.50306	40.6045	48	76	"synapse organization"
"GO:0019221"	0.0555265	1	0.493147	1.47105	44.3444	52	83	"cytokine-mediated signaling pathway"
"GO:0002064"	0.0555265	1	0.493147	1.47105	44.3444	52	83	"epithelial cell development"
"GO:0009267"	0.0558808	1	0.495036	2.07769	14.4253	19	27	"cellular response to starvation"
"GO:0061383"	0.0558808	1	0.495036	2.07769	14.4253	19	27	"trabecula morphogenesis"
"GO:0006793"	0.0559264	1	0.495036	1.13592	415.128	436	777	"phosphorus metabolic process"
"GO:0040008"	0.056107	1	0.496081	1.27207	108.457	120	203	"regulation of growth"
"GO:0045860"	0.0563075	1	0.497299	1.44474	48.0843	56	90	"positive regulation of protein kinase activity"
"GO:0032635"	0.0568557	1	0.501025	1.751	22.4394	28	42	"interleukin-6 production"
"GO:0009896"	0.0568557	1	0.501025	1.751	22.4394	28	42	"positive regulation of catabolic process"
"GO:0050680"	0.0573544	1	0.503016	1.9251	17.0966	22	32	"negative regulation of epithelial cell proliferation"
"GO:0060840"	0.0573544	1	0.503016	1.9251	17.0966	22	32	"artery development"
"GO:0048483"	0.0573544	1	0.503016	1.9251	17.0966	22	32	"autonomic nervous system development"
"GO:0048645"	0.0575256	1	0.503016	1.82348	19.768	25	37	"organ formation"
"GO:0043543"	0.0575256	1	0.503016	1.82348	19.768	25	37	"protein acylation"
"GO:0038034"	0.0575256	1	0.503016	1.82348	19.768	25	37	"signal transduction in absence of ligand"
"GO:0097192"	0.0575256	1	0.503016	1.82348	19.768	25	37	"extrinsic apoptotic signaling pathway in absence of ligand"
"GO:0033993"	0.058609	1	0.511521	1.31119	83.8804	94	157	"response to lipid"
"GO:1902533"	0.0586272	1	0.511521	1.27921	100.977	112	189	"positive regulation of intracellular signal transduction"
"GO:0010464"	0.0593523	1	0.514188	2.4481	10.1511	14	19	"regulation of mesenchymal cell proliferation"
"GO:0002053"	0.0593523	1	0.514188	2.4481	10.1511	14	19	"positive regulation of mesenchymal cell proliferation"
"GO:0060716"	0.0593523	1	0.514188	2.4481	10.1511	14	19	"labyrinthine layer blood vessel development"
"GO:0007431"	0.0593523	1	0.514188	2.4481	10.1511	14	19	"salivary gland development"
"GO:0007173"	0.0593523	1	0.514188	2.4481	10.1511	14	19	"epidermal growth factor receptor signaling pathway"
"GO:0014065"	0.0593523	1	0.514188	2.4481	10.1511	14	19	"phosphatidylinositol 3-kinase signaling"
"GO:0006913"	0.0594516	1	0.514188	1.45241	45.413	53	85	"nucleocytoplasmic transport"
"GO:0051169"	0.0594516	1	0.514188	1.45241	45.413	53	85	"nuclear transport"
"GO:0044257"	0.0598654	1	0.517203	1.53357	35.2618	42	66	"cellular protein catabolic process"
"GO:0070661"	0.062101	1	0.535933	1.34284	68.9209	78	129	"leukocyte proliferation"
"GO:0051240"	0.0634072	1	0.546611	1.23942	126.088	138	236	"positive regulation of multicellular organismal process"
"GO:0010243"	0.0636019	1	0.54712	1.29775	86.0175	96	161	"response to organonitrogen compound"
"GO:0030324"	0.0636736	1	0.54712	1.37884	57.7012	66	108	"lung development"
"GO:0010608"	0.0638067	1	0.54712	1.41306	50.2214	58	94	"posttranscriptional regulation of gene expression"
"GO:0021536"	0.063825	1	0.54712	1.69255	23.5079	29	44	"diencephalon development"
"GO:0051641"	0.0639042	1	0.54712	1.14676	320.028	338	599	"cellular localization"
"GO:0055017"	0.0640871	1	0.54712	2.1239	12.8225	17	24	"cardiac muscle tissue growth"
"GO:0051100"	0.0640871	1	0.54712	2.1239	12.8225	17	24	"negative regulation of binding"
"GO:0048015"	0.0640871	1	0.54712	2.1239	12.8225	17	24	"phosphatidylinositol-mediated signaling"
"GO:0048017"	0.0640871	1	0.54712	2.1239	12.8225	17	24	"inositol lipid-mediated signaling"
"GO:0042472"	0.0647978	1	0.552593	1.5072	36.3304	43	68	"inner ear morphogenesis"
"GO:0050896"	0.0648914	1	0.552797	1.0901	1253.4	1281	2346	"response to stimulus"
"GO:0018105"	0.0653379	1	0.555407	1.75045	20.8365	26	39	"peptidyl-serine phosphorylation"
"GO:0051783"	0.0653379	1	0.555407	1.75045	20.8365	26	39	"regulation of nuclear division"
"GO:0060419"	0.0659914	1	0.559164	1.94394	15.4938	20	29	"heart growth"
"GO:0035637"	0.0659914	1	0.559164	1.94394	15.4938	20	29	"multicellular organismal signaling"
"GO:0061387"	0.0659914	1	0.559164	1.94394	15.4938	20	29	"regulation of extent of cell growth"
"GO:0010038"	0.0661916	1	0.559665	1.82955	18.1652	23	34	"response to metal ion"
"GO:0021782"	0.0661916	1	0.559665	1.82955	18.1652	23	34	"glial cell development"
"GO:0006402"	0.0670441	1	0.564304	2.62215	8.54832	12	16	"mRNA catabolic process"
"GO:0046330"	0.0670441	1	0.564304	2.62215	8.54832	12	16	"positive regulation of JNK cascade"
"GO:0006984"	0.0670441	1	0.564304	2.62215	8.54832	12	16	"ER-nucleus signaling pathway"
"GO:0010720"	0.0670961	1	0.564304	1.44223	43.8102	51	82	"positive regulation of cell development"
"GO:0050870"	0.0670961	1	0.564304	1.44223	43.8102	51	82	"positive regulation of T cell activation"
"GO:0014706"	0.0682802	1	0.573655	1.27089	96.7029	107	181	"striated muscle tissue development"
"GO:0016310"	0.0685241	1	0.575095	1.15767	262.861	279	492	"phosphorylation"
"GO:0071496"	0.0709592	1	0.594886	1.64139	24.5764	30	46	"cellular response to external stimulus"
"GO:0007264"	0.0714668	1	0.594886	1.54311	30.9877	37	58	"small GTPase mediated signal transduction"
"GO:0008610"	0.073321	1	0.594886	1.33453	64.6467	73	121	"lipid biosynthetic process"
"GO:0006260"	0.0733291	1	0.594886	1.68785	21.9051	27	41	"DNA replication"
"GO:0032675"	0.0733291	1	0.594886	1.68785	21.9051	27	41	"regulation of interleukin-6 production"
"GO:0045600"	0.073586	1	0.594886	2.18569	11.2197	15	21	"positive regulation of fat cell differentiation"
"GO:0048665"	0.073586	1	0.594886	2.18569	11.2197	15	21	"neuron fate specification"
"GO:0006475"	0.073586	1	0.594886	2.18569	11.2197	15	21	"internal protein amino acid acetylation"
"GO:0001825"	0.073586	1	0.594886	2.18569	11.2197	15	21	"blastocyst formation"
"GO:0021795"	0.073586	1	0.594886	2.18569	11.2197	15	21	"cerebral cortex cell migration"
"GO:0018393"	0.073586	1	0.594886	2.18569	11.2197	15	21	"internal peptidyl-lysine acetylation"
"GO:0033598"	0.073586	1	0.594886	2.18569	11.2197	15	21	"mammary gland epithelial cell proliferation"
"GO:0016573"	0.073586	1	0.594886	2.18569	11.2197	15	21	"histone acetylation"
"GO:0048193"	0.073586	1	0.594886	2.18569	11.2197	15	21	"Golgi vesicle transport"
"GO:0050854"	0.073586	1	0.594886	2.18569	11.2197	15	21	"regulation of antigen receptor-mediated signaling pathway"
"GO:0035270"	0.0736012	1	0.594886	1.49651	34.7276	41	65	"endocrine system development"
"GO:0043085"	0.0738757	1	0.594886	1.25256	103.648	114	194	"positive regulation of catalytic activity"
"GO:0051179"	0.0746554	1	0.594886	1.09719	741.567	765	1388	"localization"
"GO:0002429"	0.0748648	1	0.594886	1.56685	28.3163	34	53	"immune response-activating cell surface receptor signaling pathway"
"GO:0042129"	0.0749613	1	0.594886	1.46032	38.4675	45	72	"regulation of T cell proliferation"
"GO:0006687"	0.0751868	1	0.594886	2.9126	6.94551	10	13	"glycosphingolipid metabolic process"
"GO:0046129"	0.0751868	1	0.594886	2.9126	6.94551	10	13	"purine ribonucleoside biosynthetic process"
"GO:0001502"	0.0751868	1	0.594886	2.9126	6.94551	10	13	"cartilage condensation"
"GO:0030858"	0.0751868	1	0.594886	2.9126	6.94551	10	13	"positive regulation of epithelial cell differentiation"
"GO:0030968"	0.0751868	1	0.594886	2.9126	6.94551	10	13	"endoplasmic reticulum unfolded protein response"
"GO:0021871"	0.0751868	1	0.594886	2.9126	6.94551	10	13	"forebrain regionalization"
"GO:0007595"	0.0751868	1	0.594886	2.9126	6.94551	10	13	"lactation"
"GO:0042451"	0.0751868	1	0.594886	2.9126	6.94551	10	13	"purine nucleoside biosynthetic process"
"GO:0051653"	0.0751868	1	0.594886	2.9126	6.94551	10	13	"spindle localization"
"GO:2001222"	0.0751868	1	0.594886	2.9126	6.94551	10	13	"regulation of neuron migration"
"GO:2001240"	0.0751868	1	0.594886	2.9126	6.94551	10	13	"negative regulation of extrinsic apoptotic signaling pathway in absence of ligand"
"GO:1901099"	0.0751868	1	0.594886	2.9126	6.94551	10	13	"negative regulation of signal transduction in absence of ligand"
"GO:0034332"	0.0751868	1	0.594886	2.9126	6.94551	10	13	"adherens junction organization"
"GO:0048013"	0.0751868	1	0.594886	2.9126	6.94551	10	13	"ephrin receptor signaling pathway"
"GO:0014888"	0.0751868	1	0.594886	2.9126	6.94551	10	13	"striated muscle adaptation"
"GO:0046907"	0.0752932	1	0.594886	1.21414	137.307	149	257	"intracellular transport"
"GO:0032879"	0.0756935	1	0.594886	1.14572	285.835	302	535	"regulation of localization"
"GO:0043523"	0.0757235	1	0.594886	1.43141	42.2074	49	79	"regulation of neuron apoptotic process"
"GO:0009100"	0.0757235	1	0.594886	1.43141	42.2074	49	79	"glycoprotein metabolic process"
"GO:0050804"	0.0759498	1	0.594886	1.38818	49.6871	57	93	"regulation of synaptic transmission"
"GO:0045599"	0.0760921	1	0.594886	1.96763	13.891	18	26	"negative regulation of fat cell differentiation"
"GO:0032755"	0.0760921	1	0.594886	1.96763	13.891	18	26	"positive regulation of interleukin-6 production"
"GO:0032623"	0.0760921	1	0.594886	1.96763	13.891	18	26	"interleukin-2 production"
"GO:0043547"	0.0763255	1	0.594886	1.83693	16.5624	21	31	"positive regulation of GTPase activity"
"GO:0051099"	0.0763255	1	0.594886	1.83693	16.5624	21	31	"positive regulation of binding"
"GO:0008543"	0.0763255	1	0.594886	1.83693	16.5624	21	31	"fibroblast growth factor receptor signaling pathway"
"GO:0032868"	0.0775054	1	0.594886	1.5127	32.0562	38	60	"response to insulin"
"GO:0043406"	0.0782282	1	0.594886	1.59625	25.645	31	48	"positive regulation of MAP kinase activity"
"GO:0030098"	0.0794956	1	0.594886	1.26195	92.4288	102	173	"lymphocyte differentiation"
"GO:0009791"	0.0801731	1	0.594886	1.43938	39.536	46	74	"post-embryonic development"
"GO:1901214"	0.0805949	1	0.594886	1.41344	43.2759	50	81	"regulation of neuron death"
"GO:1902589"	0.0812614	1	0.594886	1.15644	234.545	249	439	"single-organism organelle organization"
"GO:0090330"	0.0813967	1	0.594886	Inf	2.13708	4	4	"regulation of platelet aggregation"
"GO:2000051"	0.0813967	1	0.594886	Inf	2.13708	4	4	"negative regulation of non-canonical Wnt signaling pathway"
"GO:0045634"	0.0813967	1	0.594886	Inf	2.13708	4	4	"regulation of melanocyte differentiation"
"GO:0045607"	0.0813967	1	0.594886	Inf	2.13708	4	4	"regulation of auditory receptor cell differentiation"
"GO:0043569"	0.0813967	1	0.594886	Inf	2.13708	4	4	"negative regulation of insulin-like growth factor receptor signaling pathway"
"GO:0048642"	0.0813967	1	0.594886	Inf	2.13708	4	4	"negative regulation of skeletal muscle tissue development"
"GO:0090244"	0.0813967	1	0.594886	Inf	2.13708	4	4	"Wnt signaling pathway involved in somitogenesis"
"GO:0050932"	0.0813967	1	0.594886	Inf	2.13708	4	4	"regulation of pigment cell differentiation"
"GO:0006376"	0.0813967	1	0.594886	Inf	2.13708	4	4	"mRNA splice site selection"
"GO:0030002"	0.0813967	1	0.594886	Inf	2.13708	4	4	"cellular anion homeostasis"
"GO:0032317"	0.0813967	1	0.594886	Inf	2.13708	4	4	"regulation of Rap GTPase activity"
"GO:0032487"	0.0813967	1	0.594886	Inf	2.13708	4	4	"regulation of Rap protein signal transduction"
"GO:0046426"	0.0813967	1	0.594886	Inf	2.13708	4	4	"negative regulation of JAK-STAT cascade"
"GO:2000677"	0.0813967	1	0.594886	Inf	2.13708	4	4	"regulation of transcription regulatory region DNA binding"
"GO:2000678"	0.0813967	1	0.594886	Inf	2.13708	4	4	"negative regulation of transcription regulatory region DNA binding"
"GO:0030825"	0.0813967	1	0.594886	Inf	2.13708	4	4	"positive regulation of cGMP metabolic process"
"GO:0030828"	0.0813967	1	0.594886	Inf	2.13708	4	4	"positive regulation of cGMP biosynthetic process"
"GO:1900151"	0.0813967	1	0.594886	Inf	2.13708	4	4	"regulation of nuclear-transcribed mRNA catabolic process, deadenylation-dependent decay"
"GO:1900153"	0.0813967	1	0.594886	Inf	2.13708	4	4	"positive regulation of nuclear-transcribed mRNA catabolic process, deadenylation-dependent decay"
"GO:0060019"	0.0813967	1	0.594886	Inf	2.13708	4	4	"radial glial cell differentiation"
"GO:0010766"	0.0813967	1	0.594886	Inf	2.13708	4	4	"negative regulation of sodium ion transport"
"GO:0035067"	0.0813967	1	0.594886	Inf	2.13708	4	4	"negative regulation of histone acetylation"
"GO:0080182"	0.0813967	1	0.594886	Inf	2.13708	4	4	"histone H3-K4 trimethylation"
"GO:0001973"	0.0813967	1	0.594886	Inf	2.13708	4	4	"adenosine receptor signaling pathway"
"GO:0044786"	0.0813967	1	0.594886	Inf	2.13708	4	4	"cell cycle DNA replication"
"GO:0060333"	0.0813967	1	0.594886	Inf	2.13708	4	4	"interferon-gamma-mediated signaling pathway"
"GO:0060174"	0.0813967	1	0.594886	Inf	2.13708	4	4	"limb bud formation"
"GO:0021859"	0.0813967	1	0.594886	Inf	2.13708	4	4	"pyramidal neuron differentiation"
"GO:0035329"	0.0813967	1	0.594886	Inf	2.13708	4	4	"hippo signaling"
"GO:0021800"	0.0813967	1	0.594886	Inf	2.13708	4	4	"cerebral cortex tangential migration"
"GO:0060251"	0.0813967	1	0.594886	Inf	2.13708	4	4	"regulation of glial cell proliferation"
"GO:0060235"	0.0813967	1	0.594886	Inf	2.13708	4	4	"lens induction in camera-type eye"
"GO:0035404"	0.0813967	1	0.594886	Inf	2.13708	4	4	"histone-serine phosphorylation"
"GO:0060750"	0.0813967	1	0.594886	Inf	2.13708	4	4	"epithelial cell proliferation involved in mammary gland duct elongation"
"GO:0060729"	0.0813967	1	0.594886	Inf	2.13708	4	4	"intestinal epithelial structure maintenance"
"GO:0060743"	0.0813967	1	0.594886	Inf	2.13708	4	4	"epithelial cell maturation involved in prostate gland development"
"GO:0060745"	0.0813967	1	0.594886	Inf	2.13708	4	4	"mammary gland branching involved in pregnancy"
"GO:0071447"	0.0813967	1	0.594886	Inf	2.13708	4	4	"cellular response to hydroperoxide"
"GO:0060842"	0.0813967	1	0.594886	Inf	2.13708	4	4	"arterial endothelial cell differentiation"
"GO:0060526"	0.0813967	1	0.594886	Inf	2.13708	4	4	"prostate glandular acinus morphogenesis"
"GO:0060527"	0.0813967	1	0.594886	Inf	2.13708	4	4	"prostate epithelial cord arborization involved in prostate glandular acinus morphogenesis"
"GO:0060687"	0.0813967	1	0.594886	Inf	2.13708	4	4	"regulation of branching involved in prostate gland morphogenesis"
"GO:0007262"	0.0813967	1	0.594886	Inf	2.13708	4	4	"STAT protein import into nucleus"
"GO:0071205"	0.0813967	1	0.594886	Inf	2.13708	4	4	"protein localization to juxtaparanode region of axon"
"GO:0021960"	0.0813967	1	0.594886	Inf	2.13708	4	4	"anterior commissure morphogenesis"
"GO:0002175"	0.0813967	1	0.594886	Inf	2.13708	4	4	"protein localization to paranode region of axon"
"GO:0002138"	0.0813967	1	0.594886	Inf	2.13708	4	4	"retinoic acid biosynthetic process"
"GO:0035588"	0.0813967	1	0.594886	Inf	2.13708	4	4	"G-protein coupled purinergic receptor signaling pathway"
"GO:0051136"	0.0813967	1	0.594886	Inf	2.13708	4	4	"regulation of NK T cell differentiation"
"GO:0051138"	0.0813967	1	0.594886	Inf	2.13708	4	4	"positive regulation of NK T cell differentiation"
"GO:0002249"	0.0813967	1	0.594886	Inf	2.13708	4	4	"lymphocyte anergy"
"GO:0071692"	0.0813967	1	0.594886	Inf	2.13708	4	4	"protein localization to extracellular region"
"GO:0071694"	0.0813967	1	0.594886	Inf	2.13708	4	4	"maintenance of protein location in extracellular region"
"GO:0060900"	0.0813967	1	0.594886	Inf	2.13708	4	4	"embryonic camera-type eye formation"
"GO:0002870"	0.0813967	1	0.594886	Inf	2.13708	4	4	"T cell anergy"
"GO:0071679"	0.0813967	1	0.594886	Inf	2.13708	4	4	"commissural neuron axon guidance"
"GO:0051571"	0.0813967	1	0.594886	Inf	2.13708	4	4	"positive regulation of histone H3-K4 methylation"
"GO:0002667"	0.0813967	1	0.594886	Inf	2.13708	4	4	"regulation of T cell anergy"
"GO:0002669"	0.0813967	1	0.594886	Inf	2.13708	4	4	"positive regulation of T cell anergy"
"GO:0042149"	0.0813967	1	0.594886	Inf	2.13708	4	4	"cellular response to glucose starvation"
"GO:0002911"	0.0813967	1	0.594886	Inf	2.13708	4	4	"regulation of lymphocyte anergy"
"GO:0002913"	0.0813967	1	0.594886	Inf	2.13708	4	4	"positive regulation of lymphocyte anergy"
"GO:0072337"	0.0813967	1	0.594886	Inf	2.13708	4	4	"modified amino acid transport"
"GO:0014051"	0.0813967	1	0.594886	Inf	2.13708	4	4	"gamma-aminobutyric acid secretion"
"GO:0072193"	0.0813967	1	0.594886	Inf	2.13708	4	4	"ureter smooth muscle cell differentiation"
"GO:0086065"	0.0813967	1	0.594886	Inf	2.13708	4	4	"cell communication involved in cardiac conduction"
"GO:0034453"	0.0813967	1	0.594886	Inf	2.13708	4	4	"microtubule anchoring"
"GO:0003344"	0.0813967	1	0.594886	Inf	2.13708	4	4	"pericardium morphogenesis"
"GO:0086004"	0.0813967	1	0.594886	Inf	2.13708	4	4	"regulation of cardiac muscle cell contraction"
"GO:0016114"	0.0813967	1	0.594886	Inf	2.13708	4	4	"terpenoid biosynthetic process"
"GO:0003199"	0.0813967	1	0.594886	Inf	2.13708	4	4	"endocardial cushion to mesenchymal transition involved in heart valve formation"
"GO:0003160"	0.0813967	1	0.594886	Inf	2.13708	4	4	"endocardium morphogenesis"
"GO:0003163"	0.0813967	1	0.594886	Inf	2.13708	4	4	"sinoatrial node development"
"GO:0016102"	0.0813967	1	0.594886	Inf	2.13708	4	4	"diterpenoid biosynthetic process"
"GO:0003184"	0.0813967	1	0.594886	Inf	2.13708	4	4	"pulmonary valve morphogenesis"
"GO:0003177"	0.0813967	1	0.594886	Inf	2.13708	4	4	"pulmonary valve development"
"GO:0070255"	0.0813967	1	0.594886	Inf	2.13708	4	4	"regulation of mucus secretion"
"GO:0061013"	0.0813967	1	0.594886	Inf	2.13708	4	4	"regulation of mRNA catabolic process"
"GO:0061014"	0.0813967	1	0.594886	Inf	2.13708	4	4	"positive regulation of mRNA catabolic process"
"GO:0016572"	0.0813967	1	0.594886	Inf	2.13708	4	4	"histone phosphorylation"
"GO:0048260"	0.0813967	1	0.594886	Inf	2.13708	4	4	"positive regulation of receptor-mediated endocytosis"
"GO:0048259"	0.0813967	1	0.594886	Inf	2.13708	4	4	"regulation of receptor-mediated endocytosis"
"GO:0061309"	0.0813967	1	0.594886	Inf	2.13708	4	4	"cardiac neural crest cell development involved in outflow tract morphogenesis"
"GO:0070673"	0.0813967	1	0.594886	Inf	2.13708	4	4	"response to interleukin-18"
"GO:0031954"	0.0813967	1	0.594886	Inf	2.13708	4	4	"positive regulation of protein autophosphorylation"
"GO:0031987"	0.0813967	1	0.594886	Inf	2.13708	4	4	"locomotion involved in locomotory behavior"
"GO:0050862"	0.0813967	1	0.594886	Inf	2.13708	4	4	"positive regulation of T cell receptor signaling pathway"
"GO:0072091"	0.0814583	1	0.594886	1.63359	22.9736	28	43	"regulation of stem cell proliferation"
"GO:0031668"	0.0814583	1	0.594886	1.63359	22.9736	28	43	"cellular response to extracellular stimulus"
"GO:0048745"	0.0830083	1	0.597403	3.49404	5.3427	8	10	"smooth muscle tissue development"
"GO:0050922"	0.0830083	1	0.597403	3.49404	5.3427	8	10	"negative regulation of chemotaxis"
"GO:2000273"	0.0830083	1	0.597403	3.49404	5.3427	8	10	"positive regulation of receptor activity"
"GO:0032292"	0.0830083	1	0.597403	3.49404	5.3427	8	10	"peripheral nervous system axon ensheathment"
"GO:0006892"	0.0830083	1	0.597403	3.49404	5.3427	8	10	"post-Golgi vesicle-mediated transport"
"GO:0001893"	0.0830083	1	0.597403	3.49404	5.3427	8	10	"maternal placenta development"
"GO:0030204"	0.0830083	1	0.597403	3.49404	5.3427	8	10	"chondroitin sulfate metabolic process"
"GO:0010226"	0.0830083	1	0.597403	3.49404	5.3427	8	10	"response to lithium ion"
"GO:0010761"	0.0830083	1	0.597403	3.49404	5.3427	8	10	"fibroblast migration"
"GO:0001967"	0.0830083	1	0.597403	3.49404	5.3427	8	10	"suckling behavior"
"GO:0071285"	0.0830083	1	0.597403	3.49404	5.3427	8	10	"cellular response to lithium ion"
"GO:0071875"	0.0830083	1	0.597403	3.49404	5.3427	8	10	"adrenergic receptor signaling pathway"
"GO:0022011"	0.0830083	1	0.597403	3.49404	5.3427	8	10	"myelination in peripheral nervous system"
"GO:0031062"	0.0830083	1	0.597403	3.49404	5.3427	8	10	"positive regulation of histone methylation"
"GO:0072078"	0.0830083	1	0.597403	3.49404	5.3427	8	10	"nephron tubule morphogenesis"
"GO:0045830"	0.0830083	1	0.597403	3.49404	5.3427	8	10	"positive regulation of isotype switching"
"GO:0048545"	0.0843991	1	0.601933	1.68252	20.3023	25	38	"response to steroid hormone"
"GO:0001755"	0.0845854	1	0.601933	2.27241	9.61687	13	18	"neural crest cell migration"
"GO:0060444"	0.0845854	1	0.601933	2.27241	9.61687	13	18	"branching involved in mammary gland duct morphogenesis"
"GO:0035456"	0.0845854	1	0.601933	2.27241	9.61687	13	18	"response to interferon-beta"
"GO:0007435"	0.0845854	1	0.601933	2.27241	9.61687	13	18	"salivary gland morphogenesis"
"GO:0007266"	0.0845854	1	0.601933	2.27241	9.61687	13	18	"Rho protein signal transduction"
"GO:0035966"	0.0845854	1	0.601933	2.27241	9.61687	13	18	"response to topologically incorrect protein"
"GO:0035967"	0.0845854	1	0.601933	2.27241	9.61687	13	18	"cellular response to topologically incorrect protein"
"GO:0014070"	0.0852768	1	0.601933	1.31576	64.1124	72	120	"response to organic cyclic compound"
"GO:0010256"	0.0854596	1	0.601933	1.41989	40.6045	47	76	"endomembrane system organization"
"GO:0002757"	0.0855351	1	0.601933	1.39658	44.3444	51	83	"immune response-activating signal transduction"
"GO:0055007"	0.0856052	1	0.601933	1.55612	26.7135	32	50	"cardiac muscle cell differentiation"
"GO:0046849"	0.0867983	1	0.601933	1.74936	17.6309	22	33	"bone remodeling"
"GO:0015758"	0.0867983	1	0.601933	1.74936	17.6309	22	33	"glucose transport"
"GO:0071695"	0.0867983	1	0.601933	1.74936	17.6309	22	33	"anatomical structure maturation"
"GO:0042594"	0.0867983	1	0.601933	1.74936	17.6309	22	33	"response to starvation"
"GO:0008645"	0.0867983	1	0.601933	1.74936	17.6309	22	33	"hexose transport"
"GO:0050852"	0.0867983	1	0.601933	1.74936	17.6309	22	33	"T cell receptor signaling pathway"
"GO:0045668"	0.0879629	1	0.601933	1.99824	12.2882	16	23	"negative regulation of osteoblast differentiation"
"GO:0045669"	0.0879629	1	0.601933	1.99824	12.2882	16	23	"positive regulation of osteoblast differentiation"
"GO:0032092"	0.0879629	1	0.601933	1.99824	12.2882	16	23	"positive regulation of protein binding"
"GO:0021522"	0.0879629	1	0.601933	1.99824	12.2882	16	23	"spinal cord motor neuron differentiation"
"GO:0018394"	0.0879629	1	0.601933	1.99824	12.2882	16	23	"peptidyl-lysine acetylation"
"GO:0043217"	0.0881013	1	0.601933	5.23944	3.73989	6	7	"myelin maintenance"
"GO:0048703"	0.0881013	1	0.601933	5.23944	3.73989	6	7	"embryonic viscerocranium morphogenesis"
"GO:0048875"	0.0881013	1	0.601933	5.23944	3.73989	6	7	"chemical homeostasis within a tissue"
"GO:0048843"	0.0881013	1	0.601933	5.23944	3.73989	6	7	"negative regulation of axon extension involved in axon guidance"
"GO:0045683"	0.0881013	1	0.601933	5.23944	3.73989	6	7	"negative regulation of epidermis development"
"GO:2000050"	0.0881013	1	0.601933	5.23944	3.73989	6	7	"regulation of non-canonical Wnt signaling pathway"
"GO:0048505"	0.0881013	1	0.601933	5.23944	3.73989	6	7	"regulation of timing of cell differentiation"
"GO:0045922"	0.0881013	1	0.601933	5.23944	3.73989	6	7	"negative regulation of fatty acid metabolic process"
"GO:0045931"	0.0881013	1	0.601933	5.23944	3.73989	6	7	"positive regulation of mitotic cell cycle"
"GO:0010172"	0.0881013	1	0.601933	5.23944	3.73989	6	7	"embryonic body morphogenesis"
"GO:0060055"	0.0881013	1	0.601933	5.23944	3.73989	6	7	"angiogenesis involved in wound healing"
"GO:0010765"	0.0881013	1	0.601933	5.23944	3.73989	6	7	"positive regulation of sodium ion transport"
"GO:0001941"	0.0881013	1	0.601933	5.23944	3.73989	6	7	"postsynaptic membrane organization"
"GO:0021794"	0.0881013	1	0.601933	5.23944	3.73989	6	7	"thalamus development"
"GO:0021891"	0.0881013	1	0.601933	5.23944	3.73989	6	7	"olfactory bulb interneuron development"
"GO:0060231"	0.0881013	1	0.601933	5.23944	3.73989	6	7	"mesenchymal to epithelial transition"
"GO:0000038"	0.0881013	1	0.601933	5.23944	3.73989	6	7	"very long-chain fatty acid metabolic process"
"GO:0060693"	0.0881013	1	0.601933	5.23944	3.73989	6	7	"regulation of branching involved in salivary gland morphogenesis"
"GO:0060685"	0.0881013	1	0.601933	5.23944	3.73989	6	7	"regulation of prostatic bud formation"
"GO:0035883"	0.0881013	1	0.601933	5.23944	3.73989	6	7	"enteroendocrine cell differentiation"
"GO:0060644"	0.0881013	1	0.601933	5.23944	3.73989	6	7	"mammary gland epithelial cell differentiation"
"GO:0007214"	0.0881013	1	0.601933	5.23944	3.73989	6	7	"gamma-aminobutyric acid signaling pathway"
"GO:0060976"	0.0881013	1	0.601933	5.23944	3.73989	6	7	"coronary vasculature development"
"GO:0022408"	0.0881013	1	0.601933	5.23944	3.73989	6	7	"negative regulation of cell-cell adhesion"
"GO:0034383"	0.0881013	1	0.601933	5.23944	3.73989	6	7	"low-density lipoprotein particle clearance"
"GO:0072111"	0.0881013	1	0.601933	5.23944	3.73989	6	7	"cell proliferation involved in kidney development"
"GO:0072102"	0.0881013	1	0.601933	5.23944	3.73989	6	7	"glomerulus morphogenesis"
"GO:0072203"	0.0881013	1	0.601933	5.23944	3.73989	6	7	"cell proliferation involved in metanephros development"
"GO:0070293"	0.0881013	1	0.601933	5.23944	3.73989	6	7	"renal absorption"
"GO:0061098"	0.0881013	1	0.601933	5.23944	3.73989	6	7	"positive regulation of protein tyrosine kinase activity"
"GO:0048340"	0.0881013	1	0.601933	5.23944	3.73989	6	7	"paraxial mesoderm morphogenesis"
"GO:0061430"	0.0881013	1	0.601933	5.23944	3.73989	6	7	"bone trabecula morphogenesis"
"GO:0050857"	0.0881013	1	0.601933	5.23944	3.73989	6	7	"positive regulation of antigen receptor-mediated signaling pathway"
"GO:0048711"	0.0881013	1	0.601933	5.23944	3.73989	6	7	"positive regulation of astrocyte differentiation"
"GO:0090100"	0.0882337	1	0.601933	1.84607	14.9596	19	28	"positive regulation of transmembrane receptor protein serine/threonine kinase signaling pathway"
"GO:0007492"	0.0882337	1	0.601933	1.84607	14.9596	19	28	"endoderm development"
"GO:0071241"	0.0882337	1	0.601933	1.84607	14.9596	19	28	"cellular response to inorganic substance"
"GO:0001704"	0.0882673	1	0.601933	1.50086	30.4534	36	57	"formation of primary germ layer"
"GO:0051248"	0.0891163	1	0.607201	1.28485	73.7293	82	138	"negative regulation of protein metabolic process"
"GO:0051223"	0.0899125	1	0.612099	1.36333	49.1529	56	92	"regulation of protein transport"
"GO:0042692"	0.0905198	1	0.615705	1.27253	78.5377	87	147	"muscle cell differentiation"
"GO:0030335"	0.0906313	1	0.615936	1.42734	37.9332	44	71	"positive regulation of cell migration"
"GO:0060249"	0.0934832	1	0.634773	1.33676	53.9613	61	101	"anatomical structure homeostasis"
"GO:0060711"	0.0936642	1	0.635459	1.62475	21.3708	26	40	"labyrinthine layer development"
"GO:1902107"	0.0950875	1	0.644564	1.47236	31.5219	37	59	"positive regulation of leukocyte differentiation"
"GO:0051640"	0.095595	1	0.64745	1.36583	46.4815	53	87	"organelle localization"
"GO:0031329"	0.0961267	1	0.649847	1.27067	75.8664	84	142	"regulation of cellular catabolic process"
"GO:0051272"	0.096224	1	0.649847	1.38466	42.7416	49	80	"positive regulation of cellular component movement"
"GO:0048566"	0.0972995	1	0.649847	2.40277	8.01405	11	15	"embryonic digestive tract development"
"GO:0001935"	0.0972995	1	0.649847	2.40277	8.01405	11	15	"endothelial cell proliferation"
"GO:0007289"	0.0972995	1	0.649847	2.40277	8.01405	11	15	"spermatid nucleus differentiation"
"GO:0007617"	0.0972995	1	0.649847	2.40277	8.01405	11	15	"mating behavior"
"GO:0042481"	0.0972995	1	0.649847	2.40277	8.01405	11	15	"regulation of odontogenesis"
"GO:0072210"	0.0972995	1	0.649847	2.40277	8.01405	11	15	"metanephric nephron development"
"GO:0070233"	0.0972995	1	0.649847	2.40277	8.01405	11	15	"negative regulation of T cell apoptotic process"
"GO:1901184"	0.0972995	1	0.649847	2.40277	8.01405	11	15	"regulation of ERBB signaling pathway"
"GO:0050856"	0.0972995	1	0.649847	2.40277	8.01405	11	15	"regulation of T cell receptor signaling pathway"
"GO:0030705"	0.0973419	1	0.649847	1.67639	18.6995	23	35	"cytoskeleton-dependent intracellular transport"
"GO:0010631"	0.0973419	1	0.649847	1.67639	18.6995	23	35	"epithelial cell migration"
"GO:0010970"	0.0973419	1	0.649847	1.67639	18.6995	23	35	"microtubule-based transport"
"GO:0031016"	0.0973419	1	0.649847	1.67639	18.6995	23	35	"pancreas development"
"GO:0003208"	0.0973419	1	0.649847	1.67639	18.6995	23	35	"cardiac ventricle morphogenesis"
"GO:0050885"	0.0973419	1	0.649847	1.67639	18.6995	23	35	"neuromuscular process controlling balance"
"GO:0050851"	0.0979948	1	0.653656	1.5442	25.1107	30	47	"antigen receptor-mediated signaling pathway"
"GO:0000165"	0.0992569	1	0.661518	1.23387	95.1001	104	178	"MAPK cascade"
"GO:0032147"	0.100591	1	0.669847	1.48789	28.8506	34	54	"activation of protein kinase activity"
"GO:0050769"	0.101966	1	0.676193	1.44633	32.5905	38	61	"positive regulation of neurogenesis"
"GO:0019226"	0.101999	1	0.676193	2.03924	10.6854	14	20	"transmission of nerve impulse"
"GO:0046638"	0.101999	1	0.676193	2.03924	10.6854	14	20	"positive regulation of alpha-beta T cell differentiation"
"GO:0007569"	0.101999	1	0.676193	2.03924	10.6854	14	20	"cell aging"
"GO:0016197"	0.101999	1	0.676193	2.03924	10.6854	14	20	"endosomal transport"
"GO:0046717"	0.102311	1	0.676193	1.85764	13.3568	17	25	"acid secretion"
"GO:0046637"	0.102311	1	0.676193	1.85764	13.3568	17	25	"regulation of alpha-beta T cell differentiation"
"GO:0071248"	0.102311	1	0.676193	1.85764	13.3568	17	25	"cellular response to metal ion"
"GO:0045732"	0.102311	1	0.676193	1.85764	13.3568	17	25	"positive regulation of protein catabolic process"
"GO:1901698"	0.105439	1	0.696284	1.22438	97.2372	106	182	"response to nitrogen compound"
"GO:1901566"	0.105886	1	0.698652	1.26178	74.2636	82	139	"organonitrogen compound biosynthetic process"
"GO:0006644"	0.106345	1	0.70052	1.50694	26.1792	31	49	"phospholipid metabolic process"
"GO:0040029"	0.106345	1	0.70052	1.50694	26.1792	31	49	"regulation of gene expression, epigenetic"
"GO:0048469"	0.107195	1	0.705527	1.35369	44.8787	51	84	"cell maturation"
"GO:0008643"	0.107902	1	0.709597	1.61463	19.768	24	37	"carbohydrate transport"
"GO:0051235"	0.108161	1	0.710706	1.45864	29.9191	35	56	"maintenance of location"
"GO:0097285"	0.108569	1	0.712799	1.21982	98.3057	107	184	"cell-type specific apoptotic process"
"GO:0061061"	0.109373	1	0.717481	1.18876	128.225	138	240	"muscle structure development"
"GO:0061245"	0.111883	1	0.722249	2.62039	6.41124	9	12	"establishment or maintenance of bipolar cell polarity"
"GO:0090190"	0.111883	1	0.722249	2.62039	6.41124	9	12	"positive regulation of branching involved in ureteric bud morphogenesis"
"GO:0001706"	0.111883	1	0.722249	2.62039	6.41124	9	12	"endoderm formation"
"GO:0001832"	0.111883	1	0.722249	2.62039	6.41124	9	12	"blastocyst growth"
"GO:0035088"	0.111883	1	0.722249	2.62039	6.41124	9	12	"establishment or maintenance of apical/basal cell polarity"
"GO:0001936"	0.111883	1	0.722249	2.62039	6.41124	9	12	"regulation of endothelial cell proliferation"
"GO:0060384"	0.111883	1	0.722249	2.62039	6.41124	9	12	"innervation"
"GO:0002070"	0.111883	1	0.722249	2.62039	6.41124	9	12	"epithelial cell maturation"
"GO:0021591"	0.111883	1	0.722249	2.62039	6.41124	9	12	"ventricular system development"
"GO:0051055"	0.111883	1	0.722249	2.62039	6.41124	9	12	"negative regulation of lipid biosynthetic process"
"GO:0007157"	0.111883	1	0.722249	2.62039	6.41124	9	12	"heterophilic cell-cell adhesion"
"GO:0071897"	0.111883	1	0.722249	2.62039	6.41124	9	12	"DNA biosynthetic process"
"GO:0002507"	0.111883	1	0.722249	2.62039	6.41124	9	12	"tolerance induction"
"GO:0051568"	0.111883	1	0.722249	2.62039	6.41124	9	12	"histone H3-K4 methylation"
"GO:0042787"	0.111883	1	0.722249	2.62039	6.41124	9	12	"protein ubiquitination involved in ubiquitin-dependent protein catabolic process"
"GO:0003338"	0.111883	1	0.722249	2.62039	6.41124	9	12	"metanephros morphogenesis"
"GO:0070373"	0.111883	1	0.722249	2.62039	6.41124	9	12	"negative regulation of ERK1 and ERK2 cascade"
"GO:0070646"	0.111883	1	0.722249	2.62039	6.41124	9	12	"protein modification by small protein removal"
"GO:0045621"	0.112317	1	0.722249	1.53085	23.5079	28	44	"positive regulation of lymphocyte differentiation"
"GO:0030522"	0.112317	1	0.722249	1.53085	23.5079	28	44	"intracellular receptor signaling pathway"
"GO:0016051"	0.112317	1	0.722249	1.53085	23.5079	28	44	"carbohydrate biosynthetic process"
"GO:0048813"	0.112543	1	0.722249	1.66924	17.0966	21	32	"dendrite morphogenesis"
"GO:0044344"	0.112543	1	0.722249	1.66924	17.0966	21	32	"cellular response to fibroblast growth factor stimulus"
"GO:0071774"	0.112543	1	0.722249	1.66924	17.0966	21	32	"response to fibroblast growth factor"
"GO:0007585"	0.112543	1	0.722249	1.66924	17.0966	21	32	"respiratory gaseous exchange"
"GO:0031669"	0.112543	1	0.722249	1.66924	17.0966	21	32	"cellular response to nutrient levels"
"GO:0046039"	0.11274	1	0.722249	1.33957	45.9472	52	86	"GTP metabolic process"
"GO:1901068"	0.11274	1	0.722249	1.33957	45.9472	52	86	"guanosine-containing compound metabolic process"
"GO:1901069"	0.11274	1	0.722249	1.33957	45.9472	52	86	"guanosine-containing compound catabolic process"
"GO:0051146"	0.113806	1	0.728485	1.27827	63.0439	70	118	"striated muscle cell differentiation"
"GO:0001824"	0.11472	1	0.733154	1.47361	27.2478	32	51	"blastocyst development"
"GO:0007219"	0.11472	1	0.733154	1.47361	27.2478	32	51	"Notch signaling pathway"
"GO:0033077"	0.115759	1	0.738565	1.43204	30.9877	36	58	"T cell differentiation in thymus"
"GO:0035265"	0.115759	1	0.738565	1.43204	30.9877	36	58	"organ growth"
"GO:2001234"	0.115846	1	0.738565	1.40051	34.7276	40	65	"negative regulation of apoptotic signaling pathway"
"GO:0048708"	0.116515	1	0.740297	1.74828	14.4253	18	27	"astrocyte differentiation"
"GO:0032320"	0.116515	1	0.740297	1.74828	14.4253	18	27	"positive regulation of Ras GTPase activity"
"GO:0043433"	0.116515	1	0.740297	1.74828	14.4253	18	27	"negative regulation of sequence-specific DNA binding transcription factor activity"
"GO:0040017"	0.118319	1	0.740297	1.32625	47.0158	53	88	"positive regulation of locomotion"
"GO:0050931"	0.118725	1	0.740297	2.09685	9.0826	12	17	"pigment cell differentiation"
"GO:0001782"	0.118725	1	0.740297	2.09685	9.0826	12	17	"B cell homeostasis"
"GO:0030518"	0.118725	1	0.740297	2.09685	9.0826	12	17	"intracellular steroid hormone receptor signaling pathway"
"GO:0006940"	0.118725	1	0.740297	2.09685	9.0826	12	17	"regulation of smooth muscle contraction"
"GO:0060445"	0.118725	1	0.740297	2.09685	9.0826	12	17	"branching involved in salivary gland morphogenesis"
"GO:0051092"	0.118725	1	0.740297	2.09685	9.0826	12	17	"positive regulation of NF-kappaB transcription factor activity"
"GO:0060795"	0.118725	1	0.740297	2.09685	9.0826	12	17	"cell fate commitment involved in formation of primary germ layer"
"GO:0042596"	0.118725	1	0.740297	2.09685	9.0826	12	17	"fear response"
"GO:0014066"	0.118725	1	0.740297	2.09685	9.0826	12	17	"regulation of phosphatidylinositol 3-kinase signaling"
"GO:0031503"	0.118725	1	0.740297	2.09685	9.0826	12	17	"protein complex localization"
"GO:0043487"	0.118725	1	0.740297	2.09685	9.0826	12	17	"regulation of RNA stability"
"GO:0045879"	0.118725	1	0.740297	2.09685	9.0826	12	17	"negative regulation of smoothened signaling pathway"
"GO:0051347"	0.119013	1	0.740297	1.29337	55.5641	62	104	"positive regulation of transferase activity"
"GO:0019098"	0.119081	1	0.740297	1.87267	11.7539	15	22	"reproductive behavior"
"GO:0055024"	0.119081	1	0.740297	1.87267	11.7539	15	22	"regulation of cardiac muscle tissue development"
"GO:0032663"	0.119081	1	0.740297	1.87267	11.7539	15	22	"regulation of interleukin-2 production"
"GO:0002292"	0.119081	1	0.740297	1.87267	11.7539	15	22	"T cell differentiation involved in immune response"
"GO:0002293"	0.119081	1	0.740297	1.87267	11.7539	15	22	"alpha-beta T cell differentiation involved in immune response"
"GO:0006469"	0.121643	1	0.740297	1.49218	24.5764	29	46	"negative regulation of protein kinase activity"
"GO:0043254"	0.121643	1	0.740297	1.49218	24.5764	29	46	"regulation of protein complex assembly"
"GO:0010721"	0.123099	1	0.740297	1.4436	28.3163	33	53	"negative regulation of cell development"
"GO:0043524"	0.123372	1	0.740297	1.40776	32.0562	37	60	"negative regulation of neuron apoptotic process"
"GO:1901215"	0.123372	1	0.740297	1.40776	32.0562	37	60	"negative regulation of neuron death"
"GO:0015031"	0.124018	1	0.740297	1.19412	108.457	117	203	"protein transport"
"GO:0006397"	0.124577	1	0.740297	1.60292	18.1652	22	34	"mRNA processing"
"GO:0060688"	0.124577	1	0.740297	1.60292	18.1652	22	34	"regulation of morphogenesis of a branching structure"
"GO:0015749"	0.124577	1	0.740297	1.60292	18.1652	22	34	"monosaccharide transport"
"GO:0003143"	0.124577	1	0.740297	1.60292	18.1652	22	34	"embryonic heart tube morphogenesis"
"GO:0097479"	0.124577	1	0.740297	1.60292	18.1652	22	34	"synaptic vesicle localization"
"GO:0044092"	0.125451	1	0.740297	1.21548	89.2231	97	167	"negative regulation of molecular function"
"GO:0032880"	0.128148	1	0.740297	1.24308	71.058	78	133	"regulation of protein localization"
"GO:1901532"	0.128191	1	0.740297	3.05618	4.80843	7	9	"regulation of hematopoietic progenitor cell differentiation"
"GO:0055012"	0.128191	1	0.740297	3.05618	4.80843	7	9	"ventricular cardiac muscle cell differentiation"
"GO:0045933"	0.128191	1	0.740297	3.05618	4.80843	7	9	"positive regulation of muscle contraction"
"GO:0030042"	0.128191	1	0.740297	3.05618	4.80843	7	9	"actin filament depolymerization"
"GO:0006349"	0.128191	1	0.740297	3.05618	4.80843	7	9	"regulation of gene expression by genetic imprinting"
"GO:0032309"	0.128191	1	0.740297	3.05618	4.80843	7	9	"icosanoid secretion"
"GO:0001833"	0.128191	1	0.740297	3.05618	4.80843	7	9	"inner cell mass cell proliferation"
"GO:0010165"	0.128191	1	0.740297	3.05618	4.80843	7	9	"response to X-ray"
"GO:0030520"	0.128191	1	0.740297	3.05618	4.80843	7	9	"intracellular estrogen receptor signaling pathway"
"GO:0006925"	0.128191	1	0.740297	3.05618	4.80843	7	9	"inflammatory cell apoptotic process"
"GO:0032922"	0.128191	1	0.740297	3.05618	4.80843	7	9	"circadian regulation of gene expression"
"GO:0010874"	0.128191	1	0.740297	3.05618	4.80843	7	9	"regulation of cholesterol efflux"
"GO:0001938"	0.128191	1	0.740297	3.05618	4.80843	7	9	"positive regulation of endothelial cell proliferation"
"GO:0010669"	0.128191	1	0.740297	3.05618	4.80843	7	9	"epithelial structure maintenance"
"GO:0030903"	0.128191	1	0.740297	3.05618	4.80843	7	9	"notochord development"
"GO:0060736"	0.128191	1	0.740297	3.05618	4.80843	7	9	"prostate gland growth"
"GO:0071453"	0.128191	1	0.740297	3.05618	4.80843	7	9	"cellular response to oxygen levels"
"GO:0071542"	0.128191	1	0.740297	3.05618	4.80843	7	9	"dopaminergic neuron differentiation"
"GO:0040037"	0.128191	1	0.740297	3.05618	4.80843	7	9	"negative regulation of fibroblast growth factor receptor signaling pathway"
"GO:0002820"	0.128191	1	0.740297	3.05618	4.80843	7	9	"negative regulation of adaptive immune response"
"GO:0000288"	0.128191	1	0.740297	3.05618	4.80843	7	9	"nuclear-transcribed mRNA catabolic process, deadenylation-dependent decay"
"GO:0042304"	0.128191	1	0.740297	3.05618	4.80843	7	9	"regulation of fatty acid biosynthetic process"
"GO:2001212"	0.128191	1	0.740297	3.05618	4.80843	7	9	"regulation of vasculogenesis"
"GO:0072224"	0.128191	1	0.740297	3.05618	4.80843	7	9	"metanephric glomerulus development"
"GO:0072215"	0.128191	1	0.740297	3.05618	4.80843	7	9	"regulation of metanephros development"
"GO:0003161"	0.128191	1	0.740297	3.05618	4.80843	7	9	"cardiac conduction system development"
"GO:0003207"	0.128191	1	0.740297	3.05618	4.80843	7	9	"cardiac chamber formation"
"GO:0048302"	0.128191	1	0.740297	3.05618	4.80843	7	9	"regulation of isotype switching to IgG isotypes"
"GO:0031649"	0.128191	1	0.740297	3.05618	4.80843	7	9	"heat generation"
"GO:0048291"	0.128191	1	0.740297	3.05618	4.80843	7	9	"isotype switching to IgG isotypes"
"GO:0046328"	0.128912	1	0.740297	1.5158	21.9051	26	41	"regulation of JNK cascade"
"GO:0002088"	0.128912	1	0.740297	1.5158	21.9051	26	41	"lens development in camera-type eye"
"GO:0043087"	0.129814	1	0.740297	1.36147	36.8647	42	69	"regulation of GTPase activity"
"GO:0097190"	0.130349	1	0.740297	1.1868	110.594	119	207	"apoptotic signaling pathway"
"GO:0071901"	0.130494	1	0.740297	1.66078	15.4938	19	29	"negative regulation of protein serine/threonine kinase activity"
"GO:0008286"	0.130494	1	0.740297	1.66078	15.4938	19	29	"insulin receptor signaling pathway"
"GO:0001708"	0.130939	1	0.740297	1.4578	25.645	30	48	"cell fate specification"
"GO:0035023"	0.130939	1	0.740297	1.4578	25.645	30	48	"regulation of Rho protein signal transduction"
"GO:0043491"	0.130939	1	0.740297	1.4578	25.645	30	48	"protein kinase B signaling"
"GO:0050768"	0.130939	1	0.740297	1.4578	25.645	30	48	"negative regulation of neurogenesis"
"GO:0032318"	0.131467	1	0.740297	1.41645	29.3849	34	55	"regulation of Ras GTPase activity"
"GO:0006184"	0.132181	1	0.740297	1.31333	45.413	51	85	"GTP catabolic process"
"GO:0023014"	0.132324	1	0.740297	1.20038	96.1687	104	180	"signal transduction by phosphorylation"
"GO:0050790"	0.133232	1	0.740297	1.13477	198.214	209	371	"regulation of catalytic activity"
"GO:0006473"	0.135714	1	0.740297	1.74773	12.8225	16	24	"protein acetylation"
"GO:0003333"	0.135714	1	0.740297	1.74773	12.8225	16	24	"amino acid transmembrane transport"
"GO:0034103"	0.135714	1	0.740297	1.74773	12.8225	16	24	"regulation of tissue remodeling"
"GO:0010565"	0.136471	1	0.740297	1.54679	19.2337	23	36	"regulation of cellular ketone metabolic process"
"GO:0051048"	0.136471	1	0.740297	1.54679	19.2337	23	36	"negative regulation of secretion"
"GO:0051705"	0.136471	1	0.740297	1.54679	19.2337	23	36	"multi-organism behavior"
"GO:0032259"	0.136806	1	0.740297	1.34403	37.9332	43	71	"methylation"
"GO:0033124"	0.136806	1	0.740297	1.34403	37.9332	43	71	"regulation of GTP catabolic process"
"GO:0042326"	0.138214	1	0.740297	1.30075	46.4815	52	87	"negative regulation of phosphorylation"
"GO:0032370"	0.138857	1	0.740297	2.18354	7.47978	10	14	"positive regulation of lipid transport"
"GO:0030325"	0.138857	1	0.740297	2.18354	7.47978	10	14	"adrenal gland development"
"GO:0032200"	0.138857	1	0.740297	2.18354	7.47978	10	14	"telomere organization"
"GO:0010770"	0.138857	1	0.740297	2.18354	7.47978	10	14	"positive regulation of cell morphogenesis involved in differentiation"
"GO:0060317"	0.138857	1	0.740297	2.18354	7.47978	10	14	"cardiac epithelial to mesenchymal transition"
"GO:0007044"	0.138857	1	0.740297	2.18354	7.47978	10	14	"cell-substrate junction assembly"
"GO:0035335"	0.138857	1	0.740297	2.18354	7.47978	10	14	"peptidyl-tyrosine dephosphorylation"
"GO:0007141"	0.138857	1	0.740297	2.18354	7.47978	10	14	"male meiosis I"
"GO:0000723"	0.138857	1	0.740297	2.18354	7.47978	10	14	"telomere maintenance"
"GO:0048490"	0.138857	1	0.740297	2.18354	7.47978	10	14	"anterograde synaptic vesicle transport"
"GO:0097306"	0.138857	1	0.740297	2.18354	7.47978	10	14	"cellular response to alcohol"
"GO:0043484"	0.138857	1	0.740297	2.18354	7.47978	10	14	"regulation of RNA splicing"
"GO:0043113"	0.138857	1	0.740297	2.18354	7.47978	10	14	"receptor clustering"
"GO:0044705"	0.139257	1	0.740297	1.89289	10.1511	13	19	"multi-organism reproductive behavior"
"GO:0031018"	0.139257	1	0.740297	1.89289	10.1511	13	19	"endocrine pancreas development"
"GO:0048265"	0.139257	1	0.740297	1.89289	10.1511	13	19	"response to pain"
"GO:0033157"	0.139301	1	0.740297	1.47564	22.9736	27	43	"regulation of intracellular protein transport"
"GO:0006310"	0.139809	1	0.740297	1.39176	30.4534	35	57	"DNA recombination"
"GO:0009101"	0.139809	1	0.740297	1.39176	30.4534	35	57	"glycoprotein biosynthetic process"
"GO:0045765"	0.139809	1	0.740297	1.39176	30.4534	35	57	"regulation of angiogenesis"
"GO:0071407"	0.140185	1	0.740297	1.42704	26.7135	31	50	"cellular response to organic cyclic compound"
"GO:0042384"	0.140185	1	0.740297	1.42704	26.7135	31	50	"cilium assembly"
"GO:0033673"	0.140185	1	0.740297	1.42704	26.7135	31	50	"negative regulation of kinase activity"
"GO:0070371"	0.140185	1	0.740297	1.42704	26.7135	31	50	"ERK1 and ERK2 cascade"
"GO:0045936"	0.140854	1	0.740297	1.27979	51.2899	57	96	"negative regulation of phosphate metabolic process"
"GO:0010563"	0.140854	1	0.740297	1.27979	51.2899	57	96	"negative regulation of phosphorus metabolic process"
"GO:0001894"	0.141104	1	0.740297	1.31298	42.7416	48	80	"tissue homeostasis"
"GO:1901655"	0.144756	1	0.740297	4.36462	3.20562	5	6	"cellular response to ketone"
"GO:0061101"	0.144756	1	0.740297	4.36462	3.20562	5	6	"neuroendocrine cell differentiation"
"GO:0048664"	0.144756	1	0.740297	4.36462	3.20562	5	6	"neuron fate determination"
"GO:0043584"	0.144756	1	0.740297	4.36462	3.20562	5	6	"nose development"
"GO:0045930"	0.144756	1	0.740297	4.36462	3.20562	5	6	"negative regulation of mitotic cell cycle"
"GO:0032392"	0.144756	1	0.740297	4.36462	3.20562	5	6	"DNA geometric change"
"GO:0006342"	0.144756	1	0.740297	4.36462	3.20562	5	6	"chromatin silencing"
"GO:0032303"	0.144756	1	0.740297	4.36462	3.20562	5	6	"regulation of icosanoid secretion"
"GO:0032305"	0.144756	1	0.740297	4.36462	3.20562	5	6	"positive regulation of icosanoid secretion"
"GO:0032495"	0.144756	1	0.740297	4.36462	3.20562	5	6	"response to muramyl dipeptide"
"GO:2000278"	0.144756	1	0.740297	4.36462	3.20562	5	6	"regulation of DNA biosynthetic process"
"GO:0030277"	0.144756	1	0.740297	4.36462	3.20562	5	6	"maintenance of gastrointestinal epithelium"
"GO:0010460"	0.144756	1	0.740297	4.36462	3.20562	5	6	"positive regulation of heart rate"
"GO:0032508"	0.144756	1	0.740297	4.36462	3.20562	5	6	"DNA duplex unwinding"
"GO:0001660"	0.144756	1	0.740297	4.36462	3.20562	5	6	"fever generation"
"GO:1900115"	0.144756	1	0.740297	4.36462	3.20562	5	6	"extracellular regulation of signal transduction"
"GO:1900116"	0.144756	1	0.740297	4.36462	3.20562	5	6	"extracellular negative regulation of signal transduction"
"GO:0035066"	0.144756	1	0.740297	4.36462	3.20562	5	6	"positive regulation of histone acetylation"
"GO:0001954"	0.144756	1	0.740297	4.36462	3.20562	5	6	"positive regulation of cell-matrix adhesion"
"GO:0060379"	0.144756	1	0.740297	4.36462	3.20562	5	6	"cardiac muscle cell myoblast differentiation"
"GO:0060346"	0.144756	1	0.740297	4.36462	3.20562	5	6	"bone trabecula formation"
"GO:0009312"	0.144756	1	0.740297	4.36462	3.20562	5	6	"oligosaccharide biosynthetic process"
"GO:0060136"	0.144756	1	0.740297	4.36462	3.20562	5	6	"embryonic process involved in female pregnancy"
"GO:0021877"	0.144756	1	0.740297	4.36462	3.20562	5	6	"forebrain neuron fate commitment"
"GO:0021826"	0.144756	1	0.740297	4.36462	3.20562	5	6	"substrate-independent telencephalic tangential migration"
"GO:0021843"	0.144756	1	0.740297	4.36462	3.20562	5	6	"substrate-independent telencephalic tangential interneuron migration"
"GO:0060767"	0.144756	1	0.740297	4.36462	3.20562	5	6	"epithelial cell proliferation involved in prostate gland development"
"GO:0009112"	0.144756	1	0.740297	4.36462	3.20562	5	6	"nucleobase metabolic process"
"GO:0060742"	0.144756	1	0.740297	4.36462	3.20562	5	6	"epithelial cell differentiation involved in prostate gland development"
"GO:0021683"	0.144756	1	0.740297	4.36462	3.20562	5	6	"cerebellar granular layer morphogenesis"
"GO:0033327"	0.144756	1	0.740297	4.36462	3.20562	5	6	"Leydig cell differentiation"
"GO:0060831"	0.144756	1	0.740297	4.36462	3.20562	5	6	"smoothened signaling pathway involved in dorsal/ventral neural tube patterning"
"GO:0038179"	0.144756	1	0.740297	4.36462	3.20562	5	6	"neurotrophin signaling pathway"
"GO:0060664"	0.144756	1	0.740297	4.36462	3.20562	5	6	"epithelial cell proliferation involved in salivary gland morphogenesis"
"GO:0021957"	0.144756	1	0.740297	4.36462	3.20562	5	6	"corticospinal tract morphogenesis"
"GO:0021978"	0.144756	1	0.740297	4.36462	3.20562	5	6	"telencephalon regionalization"
"GO:0000381"	0.144756	1	0.740297	4.36462	3.20562	5	6	"regulation of alternative mRNA splicing, via spliceosome"
"GO:0035581"	0.144756	1	0.740297	4.36462	3.20562	5	6	"sequestering of extracellular ligand from receptor"
"GO:0051825"	0.144756	1	0.740297	4.36462	3.20562	5	6	"adhesion to other organism involved in symbiotic interaction"
"GO:0002517"	0.144756	1	0.740297	4.36462	3.20562	5	6	"T cell tolerance induction"
"GO:0002664"	0.144756	1	0.740297	4.36462	3.20562	5	6	"regulation of T cell tolerance induction"
"GO:0002666"	0.144756	1	0.740297	4.36462	3.20562	5	6	"positive regulation of T cell tolerance induction"
"GO:0072087"	0.144756	1	0.740297	4.36462	3.20562	5	6	"renal vesicle development"
"GO:0072010"	0.144756	1	0.740297	4.36462	3.20562	5	6	"glomerular epithelium development"
"GO:0042506"	0.144756	1	0.740297	4.36462	3.20562	5	6	"tyrosine phosphorylation of Stat5 protein"
"GO:0003091"	0.144756	1	0.740297	4.36462	3.20562	5	6	"renal water homeostasis"
"GO:0072311"	0.144756	1	0.740297	4.36462	3.20562	5	6	"glomerular epithelial cell differentiation"
"GO:0014047"	0.144756	1	0.740297	4.36462	3.20562	5	6	"glutamate secretion"
"GO:0045080"	0.144756	1	0.740297	4.36462	3.20562	5	6	"positive regulation of chemokine biosynthetic process"
"GO:0072160"	0.144756	1	0.740297	4.36462	3.20562	5	6	"nephron tubule epithelial cell differentiation"
"GO:0072163"	0.144756	1	0.740297	4.36462	3.20562	5	6	"mesonephric epithelium development"
"GO:0072164"	0.144756	1	0.740297	4.36462	3.20562	5	6	"mesonephric tubule development"
"GO:0003337"	0.144756	1	0.740297	4.36462	3.20562	5	6	"mesenchymal to epithelial transition involved in metanephros morphogenesis"
"GO:0072112"	0.144756	1	0.740297	4.36462	3.20562	5	6	"glomerular visceral epithelial cell differentiation"
"GO:0086001"	0.144756	1	0.740297	4.36462	3.20562	5	6	"cardiac muscle cell action potential"
"GO:0034113"	0.144756	1	0.740297	4.36462	3.20562	5	6	"heterotypic cell-cell adhesion"
"GO:0097094"	0.144756	1	0.740297	4.36462	3.20562	5	6	"craniofacial suture morphogenesis"
"GO:0003263"	0.144756	1	0.740297	4.36462	3.20562	5	6	"cardioblast proliferation"
"GO:0003264"	0.144756	1	0.740297	4.36462	3.20562	5	6	"regulation of cardioblast proliferation"
"GO:0003266"	0.144756	1	0.740297	4.36462	3.20562	5	6	"regulation of secondary heart field cardioblast proliferation"
"GO:0070244"	0.144756	1	0.740297	4.36462	3.20562	5	6	"negative regulation of thymocyte apoptotic process"
"GO:0061036"	0.144756	1	0.740297	4.36462	3.20562	5	6	"positive regulation of cartilage development"
"GO:0048341"	0.144756	1	0.740297	4.36462	3.20562	5	6	"paraxial mesoderm formation"
"GO:0070741"	0.144756	1	0.740297	4.36462	3.20562	5	6	"response to interleukin-6"
"GO:0031620"	0.144756	1	0.740297	4.36462	3.20562	5	6	"regulation of fever generation"
"GO:0031622"	0.144756	1	0.740297	4.36462	3.20562	5	6	"positive regulation of fever generation"
"GO:0043353"	0.144756	1	0.740297	4.36462	3.20562	5	6	"enucleate erythrocyte differentiation"
"GO:0043388"	0.144756	1	0.740297	4.36462	3.20562	5	6	"positive regulation of DNA binding"
"GO:0090009"	0.144756	1	0.740297	4.36462	3.20562	5	6	"primitive streak formation"
"GO:0045717"	0.144756	1	0.740297	4.36462	3.20562	5	6	"negative regulation of fatty acid biosynthetic process"
"GO:0061318"	0.144756	1	0.740297	4.36462	3.20562	5	6	"renal filtration cell differentiation"
"GO:0043129"	0.144756	1	0.740297	4.36462	3.20562	5	6	"surfactant homeostasis"
"GO:0045814"	0.144756	1	0.740297	4.36462	3.20562	5	6	"negative regulation of gene expression, epigenetic"
"GO:0044711"	0.14525	1	0.740297	1.14397	158.678	168	297	"single-organism biosynthetic process"
"GO:0006259"	0.145536	1	0.740297	1.17999	105.251	113	197	"DNA metabolic process"
"GO:0060271"	0.148114	1	0.740297	1.36921	31.5219	36	59	"cilium morphogenesis"
"GO:0051052"	0.148114	1	0.740297	1.36921	31.5219	36	59	"regulation of DNA metabolic process"
"GO:0002768"	0.148114	1	0.740297	1.36921	31.5219	36	59	"immune response-regulating cell surface receptor signaling pathway"
"GO:0048167"	0.149365	1	0.740297	1.39934	27.7821	32	52	"regulation of synaptic plasticity"
"GO:0001707"	0.149584	1	0.740297	1.4402	24.0422	28	45	"mesoderm formation"
"GO:0032956"	0.149584	1	0.740297	1.4402	24.0422	28	45	"regulation of actin cytoskeleton organization"
"GO:0007565"	0.149584	1	0.740297	1.4402	24.0422	28	45	"female pregnancy"
"GO:0031214"	0.149584	1	0.740297	1.4402	24.0422	28	45	"biomineral tissue development"
"GO:0048332"	0.149584	1	0.740297	1.4402	24.0422	28	45	"mesoderm morphogenesis"
"GO:0006305"	0.151837	1	0.740297	1.65055	13.891	17	26	"DNA alkylation"
"GO:0006306"	0.151837	1	0.740297	1.65055	13.891	17	26	"DNA methylation"
"GO:0007628"	0.151837	1	0.740297	1.65055	13.891	17	26	"adult walking behavior"
"GO:0050873"	0.151837	1	0.740297	1.65055	13.891	17	26	"brown fat cell differentiation"
"GO:0043247"	0.152428	1	0.740297	Inf	1.60281	3	3	"telomere maintenance in response to DNA damage"
"GO:0090370"	0.152428	1	0.740297	Inf	1.60281	3	3	"negative regulation of cholesterol efflux"
"GO:0090192"	0.152428	1	0.740297	Inf	1.60281	3	3	"regulation of glomerulus development"
"GO:0090193"	0.152428	1	0.740297	Inf	1.60281	3	3	"positive regulation of glomerulus development"
"GO:2000040"	0.152428	1	0.740297	Inf	1.60281	3	3	"regulation of planar cell polarity pathway involved in axis elongation"
"GO:2000041"	0.152428	1	0.740297	Inf	1.60281	3	3	"negative regulation of planar cell polarity pathway involved in axis elongation"
"GO:0006071"	0.152428	1	0.740297	Inf	1.60281	3	3	"glycerol metabolic process"
"GO:0043555"	0.152428	1	0.740297	Inf	1.60281	3	3	"regulation of translation in response to stress"
"GO:0043558"	0.152428	1	0.740297	Inf	1.60281	3	3	"regulation of translational initiation in response to stress"
"GO:0014910"	0.152428	1	0.740297	Inf	1.60281	3	3	"regulation of smooth muscle cell migration"
"GO:0014911"	0.152428	1	0.740297	Inf	1.60281	3	3	"positive regulation of smooth muscle cell migration"
"GO:1901978"	0.152428	1	0.740297	Inf	1.60281	3	3	"positive regulation of cell cycle checkpoint"
"GO:0043687"	0.152428	1	0.740297	Inf	1.60281	3	3	"post-translational protein modification"
"GO:0043620"	0.152428	1	0.740297	Inf	1.60281	3	3	"regulation of DNA-templated transcription in response to stress"
"GO:0045989"	0.152428	1	0.740297	Inf	1.60281	3	3	"positive regulation of striated muscle contraction"
"GO:0019374"	0.152428	1	0.740297	Inf	1.60281	3	3	"galactolipid metabolic process"
"GO:0045947"	0.152428	1	0.740297	Inf	1.60281	3	3	"negative regulation of translational initiation"
"GO:2000310"	0.152428	1	0.740297	Inf	1.60281	3	3	"regulation of N-methyl-D-aspartate selective glutamate receptor activity"
"GO:0006361"	0.152428	1	0.740297	Inf	1.60281	3	3	"transcription initiation from RNA polymerase I promoter"
"GO:0032351"	0.152428	1	0.740297	Inf	1.60281	3	3	"negative regulation of hormone metabolic process"
"GO:0032353"	0.152428	1	0.740297	Inf	1.60281	3	3	"negative regulation of hormone biosynthetic process"
"GO:0032372"	0.152428	1	0.740297	Inf	1.60281	3	3	"negative regulation of sterol transport"
"GO:0032375"	0.152428	1	0.740297	Inf	1.60281	3	3	"negative regulation of cholesterol transport"
"GO:0032465"	0.152428	1	0.740297	Inf	1.60281	3	3	"regulation of cytokinesis"
"GO:0032486"	0.152428	1	0.740297	Inf	1.60281	3	3	"Rap protein signal transduction"
"GO:0032489"	0.152428	1	0.740297	Inf	1.60281	3	3	"regulation of Cdc42 protein signal transduction"
"GO:1902019"	0.152428	1	0.740297	Inf	1.60281	3	3	"regulation of ciliary cell motility"
"GO:2000121"	0.152428	1	0.740297	Inf	1.60281	3	3	"regulation of removal of superoxide radicals"
"GO:0046013"	0.152428	1	0.740297	Inf	1.60281	3	3	"regulation of T cell homeostatic proliferation"
"GO:0046033"	0.152428	1	0.740297	Inf	1.60281	3	3	"AMP metabolic process"
"GO:0055119"	0.152428	1	0.740297	Inf	1.60281	3	3	"relaxation of cardiac muscle"
"GO:0006270"	0.152428	1	0.740297	Inf	1.60281	3	3	"DNA replication initiation"
"GO:0032286"	0.152428	1	0.740297	Inf	1.60281	3	3	"central nervous system myelin maintenance"
"GO:0030497"	0.152428	1	0.740297	Inf	1.60281	3	3	"fatty acid elongation"
"GO:0032230"	0.152428	1	0.740297	Inf	1.60281	3	3	"positive regulation of synaptic transmission, GABAergic"
"GO:2000729"	0.152428	1	0.740297	Inf	1.60281	3	3	"positive regulation of mesenchymal cell proliferation involved in ureter development"
"GO:1900026"	0.152428	1	0.740297	Inf	1.60281	3	3	"positive regulation of substrate adhesion-dependent cell spreading"
"GO:0032799"	0.152428	1	0.740297	Inf	1.60281	3	3	"low-density lipoprotein receptor particle metabolic process"
"GO:0006895"	0.152428	1	0.740297	Inf	1.60281	3	3	"Golgi to endosome transport"
"GO:0001781"	0.152428	1	0.740297	Inf	1.60281	3	3	"neutrophil apoptotic process"
"GO:0046329"	0.152428	1	0.740297	Inf	1.60281	3	3	"negative regulation of JNK cascade"
"GO:0019627"	0.152428	1	0.740297	Inf	1.60281	3	3	"urea metabolic process"
"GO:0032536"	0.152428	1	0.740297	Inf	1.60281	3	3	"regulation of cell projection size"
"GO:0006681"	0.152428	1	0.740297	Inf	1.60281	3	3	"galactosylceramide metabolic process"
"GO:0006684"	0.152428	1	0.740297	Inf	1.60281	3	3	"sphingomyelin metabolic process"
"GO:0006677"	0.152428	1	0.740297	Inf	1.60281	3	3	"glycosylceramide metabolic process"
"GO:1902285"	0.152428	1	0.740297	Inf	1.60281	3	3	"semaphorin-plexin signaling pathway involved in neuron projection guidance"
"GO:0010224"	0.152428	1	0.740297	Inf	1.60281	3	3	"response to UV-B"
"GO:1900120"	0.152428	1	0.740297	Inf	1.60281	3	3	"regulation of receptor binding"
"GO:0060005"	0.152428	1	0.740297	Inf	1.60281	3	3	"vestibular reflex"
"GO:0010763"	0.152428	1	0.740297	Inf	1.60281	3	3	"positive regulation of fibroblast migration"
"GO:0010742"	0.152428	1	0.740297	Inf	1.60281	3	3	"macrophage derived foam cell differentiation"
"GO:0001992"	0.152428	1	0.740297	Inf	1.60281	3	3	"regulation of systemic arterial blood pressure by vasopressin"
"GO:0032905"	0.152428	1	0.740297	Inf	1.60281	3	3	"transforming growth factor beta1 production"
"GO:0032908"	0.152428	1	0.740297	Inf	1.60281	3	3	"regulation of transforming growth factor beta1 production"
"GO:0046598"	0.152428	1	0.740297	Inf	1.60281	3	3	"positive regulation of viral entry into host cell"
"GO:0001915"	0.152428	1	0.740297	Inf	1.60281	3	3	"negative regulation of T cell mediated cytotoxicity"
"GO:0046501"	0.152428	1	0.740297	Inf	1.60281	3	3	"protoporphyrinogen IX metabolic process"
"GO:0060330"	0.152428	1	0.740297	Inf	1.60281	3	3	"regulation of response to interferon-gamma"
"GO:0060334"	0.152428	1	0.740297	Inf	1.60281	3	3	"regulation of interferon-gamma-mediated signaling pathway"
"GO:0038084"	0.152428	1	0.740297	Inf	1.60281	3	3	"vascular endothelial growth factor signaling pathway"
"GO:0010642"	0.152428	1	0.740297	Inf	1.60281	3	3	"negative regulation of platelet-derived growth factor receptor signaling pathway"
"GO:0021797"	0.152428	1	0.740297	Inf	1.60281	3	3	"forebrain anterior/posterior pattern specification"
"GO:0033091"	0.152428	1	0.740297	Inf	1.60281	3	3	"positive regulation of immature T cell proliferation"
"GO:0021780"	0.152428	1	0.740297	Inf	1.60281	3	3	"glial cell fate specification"
"GO:0030948"	0.152428	1	0.740297	Inf	1.60281	3	3	"negative regulation of vascular endothelial growth factor receptor signaling pathway"
"GO:0021778"	0.152428	1	0.740297	Inf	1.60281	3	3	"oligodendrocyte cell fate specification"
"GO:0021779"	0.152428	1	0.740297	Inf	1.60281	3	3	"oligodendrocyte cell fate commitment"
"GO:0002090"	0.152428	1	0.740297	Inf	1.60281	3	3	"regulation of receptor internalization"
"GO:0002092"	0.152428	1	0.740297	Inf	1.60281	3	3	"positive regulation of receptor internalization"
"GO:0021860"	0.152428	1	0.740297	Inf	1.60281	3	3	"pyramidal neuron development"
"GO:0021861"	0.152428	1	0.740297	Inf	1.60281	3	3	"forebrain radial glial cell differentiation"
"GO:0021855"	0.152428	1	0.740297	Inf	1.60281	3	3	"hypothalamus cell migration"
"GO:0002072"	0.152428	1	0.740297	Inf	1.60281	3	3	"optic cup morphogenesis involved in camera-type eye development"
"GO:0060294"	0.152428	1	0.740297	Inf	1.60281	3	3	"cilium movement involved in cell motility"
"GO:0060295"	0.152428	1	0.740297	Inf	1.60281	3	3	"regulation of cilium movement involved in cell motility"
"GO:0060296"	0.152428	1	0.740297	Inf	1.60281	3	3	"regulation of cilium beat frequency involved in ciliary motility"
"GO:0060297"	0.152428	1	0.740297	Inf	1.60281	3	3	"regulation of sarcomere organization"
"GO:0060253"	0.152428	1	0.740297	Inf	1.60281	3	3	"negative regulation of glial cell proliferation"
"GO:0002001"	0.152428	1	0.740297	Inf	1.60281	3	3	"renin secretion into blood stream"
"GO:0060285"	0.152428	1	0.740297	Inf	1.60281	3	3	"ciliary cell motility"
"GO:0060211"	0.152428	1	0.740297	Inf	1.60281	3	3	"regulation of nuclear-transcribed mRNA poly(A) tail shortening"
"GO:0060213"	0.152428	1	0.740297	Inf	1.60281	3	3	"positive regulation of nuclear-transcribed mRNA poly(A) tail shortening"
"GO:0060214"	0.152428	1	0.740297	Inf	1.60281	3	3	"endocardium formation"
"GO:0035426"	0.152428	1	0.740297	Inf	1.60281	3	3	"extracellular matrix-cell signaling"
"GO:0035411"	0.152428	1	0.740297	Inf	1.60281	3	3	"catenin import into nucleus"
"GO:0035412"	0.152428	1	0.740297	Inf	1.60281	3	3	"regulation of catenin import into nucleus"
"GO:0035434"	0.152428	1	0.740297	Inf	1.60281	3	3	"copper ion transmembrane transport"
"GO:0071351"	0.152428	1	0.740297	Inf	1.60281	3	3	"cellular response to interleukin-18"
"GO:0021540"	0.152428	1	0.740297	Inf	1.60281	3	3	"corpus callosum morphogenesis"
"GO:0060763"	0.152428	1	0.740297	Inf	1.60281	3	3	"mammary duct terminal end bud growth"
"GO:0060748"	0.152428	1	0.740297	Inf	1.60281	3	3	"tertiary branching involved in mammary gland duct morphogenesis"
"GO:0007386"	0.152428	1	0.740297	Inf	1.60281	3	3	"compartment pattern specification"
"GO:0071480"	0.152428	1	0.740297	Inf	1.60281	3	3	"cellular response to gamma radiation"
"GO:0009263"	0.152428	1	0.740297	Inf	1.60281	3	3	"deoxyribonucleotide biosynthetic process"
"GO:0000083"	0.152428	1	0.740297	Inf	1.60281	3	3	"regulation of transcription involved in G1/S transition of mitotic cell cycle"
"GO:0060596"	0.152428	1	0.740297	Inf	1.60281	3	3	"mammary placode formation"
"GO:0007158"	0.152428	1	0.740297	Inf	1.60281	3	3	"neuron cell-cell adhesion"
"GO:0007171"	0.152428	1	0.740297	Inf	1.60281	3	3	"activation of transmembrane receptor protein tyrosine kinase activity"
"GO:0060665"	0.152428	1	0.740297	Inf	1.60281	3	3	"regulation of branching involved in salivary gland morphogenesis by mesenchymal-epithelial signaling"
"GO:0007256"	0.152428	1	0.740297	Inf	1.60281	3	3	"activation of JNKK activity"
"GO:0060648"	0.152428	1	0.740297	Inf	1.60281	3	3	"mammary gland bud morphogenesis"
"GO:0035872"	0.152428	1	0.740297	Inf	1.60281	3	3	"nucleotide-binding domain, leucine rich repeat containing receptor signaling pathway"
"GO:0060632"	0.152428	1	0.740297	Inf	1.60281	3	3	"regulation of microtubule-based movement"
"GO:0035845"	0.152428	1	0.740297	Inf	1.60281	3	3	"photoreceptor cell outer segment organization"
"GO:0021943"	0.152428	1	0.740297	Inf	1.60281	3	3	"formation of radial glial scaffolds"
"GO:0035582"	0.152428	1	0.740297	Inf	1.60281	3	3	"sequestering of BMP in extracellular matrix"
"GO:0035584"	0.152428	1	0.740297	Inf	1.60281	3	3	"calcium-mediated signaling using intracellular calcium source"
"GO:0015791"	0.152428	1	0.740297	Inf	1.60281	3	3	"polyol transport"
"GO:0071850"	0.152428	1	0.740297	Inf	1.60281	3	3	"mitotic cell cycle arrest"
"GO:0002759"	0.152428	1	0.740297	Inf	1.60281	3	3	"regulation of antimicrobial humoral response"
"GO:0060921"	0.152428	1	0.740297	Inf	1.60281	3	3	"sinoatrial node cell differentiation"
"GO:0060931"	0.152428	1	0.740297	Inf	1.60281	3	3	"sinoatrial node cell development"
"GO:0040009"	0.152428	1	0.740297	Inf	1.60281	3	3	"regulation of growth rate"
"GO:0071634"	0.152428	1	0.740297	Inf	1.60281	3	3	"regulation of transforming growth factor beta production"
"GO:0051894"	0.152428	1	0.740297	Inf	1.60281	3	3	"positive regulation of focal adhesion assembly"
"GO:0071604"	0.152428	1	0.740297	Inf	1.60281	3	3	"transforming growth factor beta production"
"GO:0015677"	0.152428	1	0.740297	Inf	1.60281	3	3	"copper ion import"
"GO:0033632"	0.152428	1	0.740297	Inf	1.60281	3	3	"regulation of cell-cell adhesion mediated by integrin"
"GO:0035910"	0.152428	1	0.740297	Inf	1.60281	3	3	"ascending aorta morphogenesis"
"GO:0035905"	0.152428	1	0.740297	Inf	1.60281	3	3	"ascending aorta development"
"GO:0071941"	0.152428	1	0.740297	Inf	1.60281	3	3	"nitrogen cycle metabolic process"
"GO:1990086"	0.152428	1	0.740297	Inf	1.60281	3	3	"lens fiber cell apoptotic process"
"GO:0051968"	0.152428	1	0.740297	Inf	1.60281	3	3	"positive regulation of synaptic transmission, glutamatergic"
"GO:0072071"	0.152428	1	0.740297	Inf	1.60281	3	3	"renal interstitial cell differentiation"
"GO:0072048"	0.152428	1	0.740297	Inf	1.60281	3	3	"renal system pattern specification"
"GO:0072007"	0.152428	1	0.740297	Inf	1.60281	3	3	"mesangial cell differentiation"
"GO:0003093"	0.152428	1	0.740297	Inf	1.60281	3	3	"regulation of glomerular filtration"
"GO:0072393"	0.152428	1	0.740297	Inf	1.60281	3	3	"microtubule anchoring at microtubule organizing center"
"GO:0031440"	0.152428	1	0.740297	Inf	1.60281	3	3	"regulation of mRNA 3'-end processing"
"GO:0031442"	0.152428	1	0.740297	Inf	1.60281	3	3	"positive regulation of mRNA 3'-end processing"
"GO:1901031"	0.152428	1	0.740297	Inf	1.60281	3	3	"regulation of response to reactive oxygen species"
"GO:0034349"	0.152428	1	0.740297	Inf	1.60281	3	3	"glial cell apoptotic process"
"GO:0042904"	0.152428	1	0.740297	Inf	1.60281	3	3	"9-cis-retinoic acid biosynthetic process"
"GO:0042905"	0.152428	1	0.740297	Inf	1.60281	3	3	"9-cis-retinoic acid metabolic process"
"GO:0072191"	0.152428	1	0.740297	Inf	1.60281	3	3	"ureter smooth muscle development"
"GO:0072198"	0.152428	1	0.740297	Inf	1.60281	3	3	"mesenchymal cell proliferation involved in ureter development"
"GO:0072199"	0.152428	1	0.740297	Inf	1.60281	3	3	"regulation of mesenchymal cell proliferation involved in ureter development"
"GO:0003352"	0.152428	1	0.740297	Inf	1.60281	3	3	"regulation of cilium movement"
"GO:0003383"	0.152428	1	0.740297	Inf	1.60281	3	3	"apical constriction"
"GO:0086019"	0.152428	1	0.740297	Inf	1.60281	3	3	"cell-cell signaling involved in cardiac conduction"
"GO:0031133"	0.152428	1	0.740297	Inf	1.60281	3	3	"regulation of axon diameter"
"GO:0072141"	0.152428	1	0.740297	Inf	1.60281	3	3	"renal interstitial cell development"
"GO:0072143"	0.152428	1	0.740297	Inf	1.60281	3	3	"mesangial cell development"
"GO:0086002"	0.152428	1	0.740297	Inf	1.60281	3	3	"cardiac muscle cell action potential involved in contraction"
"GO:0072109"	0.152428	1	0.740297	Inf	1.60281	3	3	"glomerular mesangium development"
"GO:0008156"	0.152428	1	0.740297	Inf	1.60281	3	3	"negative regulation of DNA replication"
"GO:0034111"	0.152428	1	0.740297	Inf	1.60281	3	3	"negative regulation of homotypic cell-cell adhesion"
"GO:0003402"	0.152428	1	0.740297	Inf	1.60281	3	3	"planar cell polarity pathway involved in axis elongation"
"GO:0034135"	0.152428	1	0.740297	Inf	1.60281	3	3	"regulation of toll-like receptor 2 signaling pathway"
"GO:0034136"	0.152428	1	0.740297	Inf	1.60281	3	3	"negative regulation of toll-like receptor 2 signaling pathway"
"GO:0034138"	0.152428	1	0.740297	Inf	1.60281	3	3	"toll-like receptor 3 signaling pathway"
"GO:0048003"	0.152428	1	0.740297	Inf	1.60281	3	3	"antigen processing and presentation of lipid antigen via MHC class Ib"
"GO:0048007"	0.152428	1	0.740297	Inf	1.60281	3	3	"antigen processing and presentation, exogenous lipid antigen via MHC class Ib"
"GO:0070423"	0.152428	1	0.740297	Inf	1.60281	3	3	"nucleotide-binding oligomerization domain containing signaling pathway"
"GO:0070427"	0.152428	1	0.740297	Inf	1.60281	3	3	"nucleotide-binding oligomerization domain containing 1 signaling pathway"
"GO:0070431"	0.152428	1	0.740297	Inf	1.60281	3	3	"nucleotide-binding oligomerization domain containing 2 signaling pathway"
"GO:0003150"	0.152428	1	0.740297	Inf	1.60281	3	3	"muscular septum morphogenesis"
"GO:0003176"	0.152428	1	0.740297	Inf	1.60281	3	3	"aortic valve development"
"GO:0003149"	0.152428	1	0.740297	Inf	1.60281	3	3	"membranous septum morphogenesis"
"GO:0043088"	0.152428	1	0.740297	Inf	1.60281	3	3	"regulation of Cdc42 GTPase activity"
"GO:0016233"	0.152428	1	0.740297	Inf	1.60281	3	3	"telomere capping"
"GO:0045359"	0.152428	1	0.740297	Inf	1.60281	3	3	"positive regulation of interferon-beta biosynthetic process"
"GO:0034770"	0.152428	1	0.740297	Inf	1.60281	3	3	"histone H4-K20 methylation"
"GO:0031848"	0.152428	1	0.740297	Inf	1.60281	3	3	"protection from non-homologous end joining at telomere"
"GO:0061073"	0.152428	1	0.740297	Inf	1.60281	3	3	"ciliary body morphogenesis"
"GO:0061042"	0.152428	1	0.740297	Inf	1.60281	3	3	"vascular wound healing"
"GO:0061030"	0.152428	1	0.740297	Inf	1.60281	3	3	"epithelial cell differentiation involved in mammary gland alveolus development"
"GO:0048319"	0.152428	1	0.740297	Inf	1.60281	3	3	"axial mesoderm morphogenesis"
"GO:0045162"	0.152428	1	0.740297	Inf	1.60281	3	3	"clustering of voltage-gated sodium channels"
"GO:0008582"	0.152428	1	0.740297	Inf	1.60281	3	3	"regulation of synaptic growth at neuromuscular junction"
"GO:0031646"	0.152428	1	0.740297	Inf	1.60281	3	3	"positive regulation of neurological system process"
"GO:0072643"	0.152428	1	0.740297	Inf	1.60281	3	3	"interferon-gamma secretion"
"GO:0097490"	0.152428	1	0.740297	Inf	1.60281	3	3	"sympathetic neuron projection extension"
"GO:0097491"	0.152428	1	0.740297	Inf	1.60281	3	3	"sympathetic neuron projection guidance"
"GO:0090077"	0.152428	1	0.740297	Inf	1.60281	3	3	"foam cell differentiation"
"GO:0072602"	0.152428	1	0.740297	Inf	1.60281	3	3	"interleukin-4 secretion"
"GO:0043301"	0.152428	1	0.740297	Inf	1.60281	3	3	"negative regulation of leukocyte degranulation"
"GO:0043496"	0.152428	1	0.740297	Inf	1.60281	3	3	"regulation of protein homodimerization activity"
"GO:1901739"	0.152428	1	0.740297	Inf	1.60281	3	3	"regulation of myoblast fusion"
"GO:1901890"	0.152428	1	0.740297	Inf	1.60281	3	3	"positive regulation of cell junction assembly"
"GO:0045721"	0.152428	1	0.740297	Inf	1.60281	3	3	"negative regulation of gluconeogenesis"
"GO:0048251"	0.152428	1	0.740297	Inf	1.60281	3	3	"elastic fiber assembly"
"GO:0070672"	0.152428	1	0.740297	Inf	1.60281	3	3	"response to interleukin-15"
"GO:0097210"	0.152428	1	0.740297	Inf	1.60281	3	3	"response to gonadotropin-releasing hormone"
"GO:0097211"	0.152428	1	0.740297	Inf	1.60281	3	3	"cellular response to gonadotropin-releasing hormone"
"GO:0044802"	0.154184	1	0.748369	1.23331	63.0439	69	118	"single-organism membrane organization"
"GO:0006412"	0.156372	1	0.758523	1.34854	32.5905	37	61	"translation"
"GO:0006665"	0.157596	1	0.763994	1.5295	17.6309	21	33	"sphingolipid metabolic process"
"GO:2000147"	0.15773	1	0.764178	1.29846	41.1388	46	77	"positive regulation of cell motility"
"GO:0043410"	0.157865	1	0.764318	1.25072	54.4956	60	102	"positive regulation of MAPK cascade"
"GO:0043408"	0.157952	1	0.764318	1.19502	83.3462	90	156	"regulation of MAPK cascade"
"GO:0071887"	0.158469	1	0.764812	1.37428	28.8506	33	54	"leukocyte apoptotic process"
"GO:0042107"	0.158469	1	0.764812	1.37428	28.8506	33	54	"cytokine metabolic process"
"GO:0006497"	0.158825	1	0.764812	1.74719	11.2197	14	21	"protein lipidation"
"GO:0006401"	0.158825	1	0.764812	1.74719	11.2197	14	21	"RNA catabolic process"
"GO:0030890"	0.158825	1	0.764812	1.74719	11.2197	14	21	"positive regulation of B cell proliferation"
"GO:0051054"	0.158825	1	0.764812	1.74719	11.2197	14	21	"positive regulation of DNA metabolic process"
"GO:0042093"	0.158825	1	0.764812	1.74719	11.2197	14	21	"T-helper cell differentiation"
"GO:0002294"	0.158825	1	0.764812	1.74719	11.2197	14	21	"CD4-positive, alpha-beta T cell differentiation involved in immune response"
"GO:0060348"	0.161272	1	0.770352	1.31229	37.3989	42	70	"bone development"
"GO:0050805"	0.163425	1	0.770352	2.32839	5.87697	8	11	"negative regulation of synaptic transmission"
"GO:0019079"	0.163425	1	0.770352	2.32839	5.87697	8	11	"viral genome replication"
"GO:0045911"	0.163425	1	0.770352	2.32839	5.87697	8	11	"positive regulation of DNA recombination"
"GO:2000178"	0.163425	1	0.770352	2.32839	5.87697	8	11	"negative regulation of neural precursor cell proliferation"
"GO:2000136"	0.163425	1	0.770352	2.32839	5.87697	8	11	"regulation of cell proliferation involved in heart morphogenesis"
"GO:0006275"	0.163425	1	0.770352	2.32839	5.87697	8	11	"regulation of DNA replication"
"GO:0030728"	0.163425	1	0.770352	2.32839	5.87697	8	11	"ovulation"
"GO:0033003"	0.163425	1	0.770352	2.32839	5.87697	8	11	"regulation of mast cell activation"
"GO:0021527"	0.163425	1	0.770352	2.32839	5.87697	8	11	"spinal cord association neuron differentiation"
"GO:0071277"	0.163425	1	0.770352	2.32839	5.87697	8	11	"cellular response to calcium ion"
"GO:0007625"	0.163425	1	0.770352	2.32839	5.87697	8	11	"grooming behavior"
"GO:0042439"	0.163425	1	0.770352	2.32839	5.87697	8	11	"ethanolamine-containing compound metabolic process"
"GO:0031047"	0.163425	1	0.770352	2.32839	5.87697	8	11	"gene silencing by RNA"
"GO:0008045"	0.163425	1	0.770352	2.32839	5.87697	8	11	"motor neuron axon guidance"
"GO:0045069"	0.163425	1	0.770352	2.32839	5.87697	8	11	"regulation of viral genome replication"
"GO:0048024"	0.163425	1	0.770352	2.32839	5.87697	8	11	"regulation of mRNA splicing, via spliceosome"
"GO:0016579"	0.163425	1	0.770352	2.32839	5.87697	8	11	"protein deubiquitination"
"GO:0061323"	0.163425	1	0.770352	2.32839	5.87697	8	11	"cell proliferation involved in heart morphogenesis"
"GO:0045840"	0.163425	1	0.770352	2.32839	5.87697	8	11	"positive regulation of mitosis"
"GO:0070201"	0.163536	1	0.770352	1.24193	55.5641	61	104	"regulation of establishment of protein localization"
"GO:0050810"	0.163861	1	0.770352	1.92142	8.54832	11	16	"regulation of steroid biosynthetic process"
"GO:0045577"	0.163861	1	0.770352	1.92142	8.54832	11	16	"regulation of B cell differentiation"
"GO:0050684"	0.163861	1	0.770352	1.92142	8.54832	11	16	"regulation of mRNA processing"
"GO:0090103"	0.163861	1	0.770352	1.92142	8.54832	11	16	"cochlea morphogenesis"
"GO:0030318"	0.163861	1	0.770352	1.92142	8.54832	11	16	"melanocyte differentiation"
"GO:0030148"	0.163861	1	0.770352	1.92142	8.54832	11	16	"sphingolipid biosynthetic process"
"GO:0001759"	0.163861	1	0.770352	1.92142	8.54832	11	16	"organ induction"
"GO:0060043"	0.163861	1	0.770352	1.92142	8.54832	11	16	"regulation of cardiac muscle cell proliferation"
"GO:0046850"	0.163861	1	0.770352	1.92142	8.54832	11	16	"regulation of bone remodeling"
"GO:0021516"	0.163861	1	0.770352	1.92142	8.54832	11	16	"dorsal spinal cord development"
"GO:0018107"	0.163861	1	0.770352	1.92142	8.54832	11	16	"peptidyl-threonine phosphorylation"
"GO:0051297"	0.163861	1	0.770352	1.92142	8.54832	11	16	"centrosome organization"
"GO:0018210"	0.163861	1	0.770352	1.92142	8.54832	11	16	"peptidyl-threonine modification"
"GO:0051238"	0.163861	1	0.770352	1.92142	8.54832	11	16	"sequestering of metal ion"
"GO:0051208"	0.163861	1	0.770352	1.92142	8.54832	11	16	"sequestering of calcium ion"
"GO:0031023"	0.163861	1	0.770352	1.92142	8.54832	11	16	"microtubule organizing center organization"
"GO:0045191"	0.163861	1	0.770352	1.92142	8.54832	11	16	"regulation of isotype switching"
"GO:0016575"	0.163861	1	0.770352	1.92142	8.54832	11	16	"histone deacetylation"
"GO:0045747"	0.163861	1	0.770352	1.92142	8.54832	11	16	"positive regulation of Notch signaling pathway"
"GO:0007626"	0.164165	1	0.77132	1.21031	69.9894	76	131	"locomotory behavior"
"GO:0002521"	0.164322	1	0.771603	1.14982	127.156	135	238	"leukocyte differentiation"
"GO:0006396"	0.164574	1	0.772331	1.32951	33.659	38	63	"RNA processing"
"GO:0048584"	0.165113	1	0.774399	1.10369	255.381	266	478	"positive regulation of response to stimulus"
"GO:0090407"	0.166951	1	0.782558	1.26409	47.0158	52	88	"organophosphate biosynthetic process"
"GO:0010212"	0.16742	1	0.783369	1.5728	14.9596	18	28	"response to ionizing radiation"
"GO:0060425"	0.16742	1	0.783369	1.5728	14.9596	18	28	"lung morphogenesis"
"GO:0002637"	0.16742	1	0.783369	1.5728	14.9596	18	28	"regulation of immunoglobulin production"
"GO:0009725"	0.168328	1	0.787019	1.19717	75.8664	82	142	"response to hormone"
"GO:0051129"	0.168399	1	0.787019	1.24727	51.8242	57	97	"negative regulation of cellular component organization"
"GO:0060041"	0.168761	1	0.787783	1.29714	38.4675	43	72	"retina development in camera-type eye"
"GO:0044706"	0.168761	1	0.787783	1.29714	38.4675	43	72	"multi-multicellular organism process"
"GO:0061024"	0.168997	1	0.78842	1.20427	71.058	77	133	"membrane organization"
"GO:1901617"	0.169771	1	0.791566	1.3805	26.1792	30	49	"organic hydroxy compound biosynthetic process"
"GO:0050920"	0.170668	1	0.794813	1.479	18.6995	22	35	"regulation of chemotaxis"
"GO:0006939"	0.170668	1	0.794813	1.479	18.6995	22	35	"smooth muscle contraction"
"GO:2000241"	0.171049	1	0.795655	1.42047	22.4394	26	42	"regulation of reproductive process"
"GO:0050795"	0.171049	1	0.795655	1.42047	22.4394	26	42	"regulation of behavior"
"GO:0007276"	0.172968	1	0.80411	1.14622	124.485	132	233	"gamete generation"
"GO:0002764"	0.173375	1	0.805057	1.25351	48.0843	53	90	"immune response-regulating signaling pathway"
"GO:0031400"	0.173375	1	0.805057	1.25351	48.0843	53	90	"negative regulation of protein modification process"
"GO:0045184"	0.175122	1	0.806165	1.14809	119.677	127	224	"establishment of protein localization"
"GO:0090130"	0.177428	1	0.806165	1.63791	12.2882	15	23	"tissue migration"
"GO:0030177"	0.177428	1	0.806165	1.63791	12.2882	15	23	"positive regulation of Wnt signaling pathway"
"GO:0046425"	0.177428	1	0.806165	1.63791	12.2882	15	23	"regulation of JAK-STAT cascade"
"GO:0006672"	0.177428	1	0.806165	1.63791	12.2882	15	23	"ceramide metabolic process"
"GO:0001974"	0.177428	1	0.806165	1.63791	12.2882	15	23	"blood vessel remodeling"
"GO:0002287"	0.177428	1	0.806165	1.63791	12.2882	15	23	"alpha-beta T cell activation involved in immune response"
"GO:0044085"	0.179545	1	0.806165	1.10684	213.708	223	400	"cellular component biogenesis"
"GO:0051348"	0.179655	1	0.806165	1.35512	27.2478	31	51	"negative regulation of transferase activity"
"GO:0042089"	0.179655	1	0.806165	1.35512	27.2478	31	51	"cytokine biosynthetic process"
"GO:0071900"	0.179776	1	0.806165	1.24349	49.1529	54	92	"regulation of protein serine/threonine kinase activity"
"GO:1902580"	0.180786	1	0.806165	1.29569	35.7961	40	67	"single-organism cellular localization"
"GO:1902578"	0.180786	1	0.806165	1.29569	35.7961	40	67	"single-organism localization"
"GO:0001776"	0.182158	1	0.806165	1.38826	23.5079	27	44	"leukocyte homeostasis"
"GO:0032872"	0.182158	1	0.806165	1.38826	23.5079	27	44	"regulation of stress-activated MAPK cascade"
"GO:0070302"	0.182158	1	0.806165	1.38826	23.5079	27	44	"regulation of stress-activated protein kinase signaling cascade"
"GO:0006813"	0.182459	1	0.806165	1.50917	16.0281	19	30	"potassium ion transport"
"GO:0030282"	0.183405	1	0.806165	1.43571	19.768	23	37	"bone mineralization"
"GO:0046777"	0.183405	1	0.806165	1.43571	19.768	23	37	"protein autophosphorylation"
"GO:0009628"	0.184422	1	0.806165	1.14426	117.005	124	219	"response to abiotic stimulus"
"GO:0071902"	0.185227	1	0.806165	1.31161	32.0562	36	60	"positive regulation of protein serine/threonine kinase activity"
"GO:0010975"	0.18529	1	0.806165	1.2498	45.413	50	85	"regulation of neuron projection development"
"GO:0051321"	0.18529	1	0.806165	1.2498	45.413	50	85	"meiotic cell cycle"
"GO:0007610"	0.186105	1	0.806165	1.11752	168.829	177	316	"behavior"
"GO:0051402"	0.186152	1	0.806165	1.23397	50.2214	55	94	"neuron apoptotic process"
"GO:0035264"	0.18639	1	0.806165	1.22112	55.0298	60	103	"multicellular organism growth"
"GO:0090132"	0.187003	1	0.806165	1.74665	9.61687	12	18	"epithelium migration"
"GO:0043534"	0.187003	1	0.806165	1.74665	9.61687	12	18	"blood vessel endothelial cell migration"
"GO:0006664"	0.187003	1	0.806165	1.74665	9.61687	12	18	"glycolipid metabolic process"
"GO:0010632"	0.187003	1	0.806165	1.74665	9.61687	12	18	"regulation of epithelial cell migration"
"GO:0007043"	0.187003	1	0.806165	1.74665	9.61687	12	18	"cell-cell junction assembly"
"GO:0071383"	0.187003	1	0.806165	1.74665	9.61687	12	18	"cellular response to steroid hormone stimulus"
"GO:0046928"	0.187003	1	0.806165	1.74665	9.61687	12	18	"regulation of neurotransmitter secretion"
"GO:0007260"	0.187003	1	0.806165	1.74665	9.61687	12	18	"tyrosine phosphorylation of STAT protein"
"GO:0000578"	0.187003	1	0.806165	1.74665	9.61687	12	18	"embryonic axis specification"
"GO:2001239"	0.187003	1	0.806165	1.74665	9.61687	12	18	"regulation of extrinsic apoptotic signaling pathway in absence of ligand"
"GO:0061384"	0.187003	1	0.806165	1.74665	9.61687	12	18	"heart trabecula morphogenesis"
"GO:0045833"	0.187003	1	0.806165	1.74665	9.61687	12	18	"negative regulation of lipid metabolic process"
"GO:0034101"	0.18939	1	0.806165	1.33215	28.3163	32	53	"erythrocyte homeostasis"
"GO:0030811"	0.19094	1	0.806165	1.25735	41.6731	46	78	"regulation of nucleotide catabolic process"
"GO:0009118"	0.19094	1	0.806165	1.25735	41.6731	46	78	"regulation of nucleoside metabolic process"
"GO:0033121"	0.19094	1	0.806165	1.25735	41.6731	46	78	"regulation of purine nucleotide catabolic process"
"GO:0070997"	0.192499	1	0.806165	1.22494	51.2899	56	96	"neuron death"
"GO:0007187"	0.193046	1	0.806165	1.35962	24.5764	28	46	"G-protein coupled receptor signaling pathway, coupled to cyclic nucleotide second messenger"
"GO:0007254"	0.193046	1	0.806165	1.35962	24.5764	28	46	"JNK cascade"
"GO:0070372"	0.193046	1	0.806165	1.35962	24.5764	28	46	"regulation of ERK1 and ERK2 cascade"
"GO:0002262"	0.193942	1	0.806165	1.29405	33.1248	37	62	"myeloid cell homeostasis"
"GO:1901654"	0.193994	1	0.806165	2.61863	4.27416	6	8	"response to ketone"
"GO:0016925"	0.193994	1	0.806165	2.61863	4.27416	6	8	"protein sumoylation"
"GO:0045672"	0.193994	1	0.806165	2.61863	4.27416	6	8	"positive regulation of osteoclast differentiation"
"GO:0048570"	0.193994	1	0.806165	2.61863	4.27416	6	8	"notochord morphogenesis"
"GO:0048532"	0.193994	1	0.806165	2.61863	4.27416	6	8	"anatomical structure arrangement"
"GO:1901992"	0.193994	1	0.806165	2.61863	4.27416	6	8	"positive regulation of mitotic cell cycle phase transition"
"GO:1901989"	0.193994	1	0.806165	2.61863	4.27416	6	8	"positive regulation of cell cycle phase transition"
"GO:0045986"	0.193994	1	0.806165	2.61863	4.27416	6	8	"negative regulation of smooth muscle contraction"
"GO:0048934"	0.193994	1	0.806165	2.61863	4.27416	6	8	"peripheral nervous system neuron differentiation"
"GO:0048935"	0.193994	1	0.806165	2.61863	4.27416	6	8	"peripheral nervous system neuron development"
"GO:0044060"	0.193994	1	0.806165	2.61863	4.27416	6	8	"regulation of endocrine process"
"GO:0032890"	0.193994	1	0.806165	2.61863	4.27416	6	8	"regulation of organic acid transport"
"GO:0001823"	0.193994	1	0.806165	2.61863	4.27416	6	8	"mesonephros development"
"GO:0006699"	0.193994	1	0.806165	2.61863	4.27416	6	8	"bile acid biosynthetic process"
"GO:0007034"	0.193994	1	0.806165	2.61863	4.27416	6	8	"vacuolar transport"
"GO:0033006"	0.193994	1	0.806165	2.61863	4.27416	6	8	"regulation of mast cell activation involved in immune response"
"GO:0002042"	0.193994	1	0.806165	2.61863	4.27416	6	8	"cell migration involved in sprouting angiogenesis"
"GO:0021535"	0.193994	1	0.806165	2.61863	4.27416	6	8	"cell migration in hindbrain"
"GO:0007379"	0.193994	1	0.806165	2.61863	4.27416	6	8	"segment specification"
"GO:0071456"	0.193994	1	0.806165	2.61863	4.27416	6	8	"cellular response to hypoxia"
"GO:0009200"	0.193994	1	0.806165	2.61863	4.27416	6	8	"deoxyribonucleoside triphosphate metabolic process"
"GO:0085029"	0.193994	1	0.806165	2.61863	4.27416	6	8	"extracellular matrix assembly"
"GO:0042033"	0.193994	1	0.806165	2.61863	4.27416	6	8	"chemokine biosynthetic process"
"GO:0018149"	0.193994	1	0.806165	2.61863	4.27416	6	8	"peptide cross-linking"
"GO:0071599"	0.193994	1	0.806165	2.61863	4.27416	6	8	"otic vesicle development"
"GO:0033628"	0.193994	1	0.806165	2.61863	4.27416	6	8	"regulation of cell adhesion mediated by integrin"
"GO:0051567"	0.193994	1	0.806165	2.61863	4.27416	6	8	"histone H3-K9 methylation"
"GO:0051569"	0.193994	1	0.806165	2.61863	4.27416	6	8	"regulation of histone H3-K4 methylation"
"GO:0035987"	0.193994	1	0.806165	2.61863	4.27416	6	8	"endodermal cell differentiation"
"GO:0002643"	0.193994	1	0.806165	2.61863	4.27416	6	8	"regulation of tolerance induction"
"GO:0002645"	0.193994	1	0.806165	2.61863	4.27416	6	8	"positive regulation of tolerance induction"
"GO:0031057"	0.193994	1	0.806165	2.61863	4.27416	6	8	"negative regulation of histone modification"
"GO:0036294"	0.193994	1	0.806165	2.61863	4.27416	6	8	"cellular response to decreased oxygen levels"
"GO:0045071"	0.193994	1	0.806165	2.61863	4.27416	6	8	"negative regulation of viral genome replication"
"GO:0045073"	0.193994	1	0.806165	2.61863	4.27416	6	8	"regulation of chemokine biosynthetic process"
"GO:0072170"	0.193994	1	0.806165	2.61863	4.27416	6	8	"metanephric tubule development"
"GO:0031290"	0.193994	1	0.806165	2.61863	4.27416	6	8	"retinal ganglion cell axon guidance"
"GO:0072273"	0.193994	1	0.806165	2.61863	4.27416	6	8	"metanephric nephron morphogenesis"
"GO:0008105"	0.193994	1	0.806165	2.61863	4.27416	6	8	"asymmetric protein localization"
"GO:0034142"	0.193994	1	0.806165	2.61863	4.27416	6	8	"toll-like receptor 4 signaling pathway"
"GO:0003198"	0.193994	1	0.806165	2.61863	4.27416	6	8	"epithelial to mesenchymal transition involved in endocardial cushion formation"
"GO:0003171"	0.193994	1	0.806165	2.61863	4.27416	6	8	"atrioventricular valve development"
"GO:0003222"	0.193994	1	0.806165	2.61863	4.27416	6	8	"ventricular trabecula myocardium morphogenesis"
"GO:0003214"	0.193994	1	0.806165	2.61863	4.27416	6	8	"cardiac left ventricle morphogenesis"
"GO:0061029"	0.193994	1	0.806165	2.61863	4.27416	6	8	"eyelid development in camera-type eye"
"GO:1901213"	0.193994	1	0.806165	2.61863	4.27416	6	8	"regulation of transcription from RNA polymerase II promoter involved in heart development"
"GO:0045746"	0.193994	1	0.806165	2.61863	4.27416	6	8	"negative regulation of Notch signaling pathway"
"GO:0045835"	0.193994	1	0.806165	2.61863	4.27416	6	8	"negative regulation of meiosis"
"GO:0045836"	0.193994	1	0.806165	2.61863	4.27416	6	8	"positive regulation of meiosis"
"GO:0043648"	0.194448	1	0.806165	1.96448	6.94551	9	13	"dicarboxylic acid metabolic process"
"GO:0032924"	0.194448	1	0.806165	1.96448	6.94551	9	13	"activin receptor signaling pathway"
"GO:0002067"	0.194448	1	0.806165	1.96448	6.94551	9	13	"glandular epithelial cell differentiation"
"GO:0021602"	0.194448	1	0.806165	1.96448	6.94551	9	13	"cranial nerve morphogenesis"
"GO:0021952"	0.194448	1	0.806165	1.96448	6.94551	9	13	"central nervous system projection neuron axonogenesis"
"GO:0040036"	0.194448	1	0.806165	1.96448	6.94551	9	13	"regulation of fibroblast growth factor receptor signaling pathway"
"GO:0014044"	0.194448	1	0.806165	1.96448	6.94551	9	13	"Schwann cell development"
"GO:0034637"	0.194448	1	0.806165	1.96448	6.94551	9	13	"cellular carbohydrate biosynthetic process"
"GO:0048103"	0.194448	1	0.806165	1.96448	6.94551	9	13	"somatic stem cell division"
"GO:0006029"	0.195097	1	0.806165	1.5529	13.3568	16	25	"proteoglycan metabolic process"
"GO:0030832"	0.195097	1	0.806165	1.5529	13.3568	16	25	"regulation of actin filament length"
"GO:0030593"	0.195097	1	0.806165	1.5529	13.3568	16	25	"neutrophil chemotaxis"
"GO:0051495"	0.195097	1	0.806165	1.5529	13.3568	16	25	"positive regulation of cytoskeleton organization"
"GO:0031099"	0.195097	1	0.806165	1.5529	13.3568	16	25	"regeneration"
"GO:0008064"	0.195097	1	0.806165	1.5529	13.3568	16	25	"regulation of actin polymerization or depolymerization"
"GO:0031334"	0.195097	1	0.806165	1.5529	13.3568	16	25	"positive regulation of protein complex assembly"
"GO:1990266"	0.195097	1	0.806165	1.5529	13.3568	16	25	"neutrophil migration"
"GO:0022613"	0.195097	1	0.806165	1.5529	13.3568	16	25	"ribonucleoprotein complex biogenesis"
"GO:0045058"	0.195097	1	0.806165	1.5529	13.3568	16	25	"T cell selection"
"GO:0070167"	0.195097	1	0.806165	1.5529	13.3568	16	25	"regulation of biomineral tissue development"
"GO:0045582"	0.195805	1	0.806165	1.39818	20.8365	24	39	"positive regulation of T cell differentiation"
"GO:1901990"	0.195805	1	0.806165	1.39818	20.8365	24	39	"regulation of mitotic cell cycle phase transition"
"GO:0001658"	0.195805	1	0.806165	1.39818	20.8365	24	39	"branching involved in ureteric bud morphogenesis"
"GO:0048489"	0.195805	1	0.806165	1.39818	20.8365	24	39	"synaptic vesicle transport"
"GO:0097480"	0.195805	1	0.806165	1.39818	20.8365	24	39	"establishment of synaptic vesicle localization"
"GO:0001947"	0.196958	1	0.806165	1.45614	17.0966	20	32	"heart looping"
"GO:0060675"	0.196958	1	0.806165	1.45614	17.0966	20	32	"ureteric bud morphogenesis"
"GO:0000187"	0.196958	1	0.806165	1.45614	17.0966	20	32	"activation of MAPK activity"
"GO:0045017"	0.196958	1	0.806165	1.45614	17.0966	20	32	"glycerolipid biosynthetic process"
"GO:0046649"	0.19779	1	0.806165	1.11465	161.35	169	302	"lymphocyte activation"
"GO:0009314"	0.198286	1	0.806165	1.20562	57.1669	62	107	"response to radiation"
"GO:0032496"	0.198849	1	0.806165	1.22941	47.5501	52	89	"response to lipopolysaccharide"
"GO:0009119"	0.199812	1	0.806165	1.17729	72.6608	78	136	"ribonucleoside metabolic process"
"GO:2001233"	0.201488	1	0.806165	1.18325	67.8523	73	127	"regulation of apoptotic signaling pathway"
"GO:0010035"	0.202546	1	0.806165	1.27784	34.1933	38	64	"response to inorganic substance"
"GO:0072330"	0.20371	1	0.806165	1.334	25.645	29	48	"monocarboxylic acid biosynthetic process"
"GO:0002237"	0.205098	1	0.806165	1.20814	53.427	58	100	"response to molecule of bacterial origin"
"GO:0042098"	0.205563	1	0.806165	1.22001	48.6186	53	91	"T cell proliferation"
"GO:0030099"	0.207611	1	0.806165	1.16273	79.6063	85	149	"myeloid cell differentiation"
"GO:0050663"	0.20787	1	0.806165	1.36534	21.9051	25	41	"cytokine secretion"
"GO:1901987"	0.20787	1	0.806165	1.36534	21.9051	25	41	"regulation of cell cycle phase transition"
"GO:2000177"	0.20787	1	0.806165	1.36534	21.9051	25	41	"regulation of neural precursor cell proliferation"
"GO:0002218"	0.20787	1	0.806165	1.36534	21.9051	25	41	"activation of innate immune response"
"GO:0070085"	0.20787	1	0.806165	1.36534	21.9051	25	41	"glycosylation"
"GO:0044782"	0.208399	1	0.806165	1.2922	30.4534	34	57	"cilium organization"
"GO:0006476"	0.208451	1	0.806165	1.62181	10.6854	13	20	"protein deacetylation"
"GO:0032760"	0.208451	1	0.806165	1.62181	10.6854	13	20	"positive regulation of tumor necrosis factor production"
"GO:0046467"	0.208451	1	0.806165	1.62181	10.6854	13	20	"membrane lipid biosynthetic process"
"GO:0000209"	0.208451	1	0.806165	1.62181	10.6854	13	20	"protein polyubiquitination"
"GO:0072332"	0.208451	1	0.806165	1.62181	10.6854	13	20	"intrinsic apoptotic signaling pathway by p53 class mediator"
"GO:0050772"	0.208451	1	0.806165	1.62181	10.6854	13	20	"positive regulation of axonogenesis"
"GO:0032844"	0.210084	1	0.806165	1.19143	59.304	64	111	"regulation of homeostatic process"
"GO:2000648"	0.210934	1	0.806165	1.41126	18.1652	21	34	"positive regulation of stem cell proliferation"
"GO:0007623"	0.210934	1	0.806165	1.41126	18.1652	21	34	"circadian rhythm"
"GO:0008589"	0.210934	1	0.806165	1.41126	18.1652	21	34	"regulation of smoothened signaling pathway"
"GO:0045766"	0.210934	1	0.806165	1.41126	18.1652	21	34	"positive regulation of angiogenesis"
"GO:0050707"	0.210934	1	0.806165	1.41126	18.1652	21	34	"regulation of cytokine secretion"
"GO:0033500"	0.211039	1	0.806165	1.26283	35.2618	39	66	"carbohydrate homeostasis"
"GO:0042593"	0.211039	1	0.806165	1.26283	35.2618	39	66	"glucose homeostasis"
"GO:0048538"	0.211884	1	0.806165	1.48488	14.4253	17	27	"thymus development"
"GO:0021575"	0.211884	1	0.806165	1.48488	14.4253	17	27	"hindbrain morphogenesis"
"GO:0007189"	0.211884	1	0.806165	1.48488	14.4253	17	27	"adenylate cyclase-activating G-protein coupled receptor signaling pathway"
"GO:0071621"	0.211884	1	0.806165	1.48488	14.4253	17	27	"granulocyte chemotaxis"
"GO:0031331"	0.211884	1	0.806165	1.48488	14.4253	17	27	"positive regulation of cellular catabolic process"
"GO:0034341"	0.211884	1	0.806165	1.48488	14.4253	17	27	"response to interferon-gamma"
"GO:0048066"	0.211884	1	0.806165	1.48488	14.4253	17	27	"developmental pigmentation"
"GO:0051648"	0.21415	1	0.806165	1.31093	26.7135	30	50	"vesicle localization"
"GO:0031098"	0.21415	1	0.806165	1.31093	26.7135	30	50	"stress-activated protein kinase signaling cascade"
"GO:0031344"	0.217555	1	0.806165	1.19287	55.5641	60	104	"regulation of cell projection organization"
"GO:0030218"	0.217668	1	0.806165	1.27471	31.5219	35	59	"erythrocyte differentiation"
"GO:0042035"	0.219606	1	0.806165	1.33636	22.9736	26	43	"regulation of cytokine biosynthetic process"
"GO:0009141"	0.219611	1	0.806165	1.17217	66.2495	71	124	"nucleoside triphosphate metabolic process"
"GO:0010927"	0.21971	1	0.806165	1.21458	45.9472	50	86	"cellular component assembly involved in morphogenesis"
"GO:0090189"	0.221973	1	0.806165	1.74611	8.01405	10	15	"regulation of branching involved in ureteric bud morphogenesis"
"GO:0043507"	0.221973	1	0.806165	1.74611	8.01405	10	15	"positive regulation of JUN kinase activity"
"GO:0010332"	0.221973	1	0.806165	1.74611	8.01405	10	15	"response to gamma radiation"
"GO:0046636"	0.221973	1	0.806165	1.74611	8.01405	10	15	"negative regulation of alpha-beta T cell activation"
"GO:0007098"	0.221973	1	0.806165	1.74611	8.01405	10	15	"centrosome cycle"
"GO:0071482"	0.221973	1	0.806165	1.74611	8.01405	10	15	"cellular response to light stimulus"
"GO:0014014"	0.221973	1	0.806165	1.74611	8.01405	10	15	"negative regulation of gliogenesis"
"GO:0014037"	0.221973	1	0.806165	1.74611	8.01405	10	15	"Schwann cell differentiation"
"GO:0008206"	0.221973	1	0.806165	1.74611	8.01405	10	15	"bile acid metabolic process"
"GO:1901879"	0.221973	1	0.806165	1.74611	8.01405	10	15	"regulation of protein depolymerization"
"GO:0048634"	0.224368	1	0.806165	1.29005	27.7821	31	52	"regulation of muscle organ development"
"GO:0007292"	0.224368	1	0.806165	1.29005	27.7821	31	52	"female gamete generation"
"GO:0016202"	0.224368	1	0.806165	1.29005	27.7821	31	52	"regulation of striated muscle tissue development"
"GO:1901861"	0.224368	1	0.806165	1.29005	27.7821	31	52	"regulation of muscle tissue development"
"GO:0006486"	0.224406	1	0.806165	1.37279	19.2337	22	36	"protein glycosylation"
"GO:0002260"	0.224406	1	0.806165	1.37279	19.2337	22	36	"lymphocyte homeostasis"
"GO:0002758"	0.224406	1	0.806165	1.37279	19.2337	22	36	"innate immune response-activating signal transduction"
"GO:0043413"	0.224406	1	0.806165	1.37279	19.2337	22	36	"macromolecule glycosylation"
"GO:0051656"	0.22768	1	0.806165	1.23591	37.3989	41	70	"establishment of organelle localization"
"GO:0035710"	0.227845	1	0.806165	1.42922	15.4938	18	29	"CD4-positive, alpha-beta T cell activation"
"GO:0045446"	0.227845	1	0.806165	1.42922	15.4938	18	29	"endothelial cell differentiation"
"GO:0042592"	0.228081	1	0.806165	1.0779	266.601	275	499	"homeostatic process"
"GO:0043506"	0.228378	1	0.806165	1.52816	11.7539	14	22	"regulation of JUN kinase activity"
"GO:0032321"	0.228378	1	0.806165	1.52816	11.7539	14	22	"positive regulation of Rho GTPase activity"
"GO:0060420"	0.228378	1	0.806165	1.52816	11.7539	14	22	"regulation of heart growth"
"GO:0035601"	0.228378	1	0.806165	1.52816	11.7539	14	22	"protein deacylation"
"GO:0003407"	0.228378	1	0.806165	1.52816	11.7539	14	22	"neural retina development"
"GO:0007188"	0.23102	1	0.806165	1.31059	24.0422	27	45	"adenylate cyclase-modulating G-protein coupled receptor signaling pathway"
"GO:0045631"	0.233149	1	0.806165	3.49044	2.67135	4	5	"regulation of mechanoreceptor differentiation"
"GO:0048524"	0.233149	1	0.806165	3.49044	2.67135	4	5	"positive regulation of viral process"
"GO:0050685"	0.233149	1	0.806165	3.49044	2.67135	4	5	"positive regulation of mRNA processing"
"GO:0045603"	0.233149	1	0.806165	3.49044	2.67135	4	5	"positive regulation of endothelial cell differentiation"
"GO:0045605"	0.233149	1	0.806165	3.49044	2.67135	4	5	"negative regulation of epidermal cell differentiation"
"GO:0070970"	0.233149	1	0.806165	3.49044	2.67135	4	5	"interleukin-2 secretion"
"GO:0090136"	0.233149	1	0.806165	3.49044	2.67135	4	5	"epithelial cell-cell adhesion"
"GO:0043587"	0.233149	1	0.806165	3.49044	2.67135	4	5	"tongue morphogenesis"
"GO:0048636"	0.233149	1	0.806165	3.49044	2.67135	4	5	"positive regulation of muscle organ development"
"GO:0043501"	0.233149	1	0.806165	3.49044	2.67135	4	5	"skeletal muscle adaptation"
"GO:0006367"	0.233149	1	0.806165	3.49044	2.67135	4	5	"transcription initiation from RNA polymerase II promoter"
"GO:0043967"	0.233149	1	0.806165	3.49044	2.67135	4	5	"histone H4 acetylation"
"GO:2000142"	0.233149	1	0.806165	3.49044	2.67135	4	5	"regulation of DNA-templated transcription, initiation"
"GO:0046085"	0.233149	1	0.806165	3.49044	2.67135	4	5	"adenosine metabolic process"
"GO:2000269"	0.233149	1	0.806165	3.49044	2.67135	4	5	"regulation of fibroblast apoptotic process"
"GO:2000270"	0.233149	1	0.806165	3.49044	2.67135	4	5	"negative regulation of fibroblast apoptotic process"
"GO:1900024"	0.233149	1	0.806165	3.49044	2.67135	4	5	"regulation of substrate adhesion-dependent cell spreading"
"GO:0032743"	0.233149	1	0.806165	3.49044	2.67135	4	5	"positive regulation of interleukin-2 production"
"GO:0006878"	0.233149	1	0.806165	3.49044	2.67135	4	5	"cellular copper ion homeostasis"
"GO:0006825"	0.233149	1	0.806165	3.49044	2.67135	4	5	"copper ion transport"
"GO:0001878"	0.233149	1	0.806165	3.49044	2.67135	4	5	"response to yeast"
"GO:0001842"	0.233149	1	0.806165	3.49044	2.67135	4	5	"neural fold formation"
"GO:0006688"	0.233149	1	0.806165	3.49044	2.67135	4	5	"glycosphingolipid biosynthetic process"
"GO:0001553"	0.233149	1	0.806165	3.49044	2.67135	4	5	"luteinization"
"GO:0044380"	0.233149	1	0.806165	3.49044	2.67135	4	5	"protein localization to cytoskeleton"
"GO:0044346"	0.233149	1	0.806165	3.49044	2.67135	4	5	"fibroblast apoptotic process"
"GO:0030826"	0.233149	1	0.806165	3.49044	2.67135	4	5	"regulation of cGMP biosynthetic process"
"GO:0060087"	0.233149	1	0.806165	3.49044	2.67135	4	5	"relaxation of vascular smooth muscle"
"GO:0060044"	0.233149	1	0.806165	3.49044	2.67135	4	5	"negative regulation of cardiac muscle cell proliferation"
"GO:2000980"	0.233149	1	0.806165	3.49044	2.67135	4	5	"regulation of inner ear receptor cell differentiation"
"GO:0006968"	0.233149	1	0.806165	3.49044	2.67135	4	5	"cellular defense response"
"GO:0010866"	0.233149	1	0.806165	3.49044	2.67135	4	5	"regulation of triglyceride biosynthetic process"
"GO:0010829"	0.233149	1	0.806165	3.49044	2.67135	4	5	"negative regulation of glucose transport"
"GO:0010842"	0.233149	1	0.806165	3.49044	2.67135	4	5	"retina layer formation"
"GO:0001993"	0.233149	1	0.806165	3.49044	2.67135	4	5	"regulation of systemic arterial blood pressure by norepinephrine-epinephrine"
"GO:0001955"	0.233149	1	0.806165	3.49044	2.67135	4	5	"blood vessel maturation"
"GO:0010586"	0.233149	1	0.806165	3.49044	2.67135	4	5	"miRNA metabolic process"
"GO:0010517"	0.233149	1	0.806165	3.49044	2.67135	4	5	"regulation of phospholipase activity"
"GO:0007030"	0.233149	1	0.806165	3.49044	2.67135	4	5	"Golgi organization"
"GO:0007031"	0.233149	1	0.806165	3.49044	2.67135	4	5	"peroxisome organization"
"GO:0021707"	0.233149	1	0.806165	3.49044	2.67135	4	5	"cerebellar granule cell differentiation"
"GO:0060158"	0.233149	1	0.806165	3.49044	2.67135	4	5	"phospholipase C-activating dopamine receptor signaling pathway"
"GO:0021894"	0.233149	1	0.806165	3.49044	2.67135	4	5	"cerebral cortex GABAergic interneuron development"
"GO:0035358"	0.233149	1	0.806165	3.49044	2.67135	4	5	"regulation of peroxisome proliferator activated receptor signaling pathway"
"GO:0021853"	0.233149	1	0.806165	3.49044	2.67135	4	5	"cerebral cortex GABAergic interneuron migration"
"GO:0021830"	0.233149	1	0.806165	3.49044	2.67135	4	5	"interneuron migration from the subpallium to the cortex"
"GO:0002035"	0.233149	1	0.806165	3.49044	2.67135	4	5	"brain renin-angiotensin system"
"GO:0021801"	0.233149	1	0.806165	3.49044	2.67135	4	5	"cerebral cortex radial glia guided migration"
"GO:0051024"	0.233149	1	0.806165	3.49044	2.67135	4	5	"positive regulation of immunoglobulin secretion"
"GO:0051026"	0.233149	1	0.806165	3.49044	2.67135	4	5	"chiasma assembly"
"GO:0071384"	0.233149	1	0.806165	3.49044	2.67135	4	5	"cellular response to corticosteroid stimulus"
"GO:0071385"	0.233149	1	0.806165	3.49044	2.67135	4	5	"cellular response to glucocorticoid stimulus"
"GO:0071320"	0.233149	1	0.806165	3.49044	2.67135	4	5	"cellular response to cAMP"
"GO:0060768"	0.233149	1	0.806165	3.49044	2.67135	4	5	"regulation of epithelial cell proliferation involved in prostate gland development"
"GO:0060751"	0.233149	1	0.806165	3.49044	2.67135	4	5	"branch elongation involved in mammary gland duct branching"
"GO:0060710"	0.233149	1	0.806165	3.49044	2.67135	4	5	"chorio-allantoic fusion"
"GO:0007350"	0.233149	1	0.806165	3.49044	2.67135	4	5	"blastoderm segmentation"
"GO:0007351"	0.233149	1	0.806165	3.49044	2.67135	4	5	"tripartite regional subdivision"
"GO:0007320"	0.233149	1	0.806165	3.49044	2.67135	4	5	"insemination"
"GO:0021684"	0.233149	1	0.806165	3.49044	2.67135	4	5	"cerebellar granular layer formation"
"GO:0035112"	0.233149	1	0.806165	3.49044	2.67135	4	5	"genitalia morphogenesis"
"GO:0060872"	0.233149	1	0.806165	3.49044	2.67135	4	5	"semicircular canal development"
"GO:0060837"	0.233149	1	0.806165	3.49044	2.67135	4	5	"blood vessel endothelial cell differentiation"
"GO:0071158"	0.233149	1	0.806165	3.49044	2.67135	4	5	"positive regulation of cell cycle arrest"
"GO:0002327"	0.233149	1	0.806165	3.49044	2.67135	4	5	"immature B cell differentiation"
"GO:0007191"	0.233149	1	0.806165	3.49044	2.67135	4	5	"adenylate cyclase-activating dopamine receptor signaling pathway"
"GO:0033194"	0.233149	1	0.806165	3.49044	2.67135	4	5	"response to hydroperoxide"
"GO:0035810"	0.233149	1	0.806165	3.49044	2.67135	4	5	"positive regulation of urine volume"
"GO:0035809"	0.233149	1	0.806165	3.49044	2.67135	4	5	"regulation of urine volume"
"GO:0033206"	0.233149	1	0.806165	3.49044	2.67135	4	5	"meiotic cytokinesis"
"GO:0035587"	0.233149	1	0.806165	3.49044	2.67135	4	5	"purinergic receptor signaling pathway"
"GO:0051124"	0.233149	1	0.806165	3.49044	2.67135	4	5	"synaptic growth at neuromuscular junction"
"GO:0000188"	0.233149	1	0.806165	3.49044	2.67135	4	5	"inactivation of MAPK activity"
"GO:0015812"	0.233149	1	0.806165	3.49044	2.67135	4	5	"gamma-aminobutyric acid transport"
"GO:0060920"	0.233149	1	0.806165	3.49044	2.67135	4	5	"cardiac pacemaker cell differentiation"
"GO:0060926"	0.233149	1	0.806165	3.49044	2.67135	4	5	"cardiac pacemaker cell development"
"GO:0047496"	0.233149	1	0.806165	3.49044	2.67135	4	5	"vesicle transport along microtubule"
"GO:0000212"	0.233149	1	0.806165	3.49044	2.67135	4	5	"meiotic spindle organization"
"GO:0033690"	0.233149	1	0.806165	3.49044	2.67135	4	5	"positive regulation of osteoblast proliferation"
"GO:0007620"	0.233149	1	0.806165	3.49044	2.67135	4	5	"copulation"
"GO:0002548"	0.233149	1	0.806165	3.49044	2.67135	4	5	"monocyte chemotaxis"
"GO:0033622"	0.233149	1	0.806165	3.49044	2.67135	4	5	"integrin activation"
"GO:0033601"	0.233149	1	0.806165	3.49044	2.67135	4	5	"positive regulation of mammary gland epithelial cell proliferation"
"GO:0072075"	0.233149	1	0.806165	3.49044	2.67135	4	5	"metanephric mesenchyme development"
"GO:0072077"	0.233149	1	0.806165	3.49044	2.67135	4	5	"renal vesicle morphogenesis"
"GO:0042522"	0.233149	1	0.806165	3.49044	2.67135	4	5	"regulation of tyrosine phosphorylation of Stat5 protein"
"GO:0072044"	0.233149	1	0.806165	3.49044	2.67135	4	5	"collecting duct development"
"GO:0072033"	0.233149	1	0.806165	3.49044	2.67135	4	5	"renal vesicle formation"
"GO:0003097"	0.233149	1	0.806165	3.49044	2.67135	4	5	"renal water transport"
"GO:2001223"	0.233149	1	0.806165	3.49044	2.67135	4	5	"negative regulation of neuron migration"
"GO:0008333"	0.233149	1	0.806165	3.49044	2.67135	4	5	"endosome to lysosome transport"
"GO:0045084"	0.233149	1	0.806165	3.49044	2.67135	4	5	"positive regulation of interleukin-12 biosynthetic process"
"GO:0003310"	0.233149	1	0.806165	3.49044	2.67135	4	5	"pancreatic A cell differentiation"
[truncated: 5,933 more rows]

## Sheet: Mm.cpe.under
Mm.CPE.GO.BP.under
"GOBPID"	"Pvalue"	"Bonferroni"	"BH"	"OddsRatio"	"ExpCount"	"Count"	"Size"	"Term"
"GO:0009566"	6.76226452187659e-05	0.625983	0.625983	0.398148	42.2074	25	79	"fertilization"
"GO:0035036"	0.000541966	1	1	0.236088	14.9596	6	28	"sperm-egg recognition"
"GO:0030317"	0.000603151	1	1	0.276863	17.6309	8	33	"sperm motility"
"GO:0009988"	0.000752572	1	1	0.263446	16.0281	7	30	"cell-cell recognition"
"GO:0006007"	0.000830925	1	1	0.162541	10.1511	3	19	"glucose catabolic process"
"GO:0019320"	0.000830925	1	1	0.162541	10.1511	3	19	"hexose catabolic process"
"GO:0007339"	0.000928342	1	1	0.247433	14.4253	6	27	"binding of sperm to zona pellucida"
"GO:0048002"	0.000928342	1	1	0.247433	14.4253	6	27	"antigen processing and presentation of peptide antigen"
"GO:0007338"	0.00132164	1	1	0.408015	28.3163	17	53	"single fertilization"
"GO:0046365"	0.00133464	1	1	0.203961	11.2197	4	21	"monosaccharide catabolic process"
"GO:0051924"	0.00157951	1	1	0.33287	19.2337	10	36	"regulation of calcium ion transport"
"GO:0002478"	0.00235479	1	1	0.216799	10.6854	4	20	"antigen processing and presentation of exogenous peptide antigen"
"GO:0006096"	0.00276012	1	1	0.185915	9.0826	3	17	"glycolysis"
"GO:0055114"	0.00733491	1	1	0.691054	103.114	86	193	"oxidation-reduction process"
"GO:0098542"	0.00798801	1	1	0.669665	85.4832	70	160	"defense response to other organism"
"GO:0006091"	0.00805593	1	1	0.535277	36.3304	26	68	"generation of precursor metabolites and energy"
"GO:0019884"	0.00891257	1	1	0.337327	13.3568	7	25	"antigen processing and presentation of exogenous antigen"
"GO:0006952"	0.00904068	1	1	0.776888	212.105	189	397	"defense response"
"GO:0032225"	0.010171	1	1	0	3.20562	0	6	"regulation of synaptic transmission, dopaminergic"
"GO:0019883"	0.010171	1	1	0	3.20562	0	6	"antigen processing and presentation of endogenous antigen"
"GO:0046339"	0.010171	1	1	0	3.20562	0	6	"diacylglycerol metabolic process"
"GO:0002483"	0.010171	1	1	0	3.20562	0	6	"antigen processing and presentation of endogenous peptide antigen"
"GO:0036093"	0.010171	1	1	0	3.20562	0	6	"germ cell proliferation"
"GO:0042590"	0.010171	1	1	0	3.20562	0	6	"antigen processing and presentation of exogenous peptide antigen via MHC class I"
"GO:0048149"	0.010171	1	1	0	3.20562	0	6	"behavioral response to ethanol"
"GO:0043124"	0.010171	1	1	0	3.20562	0	6	"negative regulation of I-kappaB kinase/NF-kappaB signaling"
"GO:0042742"	0.0105226	1	1	0.614709	53.9613	42	101	"defense response to bacterium"
"GO:0002474"	0.0116166	1	1	0.108643	4.80843	1	9	"antigen processing and presentation of peptide antigen via MHC class I"
"GO:0002864"	0.0116166	1	1	0.108643	4.80843	1	9	"regulation of acute inflammatory response to antigenic stimulus"
"GO:0002883"	0.0116166	1	1	0.108643	4.80843	1	9	"regulation of hypersensitivity"
"GO:0007635"	0.0116166	1	1	0.108643	4.80843	1	9	"chemosensory behavior"
"GO:0002524"	0.0116166	1	1	0.108643	4.80843	1	9	"hypersensitivity"
"GO:0006520"	0.0123928	1	1	0.570044	39.0017	29	73	"cellular amino acid metabolic process"
"GO:0007606"	0.0130482	1	1	0.450717	20.3023	13	38	"sensory perception of chemical stimulus"
"GO:0009746"	0.0141106	1	1	0.357319	12.8225	7	24	"response to hexose"
"GO:0034284"	0.0141106	1	1	0.357319	12.8225	7	24	"response to monosaccharide"
"GO:0051262"	0.0153916	1	1	0.236915	7.47978	3	14	"protein tetramerization"
"GO:0001773"	0.0154501	1	1	0.310083	10.1511	5	19	"myeloid dendritic cell activation"
"GO:0019882"	0.0154663	1	1	0.481481	22.4394	15	42	"antigen processing and presentation"
"GO:0001818"	0.0177612	1	1	0.507989	24.5764	17	46	"negative regulation of cytokine production"
"GO:0042743"	0.0191288	1	1	0.193132	5.87697	2	11	"hydrogen peroxide metabolic process"
"GO:0044712"	0.0212126	1	1	0.767241	140.513	124	263	"single-organism catabolic process"
"GO:1901661"	0.021863	1	1	0	2.67135	0	5	"quinone metabolic process"
"GO:0002176"	0.021863	1	1	0	2.67135	0	5	"male germ cell proliferation"
"GO:0070585"	0.021863	1	1	0	2.67135	0	5	"protein localization to mitochondrion"
"GO:0050829"	0.0220322	1	1	0.379809	12.2882	7	23	"defense response to Gram-negative bacterium"
"GO:0009749"	0.0220322	1	1	0.379809	12.2882	7	23	"response to glucose"
"GO:0043467"	0.0220322	1	1	0.379809	12.2882	7	23	"regulation of generation of precursor metabolites and energy"
"GO:0055085"	0.0220326	1	1	0.758267	126.622	111	237	"transmembrane transport"
"GO:0051289"	0.0224466	1	1	0.124215	4.27416	1	8	"protein homotetramerization"
"GO:0097300"	0.025069	1	1	0.334074	9.61687	5	18	"programmed necrotic cell death"
"GO:0044724"	0.0251564	1	1	0.408512	13.3568	8	25	"single-organism carbohydrate catabolic process"
"GO:0016052"	0.0251564	1	1	0.408512	13.3568	8	25	"carbohydrate catabolic process"
"GO:0019886"	0.0265432	1	1	0.260714	6.94551	3	13	"antigen processing and presentation of exogenous peptide antigen via MHC class II"
"GO:0006816"	0.0278041	1	1	0.660533	51.8242	42	97	"calcium ion transport"
"GO:0009607"	0.0278068	1	1	0.78276	146.924	131	275	"response to biotic stimulus"
"GO:0002449"	0.0281351	1	1	0.664146	52.8928	43	99	"lymphocyte mediated immunity"
"GO:0070271"	0.0281351	1	1	0.664146	52.8928	43	99	"protein complex biogenesis"
"GO:0043207"	0.028297	1	1	0.780732	142.65	127	267	"response to external biotic stimulus"
"GO:0006641"	0.0290519	1	1	0.506006	20.3023	14	38	"triglyceride metabolic process"
"GO:0002861"	0.0296117	1	1	0.372233	10.6854	6	20	"regulation of inflammatory response to antigenic stimulus"
"GO:0070265"	0.0296117	1	1	0.372233	10.6854	6	20	"necrotic cell death"
"GO:0009743"	0.0309616	1	1	0.456838	15.4938	10	29	"response to carbohydrate"
"GO:0006639"	0.0325237	1	1	0.53375	22.4394	16	42	"acylglycerol metabolic process"
"GO:0051707"	0.0330024	1	1	0.785704	139.979	125	262	"response to other organism"
"GO:0050909"	0.033543	1	1	0.316	8.01405	4	15	"sensory perception of taste"
"GO:0001963"	0.033543	1	1	0.316	8.01405	4	15	"synaptic transmission, dopaminergic"
"GO:0002495"	0.033543	1	1	0.316	8.01405	4	15	"antigen processing and presentation of peptide antigen via MHC class II"
"GO:0002504"	0.033543	1	1	0.316	8.01405	4	15	"antigen processing and presentation of peptide or polysaccharide antigen via MHC class II"
"GO:0015698"	0.0338856	1	1	0.405299	11.7539	7	22	"inorganic anion transport"
"GO:0006638"	0.034123	1	1	0.546075	23.5079	17	44	"neutral lipid metabolic process"
"GO:0044058"	0.0342876	1	1	0.217364	5.3427	2	10	"regulation of digestive system process"
"GO:0010939"	0.0342876	1	1	0.217364	5.3427	2	10	"regulation of necrotic cell death"
"GO:0031122"	0.0342876	1	1	0.217364	5.3427	2	10	"cytoplasmic microtubule organization"
"GO:0061077"	0.0342876	1	1	0.217364	5.3427	2	10	"chaperone-mediated protein folding"
"GO:0045824"	0.0342876	1	1	0.217364	5.3427	2	10	"negative regulation of innate immune response"
"GO:0052548"	0.0345256	1	1	0.60889	33.659	26	63	"regulation of endopeptidase activity"
"GO:0009615"	0.0375948	1	1	0.63388	37.9332	30	71	"response to virus"
"GO:0044282"	0.0384089	1	1	0.5781	26.7135	20	50	"small molecule catabolic process"
"GO:0051937"	0.0400077	1	1	0.362064	9.0826	5	17	"catecholamine transport"
"GO:0072376"	0.0400077	1	1	0.362064	9.0826	5	17	"protein activation cascade"
"GO:0007601"	0.0406993	1	1	0.528227	19.768	14	37	"visual perception"
"GO:0015844"	0.041581	1	1	0.459742	13.891	9	26	"monoamine transport"
"GO:0050953"	0.0427637	1	1	0.542346	20.8365	15	39	"sensory perception of light stimulus"
"GO:0019433"	0.042813	1	1	0.144977	3.73989	1	7	"triglyceride catabolic process"
"GO:0032660"	0.042813	1	1	0.144977	3.73989	1	7	"regulation of interleukin-17 production"
"GO:0051085"	0.042813	1	1	0.144977	3.73989	1	7	"chaperone mediated protein folding requiring cofactor"
"GO:0060586"	0.042813	1	1	0.144977	3.73989	1	7	"multicellular organismal iron ion homeostasis"
"GO:0060544"	0.042813	1	1	0.144977	3.73989	1	7	"regulation of necroptotic process"
"GO:0002866"	0.042813	1	1	0.144977	3.73989	1	7	"positive regulation of acute inflammatory response to antigenic stimulus"
"GO:0002885"	0.042813	1	1	0.144977	3.73989	1	7	"positive regulation of hypersensitivity"
"GO:0007622"	0.042813	1	1	0.144977	3.73989	1	7	"rhythmic behavior"
"GO:0031424"	0.042813	1	1	0.144977	3.73989	1	7	"keratinization"
"GO:1901678"	0.0469851	1	1	0	2.13708	0	4	"iron coordination entity transport"
"GO:0090493"	0.0469851	1	1	0	2.13708	0	4	"catecholamine uptake"
"GO:0090494"	0.0469851	1	1	0	2.13708	0	4	"dopamine uptake"
"GO:0048563"	0.0469851	1	1	0	2.13708	0	4	"post-embryonic organ morphogenesis"
"GO:0032020"	0.0469851	1	1	0	2.13708	0	4	"ISG15-protein conjugation"
"GO:0045953"	0.0469851	1	1	0	2.13708	0	4	"negative regulation of natural killer cell mediated cytotoxicity"
"GO:0019370"	0.0469851	1	1	0	2.13708	0	4	"leukotriene biosynthetic process"
"GO:0006303"	0.0469851	1	1	0	2.13708	0	4	"double-strand break repair via nonhomologous end joining"
"GO:0001794"	0.0469851	1	1	0	2.13708	0	4	"type IIa hypersensitivity"
"GO:0001796"	0.0469851	1	1	0	2.13708	0	4	"regulation of type IIa hypersensitivity"
"GO:0001798"	0.0469851	1	1	0	2.13708	0	4	"positive regulation of type IIa hypersensitivity"
"GO:0030299"	0.0469851	1	1	0	2.13708	0	4	"intestinal cholesterol absorption"
"GO:0032815"	0.0469851	1	1	0	2.13708	0	4	"negative regulation of natural killer cell activation"
"GO:0046835"	0.0469851	1	1	0	2.13708	0	4	"carbohydrate phosphorylation"
"GO:0046541"	0.0469851	1	1	0	2.13708	0	4	"saliva secretion"
"GO:0060457"	0.0469851	1	1	0	2.13708	0	4	"negative regulation of digestive system process"
"GO:0060177"	0.0469851	1	1	0	2.13708	0	4	"regulation of angiotensin metabolic process"
"GO:0018095"	0.0469851	1	1	0	2.13708	0	4	"protein polyglutamylation"
"GO:0002002"	0.0469851	1	1	0	2.13708	0	4	"regulation of angiotensin levels in blood"
"GO:0071470"	0.0469851	1	1	0	2.13708	0	4	"cellular response to osmotic stress"
"GO:0002476"	0.0469851	1	1	0	2.13708	0	4	"antigen processing and presentation of endogenous peptide antigen via MHC class Ib"
"GO:0002445"	0.0469851	1	1	0	2.13708	0	4	"type II hypersensitivity"
"GO:0007263"	0.0469851	1	1	0	2.13708	0	4	"nitric oxide mediated signal transduction"
"GO:0018200"	0.0469851	1	1	0	2.13708	0	4	"peptidyl-glutamic acid modification"
"GO:0002716"	0.0469851	1	1	0	2.13708	0	4	"negative regulation of natural killer cell mediated immunity"
"GO:0002892"	0.0469851	1	1	0	2.13708	0	4	"regulation of type II hypersensitivity"
"GO:0002894"	0.0469851	1	1	0	2.13708	0	4	"positive regulation of type II hypersensitivity"
"GO:0002888"	0.0469851	1	1	0	2.13708	0	4	"positive regulation of myeloid leukocyte mediated immunity"
"GO:0000726"	0.0469851	1	1	0	2.13708	0	4	"non-recombinational repair"
"GO:0051583"	0.0469851	1	1	0	2.13708	0	4	"dopamine uptake involved in synaptic transmission"
"GO:0042744"	0.0469851	1	1	0	2.13708	0	4	"hydrogen peroxide catabolic process"
"GO:0036035"	0.0469851	1	1	0	2.13708	0	4	"osteoclast development"
"GO:0051954"	0.0469851	1	1	0	2.13708	0	4	"positive regulation of amine transport"
"GO:0051934"	0.0469851	1	1	0	2.13708	0	4	"catecholamine uptake involved in synaptic transmission"
"GO:0006811"	0.052212	1	1	0.832444	192.337	177	360	"ion transport"
"GO:0002252"	0.0543611	1	1	0.797768	122.348	110	229	"immune effector process"
"GO:0055090"	0.0544221	1	1	0.347744	7.47978	4	14	"acylglycerol homeostasis"
"GO:0006956"	0.0544221	1	1	0.347744	7.47978	4	14	"complement activation"
"GO:0071353"	0.0544221	1	1	0.347744	7.47978	4	14	"cellular response to interleukin-4"
"GO:0015872"	0.0544221	1	1	0.347744	7.47978	4	14	"dopamine transport"
"GO:0045471"	0.0544221	1	1	0.347744	7.47978	4	14	"response to ethanol"
"GO:0010876"	0.055	1	1	0.623422	29.3849	23	55	"lipid localization"
"GO:0051606"	0.0560924	1	1	0.630779	30.4534	24	57	"detection of stimulus"
"GO:0051259"	0.0585586	1	1	0.566163	20.3023	15	38	"protein oligomerization"
"GO:1901607"	0.0603519	1	1	0.248519	4.80843	2	9	"alpha-amino acid biosynthetic process"
"GO:0006081"	0.0603519	1	1	0.248519	4.80843	2	9	"cellular aldehyde metabolic process"
"GO:0046461"	0.0603519	1	1	0.248519	4.80843	2	9	"neutral lipid catabolic process"
"GO:0046464"	0.0603519	1	1	0.248519	4.80843	2	9	"acylglycerol catabolic process"
"GO:0032620"	0.0603519	1	1	0.248519	4.80843	2	9	"interleukin-17 production"
"GO:0051928"	0.0603519	1	1	0.248519	4.80843	2	9	"positive regulation of calcium ion transport"
"GO:0072520"	0.0603519	1	1	0.248519	4.80843	2	9	"seminiferous tubule development"
"GO:0031343"	0.0604868	1	1	0.48868	13.3568	9	25	"positive regulation of cell killing"
"GO:0007600"	0.0617939	1	1	0.779851	93.4973	83	175	"sensory perception"
"GO:0002705"	0.0625889	1	1	0.590254	22.4394	17	42	"positive regulation of leukocyte mediated immunity"
"GO:0002708"	0.0625889	1	1	0.590254	22.4394	17	42	"positive regulation of lymphocyte mediated immunity"
"GO:0032814"	0.0626786	1	1	0.395143	8.54832	5	16	"regulation of natural killer cell activation"
"GO:0010821"	0.0626786	1	1	0.395143	8.54832	5	16	"regulation of mitochondrion organization"
"GO:0070670"	0.0626786	1	1	0.395143	8.54832	5	16	"response to interleukin-4"
"GO:1901605"	0.0643637	1	1	0.600904	23.5079	18	44	"alpha-amino acid metabolic process"
"GO:0006518"	0.064437	1	1	0.511009	14.4253	10	27	"peptide metabolic process"
"GO:0006955"	0.0657909	1	1	0.835831	173.638	160	325	"immune response"
"GO:0031330"	0.0698852	1	1	0.434633	9.61687	6	18	"negative regulation of cellular catabolic process"
"GO:0031341"	0.0712209	1	1	0.548603	16.5624	12	31	"regulation of cell killing"
"GO:0008037"	0.0723371	1	1	0.650763	29.9191	24	56	"cell recognition"
"GO:0010951"	0.0741271	1	1	0.564573	17.6309	13	33	"negative regulation of endopeptidase activity"
"GO:2000401"	0.0747113	1	1	0.326163	5.87697	3	11	"regulation of lymphocyte migration"
"GO:0002438"	0.0747113	1	1	0.326163	5.87697	3	11	"acute inflammatory response to antigenic stimulus"
"GO:0002863"	0.0747113	1	1	0.326163	5.87697	3	11	"positive regulation of inflammatory response to antigenic stimulus"
"GO:0042430"	0.0747113	1	1	0.326163	5.87697	3	11	"indole-containing compound metabolic process"
"GO:0009063"	0.076178	1	1	0.468041	10.6854	7	20	"cellular amino acid catabolic process"
"GO:0009583"	0.076178	1	1	0.468041	10.6854	7	20	"detection of light stimulus"
"GO:0052547"	0.0763778	1	1	0.679888	35.2618	29	66	"regulation of peptidase activity"
"GO:0050727"	0.0799887	1	1	0.752665	60.9068	53	114	"regulation of inflammatory response"
"GO:0050951"	0.080323	1	1	0.174045	3.20562	1	6	"sensory perception of temperature stimulus"
"GO:0019731"	0.080323	1	1	0.174045	3.20562	1	6	"antibacterial humoral response"
"GO:0032695"	0.080323	1	1	0.174045	3.20562	1	6	"negative regulation of interleukin-12 production"
"GO:0060546"	0.080323	1	1	0.174045	3.20562	1	6	"negative regulation of necroptotic process"
"GO:0002115"	0.080323	1	1	0.174045	3.20562	1	6	"store-operated calcium entry"
"GO:0009624"	0.080323	1	1	0.174045	3.20562	1	6	"response to nematode"
"GO:0071806"	0.080323	1	1	0.174045	3.20562	1	6	"protein transmembrane transport"
"GO:0002755"	0.080323	1	1	0.174045	3.20562	1	6	"MyD88-dependent toll-like receptor signaling pathway"
"GO:0002903"	0.080323	1	1	0.174045	3.20562	1	6	"negative regulation of B cell apoptotic process"
"GO:0042535"	0.080323	1	1	0.174045	3.20562	1	6	"positive regulation of tumor necrosis factor biosynthetic process"
"GO:0070269"	0.080323	1	1	0.174045	3.20562	1	6	"pyroptosis"
"GO:0072511"	0.0803463	1	1	0.746916	57.7012	50	108	"divalent inorganic cation transport"
"GO:0070838"	0.0805018	1	1	0.742731	55.5641	48	104	"divalent metal ion transport"
"GO:0090277"	0.0816812	1	1	0.49667	11.7539	8	22	"positive regulation of peptide hormone secretion"
"GO:0002687"	0.0816812	1	1	0.49667	11.7539	8	22	"positive regulation of leukocyte migration"
"GO:0006812"	0.0818538	1	1	0.831152	139.445	128	261	"cation transport"
"GO:0006909"	0.0831973	1	1	0.615105	21.9051	17	41	"phagocytosis"
"GO:2000116"	0.0849427	1	1	0.625201	22.9736	18	43	"regulation of cysteine-type endopeptidase activity"
"GO:0002821"	0.0849427	1	1	0.625201	22.9736	18	43	"positive regulation of adaptive immune response"
"GO:0002824"	0.0849427	1	1	0.625201	22.9736	18	43	"positive regulation of adaptive immune response based on somatic recombination of immune receptors built from immunoglobulin superfamily domains"
"GO:0051279"	0.0864771	1	1	0.386543	6.94551	4	13	"regulation of release of sequestered calcium ion into cytosol"
"GO:0002715"	0.0864771	1	1	0.386543	6.94551	4	13	"regulation of natural killer cell mediated immunity"
"GO:0007602"	0.0864771	1	1	0.386543	6.94551	4	13	"phototransduction"
"GO:0042269"	0.0864771	1	1	0.386543	6.94551	4	13	"regulation of natural killer cell mediated cytotoxicity"
"GO:0070328"	0.0864771	1	1	0.386543	6.94551	4	13	"triglyceride homeostasis"
"GO:0055072"	0.0865032	1	1	0.521475	12.8225	9	24	"iron ion homeostasis"
"GO:0001912"	0.0865032	1	1	0.521475	12.8225	9	24	"positive regulation of leukocyte mediated cytotoxicity"
"GO:0034220"	0.0866465	1	1	0.815729	110.06	100	206	"ion transmembrane transport"
"GO:0016064"	0.0903603	1	1	0.658592	27.2478	22	51	"immunoglobulin mediated immune response"
"GO:0019752"	0.0910301	1	1	0.812113	101.511	92	190	"carboxylic acid metabolic process"
"GO:0002443"	0.0935677	1	1	0.773092	65.7152	58	123	"leukocyte mediated immunity"
"GO:1901606"	0.0961802	1	1	0.434838	8.01405	5	15	"alpha-amino acid catabolic process"
"GO:2000117"	0.0961802	1	1	0.434838	8.01405	5	15	"negative regulation of cysteine-type endopeptidase activity"
"GO:0070266"	0.0961802	1	1	0.434838	8.01405	5	15	"necroptotic process"
"GO:0072678"	0.0961802	1	1	0.434838	8.01405	5	15	"T cell migration"
"GO:0008652"	0.0961802	1	1	0.434838	8.01405	5	15	"cellular amino acid biosynthetic process"
"GO:0043154"	0.0961802	1	1	0.434838	8.01405	5	15	"negative regulation of cysteine-type endopeptidase activity involved in apoptotic process"
"GO:0071705"	0.0966478	1	1	0.806561	90.826	82	170	"nitrogen compound transport"
"GO:0001910"	0.0977354	1	1	0.579322	16.0281	12	30	"regulation of leukocyte mediated cytotoxicity"
"GO:0002685"	0.0977354	1	1	0.579322	16.0281	12	30	"regulation of leukocyte migration"
"GO:0070192"	0.0977354	1	1	0.579322	16.0281	12	30	"chromosome organization involved in meiosis"
"GO:0044765"	0.0999683	1	1	0.905573	452.527	435	847	"single-organism transport"
"GO:0050802"	0.100952	1	1	0	1.60281	0	3	"circadian sleep/wake cycle, sleep"
"GO:1901663"	0.100952	1	1	0	1.60281	0	3	"quinone biosynthetic process"
"GO:0090307"	0.100952	1	1	0	1.60281	0	3	"spindle assembly involved in mitosis"
"GO:0050961"	0.100952	1	1	0	1.60281	0	3	"detection of temperature stimulus involved in sensory perception"
"GO:0050965"	0.100952	1	1	0	1.60281	0	3	"detection of temperature stimulus involved in sensory perception of pain"
"GO:2000254"	0.100952	1	1	0	1.60281	0	3	"regulation of male germ cell proliferation"
"GO:0030300"	0.100952	1	1	0	1.60281	0	3	"regulation of intestinal cholesterol absorption"
"GO:0006743"	0.100952	1	1	0	1.60281	0	3	"ubiquinone metabolic process"
"GO:0006744"	0.100952	1	1	0	1.60281	0	3	"ubiquinone biosynthetic process"
"GO:0006739"	0.100952	1	1	0	1.60281	0	3	"NADP metabolic process"
"GO:0019885"	0.100952	1	1	0	1.60281	0	3	"antigen processing and presentation of endogenous peptide antigen via MHC class I"
"GO:0006700"	0.100952	1	1	0	1.60281	0	3	"C21-steroid hormone biosynthetic process"
"GO:0006828"	0.100952	1	1	0	1.60281	0	3	"manganese ion transport"
"GO:0006805"	0.100952	1	1	0	1.60281	0	3	"xenobiotic metabolic process"
"GO:0032824"	0.100952	1	1	0	1.60281	0	3	"negative regulation of natural killer cell differentiation"
"GO:0032826"	0.100952	1	1	0	1.60281	0	3	"regulation of natural killer cell differentiation involved in immune response"
"GO:0032827"	0.100952	1	1	0	1.60281	0	3	"negative regulation of natural killer cell differentiation involved in immune response"
"GO:2000543"	0.100952	1	1	0	1.60281	0	3	"positive regulation of gastrulation"
"GO:0001826"	0.100952	1	1	0	1.60281	0	3	"inner cell mass cell differentiation"
"GO:0001810"	0.100952	1	1	0	1.60281	0	3	"regulation of type I hypersensitivity"
"GO:0001812"	0.100952	1	1	0	1.60281	0	3	"positive regulation of type I hypersensitivity"
"GO:0010455"	0.100952	1	1	0	1.60281	0	3	"positive regulation of cell fate commitment"
"GO:0032543"	0.100952	1	1	0	1.60281	0	3	"mitochondrial translation"
"GO:0001802"	0.100952	1	1	0	1.60281	0	3	"type III hypersensitivity"
"GO:0001803"	0.100952	1	1	0	1.60281	0	3	"regulation of type III hypersensitivity"
"GO:0001805"	0.100952	1	1	0	1.60281	0	3	"positive regulation of type III hypersensitivity"
"GO:0001806"	0.100952	1	1	0	1.60281	0	3	"type IV hypersensitivity"
"GO:0001807"	0.100952	1	1	0	1.60281	0	3	"regulation of type IV hypersensitivity"
"GO:0032691"	0.100952	1	1	0	1.60281	0	3	"negative regulation of interleukin-1 beta production"
"GO:0032692"	0.100952	1	1	0	1.60281	0	3	"negative regulation of interleukin-1 production"
"GO:0006626"	0.100952	1	1	0	1.60281	0	3	"protein targeting to mitochondrion"
"GO:0030885"	0.100952	1	1	0	1.60281	0	3	"regulation of myeloid dendritic cell activation"
"GO:0030886"	0.100952	1	1	0	1.60281	0	3	"negative regulation of myeloid dendritic cell activation"
"GO:0010896"	0.100952	1	1	0	1.60281	0	3	"regulation of triglyceride catabolic process"
"GO:0010862"	0.100952	1	1	0	1.60281	0	3	"positive regulation of pathway-restricted SMAD protein phosphorylation"
"GO:0009069"	0.100952	1	1	0	1.60281	0	3	"serine family amino acid metabolic process"
"GO:0060393"	0.100952	1	1	0	1.60281	0	3	"regulation of pathway-restricted SMAD protein phosphorylation"
"GO:0098534"	0.100952	1	1	0	1.60281	0	3	"centriole assembly"
"GO:0009185"	0.100952	1	1	0	1.60281	0	3	"ribonucleoside diphosphate metabolic process"
"GO:0009179"	0.100952	1	1	0	1.60281	0	3	"purine ribonucleoside diphosphate metabolic process"
"GO:0009135"	0.100952	1	1	0	1.60281	0	3	"purine nucleoside diphosphate metabolic process"
"GO:0009109"	0.100952	1	1	0	1.60281	0	3	"coenzyme catabolic process"
"GO:0071466"	0.100952	1	1	0	1.60281	0	3	"cellular response to xenobiotic stimulus"
"GO:0002325"	0.100952	1	1	0	1.60281	0	3	"natural killer cell differentiation involved in immune response"
"GO:0051352"	0.100952	1	1	0	1.60281	0	3	"negative regulation of ligase activity"
"GO:0002484"	0.100952	1	1	0	1.60281	0	3	"antigen processing and presentation of endogenous peptide antigen via MHC class I via ER pathway"
"GO:0002485"	0.100952	1	1	0	1.60281	0	3	"antigen processing and presentation of endogenous peptide antigen via MHC class I via ER pathway, TAP-dependent"
"GO:0002439"	0.100952	1	1	0	1.60281	0	3	"chronic inflammatory response to antigenic stimulus"
"GO:0051444"	0.100952	1	1	0	1.60281	0	3	"negative regulation of ubiquitin-protein ligase activity"
"GO:0021913"	0.100952	1	1	0	1.60281	0	3	"regulation of transcription from RNA polymerase II promoter involved in ventral spinal cord interneuron specification"
"GO:0033211"	0.100952	1	1	0	1.60281	0	3	"adiponectin-activated signaling pathway"
"GO:0033212"	0.100952	1	1	0	1.60281	0	3	"iron assimilation"
"GO:0033214"	0.100952	1	1	0	1.60281	0	3	"iron assimilation by chelation and transport"
"GO:0015891"	0.100952	1	1	0	1.60281	0	3	"siderophore transport"
"GO:0002874"	0.100952	1	1	0	1.60281	0	3	"regulation of chronic inflammatory response to antigenic stimulus"
"GO:0015688"	0.100952	1	1	0	1.60281	0	3	"iron chelate transport"
"GO:0035934"	0.100952	1	1	0	1.60281	0	3	"corticosterone secretion"
"GO:0042255"	0.100952	1	1	0	1.60281	0	3	"ribosome assembly"
"GO:0022410"	0.100952	1	1	0	1.60281	0	3	"circadian sleep/wake cycle process"
"GO:0042745"	0.100952	1	1	0	1.60281	0	3	"circadian sleep/wake cycle"
"GO:0016068"	0.100952	1	1	0	1.60281	0	3	"type I hypersensitivity"
"GO:0003009"	0.100952	1	1	0	1.60281	0	3	"skeletal muscle contraction"
"GO:2001204"	0.100952	1	1	0	1.60281	0	3	"regulation of osteoclast development"
"GO:0034393"	0.100952	1	1	0	1.60281	0	3	"positive regulation of smooth muscle cell apoptotic process"
"GO:0045056"	0.100952	1	1	0	1.60281	0	3	"transcytosis"
"GO:0051234"	0.101035	1	1	0.909625	501.146	483	938	"establishment of localization"
"GO:0010470"	0.103912	1	1	0.290059	4.27416	2	8	"regulation of gastrulation"
"GO:0009072"	0.103912	1	1	0.290059	4.27416	2	8	"aromatic amino acid family metabolic process"
"GO:0046621"	0.103912	1	1	0.290059	4.27416	2	8	"negative regulation of organ growth"
"GO:0007062"	0.103912	1	1	0.290059	4.27416	2	8	"sister chromatid cohesion"
"GO:0033363"	0.103912	1	1	0.290059	4.27416	2	8	"secretory granule organization"
"GO:0002323"	0.103912	1	1	0.290059	4.27416	2	8	"natural killer cell activation involved in immune response"
"GO:0060547"	0.103912	1	1	0.290059	4.27416	2	8	"negative regulation of necrotic cell death"
"GO:0009886"	0.103912	1	1	0.290059	4.27416	2	8	"post-embryonic morphogenesis"
"GO:0051291"	0.103912	1	1	0.290059	4.27416	2	8	"protein heterooligomerization"
"GO:0042533"	0.103912	1	1	0.290059	4.27416	2	8	"tumor necrosis factor biosynthetic process"
"GO:0042534"	0.103912	1	1	0.290059	4.27416	2	8	"regulation of tumor necrosis factor biosynthetic process"
"GO:0032613"	0.104242	1	1	0.474343	9.0826	6	17	"interleukin-10 production"
"GO:0003341"	0.104242	1	1	0.474343	9.0826	6	17	"cilium movement"
"GO:0050777"	0.105418	1	1	0.6206	19.2337	15	36	"negative regulation of immune response"
"GO:0055076"	0.107398	1	1	0.631849	20.3023	16	38	"transition metal ion homeostasis"
"GO:0046395"	0.107398	1	1	0.631849	20.3023	16	38	"carboxylic acid catabolic process"
"GO:0009123"	0.107398	1	1	0.631849	20.3023	16	38	"nucleoside monophosphate metabolic process"
"GO:0016054"	0.107398	1	1	0.631849	20.3023	16	38	"organic acid catabolic process"
"GO:0050766"	0.110986	1	1	0.507256	10.1511	7	19	"positive regulation of phagocytosis"
"GO:0032649"	0.11202	1	1	0.660174	23.5079	19	44	"regulation of interferon-gamma production"
"GO:0009581"	0.11202	1	1	0.660174	23.5079	19	44	"detection of external stimulus"
"GO:0009582"	0.11202	1	1	0.660174	23.5079	19	44	"detection of abiotic stimulus"
"GO:0001906"	0.115109	1	1	0.682398	26.7135	22	50	"cell killing"
"GO:0016042"	0.115109	1	1	0.682398	26.7135	22	50	"lipid catabolic process"
"GO:0006810"	0.115433	1	1	0.913987	489.926	473	917	"transport"
"GO:0010959"	0.116525	1	1	0.694729	28.8506	24	54	"regulation of metal ion transport"
"GO:0030239"	0.11666	1	1	0.535098	11.2197	8	21	"myofibril assembly"
"GO:0033559"	0.11666	1	1	0.535098	11.2197	8	21	"unsaturated fatty acid metabolic process"
"GO:0072676"	0.11666	1	1	0.535098	11.2197	8	21	"lymphocyte migration"
"GO:0002274"	0.117075	1	1	0.700293	29.9191	25	56	"myeloid leukocyte activation"
"GO:0031348"	0.117075	1	1	0.700293	29.9191	25	56	"negative regulation of defense response"
"GO:0002706"	0.11843	1	1	0.719342	34.1933	29	64	"regulation of lymphocyte mediated immunity"
"GO:0071822"	0.118764	1	1	0.842163	118.074	109	221	"protein complex subunit organization"
"GO:2000404"	0.121168	1	1	0.372913	5.3427	3	10	"regulation of T cell migration"
"GO:0006405"	0.121168	1	1	0.372913	5.3427	3	10	"RNA export from nucleus"
"GO:0006733"	0.121168	1	1	0.372913	5.3427	3	10	"oxidoreduction coenzyme metabolic process"
"GO:0042220"	0.121168	1	1	0.372913	5.3427	3	10	"response to cocaine"
"GO:0003351"	0.121168	1	1	0.372913	5.3427	3	10	"epithelial cilium movement"
"GO:0070301"	0.121168	1	1	0.372913	5.3427	3	10	"cellular response to hydrogen peroxide"
"GO:0070509"	0.121168	1	1	0.372913	5.3427	3	10	"calcium ion import"
"GO:0006690"	0.121458	1	1	0.558956	12.2882	9	23	"icosanoid metabolic process"
"GO:0002793"	0.121458	1	1	0.558956	12.2882	9	23	"positive regulation of peptide secretion"
"GO:1901568"	0.121458	1	1	0.558956	12.2882	9	23	"fatty acid derivative metabolic process"
"GO:0050906"	0.125528	1	1	0.579626	13.3568	10	25	"detection of stimulus involved in sensory perception"
"GO:0050801"	0.127865	1	1	0.825599	88.6889	81	166	"ion homeostasis"
"GO:0006941"	0.128989	1	1	0.597707	14.4253	11	27	"striated muscle contraction"
"GO:0007129"	0.128989	1	1	0.597707	14.4253	11	27	"synapsis"
"GO:0002437"	0.128989	1	1	0.597707	14.4253	11	27	"inflammatory response to antigenic stimulus"
"GO:0009125"	0.131937	1	1	0.613655	15.4938	12	29	"nucleoside monophosphate catabolic process"
"GO:0009895"	0.131937	1	1	0.613655	15.4938	12	29	"negative regulation of catabolic process"
"GO:0031638"	0.131937	1	1	0.613655	15.4938	12	29	"zymogen activation"
"GO:0006749"	0.134165	1	1	0.435042	6.41124	4	12	"glutathione metabolic process"
"GO:0032689"	0.134165	1	1	0.435042	6.41124	4	12	"negative regulation of interferon-gamma production"
"GO:0010822"	0.134165	1	1	0.435042	6.41124	4	12	"positive regulation of mitochondrion organization"
"GO:0046503"	0.134165	1	1	0.435042	6.41124	4	12	"glycerolipid catabolic process"
"GO:0009584"	0.134165	1	1	0.435042	6.41124	4	12	"detection of visible light"
"GO:0002714"	0.134165	1	1	0.435042	6.41124	4	12	"positive regulation of B cell mediated immunity"
"GO:0002891"	0.134165	1	1	0.435042	6.41124	4	12	"positive regulation of immunoglobulin mediated immune response"
"GO:0045132"	0.134165	1	1	0.435042	6.41124	4	12	"meiotic chromosome segregation"
"GO:0030101"	0.134448	1	1	0.627826	16.5624	13	31	"natural killer cell activation"
"GO:0010466"	0.138397	1	1	0.651902	18.6995	15	35	"negative regulation of peptidase activity"
"GO:0007005"	0.14076	1	1	0.771562	45.413	40	85	"mitochondrion organization"
"GO:0008630"	0.141218	1	1	0.671583	20.8365	17	39	"intrinsic apoptotic signaling pathway in response to DNA damage"
"GO:0043281"	0.142293	1	1	0.680134	21.9051	18	41	"regulation of cysteine-type endopeptidase activity involved in apoptotic process"
"GO:0006636"	0.144176	1	1	0.483353	7.47978	5	14	"unsaturated fatty acid biosynthetic process"
"GO:0001916"	0.144176	1	1	0.483353	7.47978	5	14	"positive regulation of T cell mediated cytotoxicity"
"GO:0010522"	0.144176	1	1	0.483353	7.47978	5	14	"regulation of calcium ion transport into cytosol"
"GO:0002532"	0.144176	1	1	0.483353	7.47978	5	14	"production of molecular mediator involved in inflammatory response"
"GO:0070306"	0.144176	1	1	0.483353	7.47978	5	14	"lens fiber cell differentiation"
"GO:0019724"	0.145458	1	1	0.718986	28.3163	24	53	"B cell mediated immunity"
"GO:0043249"	0.147473	1	1	0.217646	2.67135	1	5	"erythrocyte maturation"
"GO:0048512"	0.147473	1	1	0.217646	2.67135	1	5	"circadian behavior"
"GO:0019321"	0.147473	1	1	0.217646	2.67135	1	5	"pentose metabolic process"
"GO:0090502"	0.147473	1	1	0.217646	2.67135	1	5	"RNA phosphodiester bond hydrolysis, endonucleolytic"
"GO:0046007"	0.147473	1	1	0.217646	2.67135	1	5	"negative regulation of activated T cell proliferation"
"GO:0030431"	0.147473	1	1	0.217646	2.67135	1	5	"sleep"
"GO:0032700"	0.147473	1	1	0.217646	2.67135	1	5	"negative regulation of interleukin-17 production"
"GO:0006691"	0.147473	1	1	0.217646	2.67135	1	5	"leukotriene metabolic process"
"GO:0032693"	0.147473	1	1	0.217646	2.67135	1	5	"negative regulation of interleukin-10 production"
"GO:0060033"	0.147473	1	1	0.217646	2.67135	1	5	"anatomical structure regression"
"GO:0010524"	0.147473	1	1	0.217646	2.67135	1	5	"positive regulation of calcium ion transport into cytosol"
"GO:0060389"	0.147473	1	1	0.217646	2.67135	1	5	"pathway-restricted SMAD protein phosphorylation"
"GO:0038093"	0.147473	1	1	0.217646	2.67135	1	5	"Fc receptor signaling pathway"
"GO:0010661"	0.147473	1	1	0.217646	2.67135	1	5	"positive regulation of muscle cell apoptotic process"
"GO:0009132"	0.147473	1	1	0.217646	2.67135	1	5	"nucleoside diphosphate metabolic process"
"GO:0002428"	0.147473	1	1	0.217646	2.67135	1	5	"antigen processing and presentation of peptide antigen via MHC class Ib"
"GO:0018195"	0.147473	1	1	0.217646	2.67135	1	5	"peptidyl-arginine modification"
"GO:0042048"	0.147473	1	1	0.217646	2.67135	1	5	"olfactory behavior"
"GO:0065002"	0.147473	1	1	0.217646	2.67135	1	5	"intracellular protein transmembrane transport"
"GO:0051281"	0.147473	1	1	0.217646	2.67135	1	5	"positive regulation of release of sequestered calcium ion into cytosol"
"GO:0002566"	0.147473	1	1	0.217646	2.67135	1	5	"somatic diversification of immune receptors via somatic mutation"
"GO:0016045"	0.147473	1	1	0.217646	2.67135	1	5	"detection of bacterium"
"GO:0003025"	0.147473	1	1	0.217646	2.67135	1	5	"regulation of systemic arterial blood pressure by baroreceptor feedback"
"GO:0016446"	0.147473	1	1	0.217646	2.67135	1	5	"somatic hypermutation of immunoglobulin genes"
"GO:0034764"	0.147473	1	1	0.217646	2.67135	1	5	"positive regulation of transmembrane transport"
"GO:0032653"	0.152016	1	1	0.521993	8.54832	6	16	"regulation of interleukin-10 production"
"GO:0015748"	0.152016	1	1	0.521993	8.54832	6	16	"organophosphate ester transport"
"GO:0015931"	0.152016	1	1	0.521993	8.54832	6	16	"nucleobase-containing compound transport"
"GO:0006897"	0.157304	1	1	0.803602	55.5641	50	104	"endocytosis"
"GO:0055080"	0.157906	1	1	0.831641	76.4007	70	143	"cation homeostasis"
"GO:0002228"	0.158231	1	1	0.5536	9.61687	7	18	"natural killer cell mediated immunity"
"GO:0042267"	0.158231	1	1	0.5536	9.61687	7	18	"natural killer cell mediated cytotoxicity"
"GO:0051241"	0.160251	1	1	0.830731	74.2636	68	139	"negative regulation of multicellular organismal process"
"GO:0043933"	0.162051	1	1	0.872915	134.102	126	251	"macromolecular complex subunit organization"
"GO:0042542"	0.163197	1	1	0.57993	10.6854	8	20	"response to hydrogen peroxide"
"GO:0045104"	0.163197	1	1	0.57993	10.6854	8	20	"intermediate filament cytoskeleton organization"
"GO:0051168"	0.167185	1	1	0.602203	11.7539	9	22	"nuclear export"
"GO:0002673"	0.167185	1	1	0.602203	11.7539	9	22	"regulation of acute inflammatory response"
"GO:0019318"	0.170803	1	1	0.781709	40.6045	36	76	"hexose metabolic process"
"GO:0046486"	0.170803	1	1	0.781709	40.6045	36	76	"glycerolipid metabolic process"
"GO:0022600"	0.172971	1	1	0.63782	13.891	11	26	"digestive system process"
"GO:0006414"	0.174098	1	1	0.348215	3.73989	2	7	"translational elongation"
"GO:0006406"	0.174098	1	1	0.348215	3.73989	2	7	"mRNA export from nucleus"
"GO:0006882"	0.174098	1	1	0.348215	3.73989	2	7	"cellular zinc ion homeostasis"
"GO:0032881"	0.174098	1	1	0.348215	3.73989	2	7	"regulation of polysaccharide metabolic process"
"GO:0006910"	0.174098	1	1	0.348215	3.73989	2	7	"phagocytosis, recognition"
"GO:0010614"	0.174098	1	1	0.348215	3.73989	2	7	"negative regulation of cardiac muscle hypertrophy"
"GO:0033033"	0.174098	1	1	0.348215	3.73989	2	7	"negative regulation of myeloid cell apoptotic process"
"GO:0071359"	0.174098	1	1	0.348215	3.73989	2	7	"cellular response to dsRNA"
"GO:0071326"	0.174098	1	1	0.348215	3.73989	2	7	"cellular response to monosaccharide stimulus"
"GO:0071331"	0.174098	1	1	0.348215	3.73989	2	7	"cellular response to hexose stimulus"
"GO:0007341"	0.174098	1	1	0.348215	3.73989	2	7	"penetration of zona pellucida"
"GO:0002347"	0.174098	1	1	0.348215	3.73989	2	7	"response to tumor cell"
"GO:0051489"	0.174098	1	1	0.348215	3.73989	2	7	"regulation of filopodium assembly"
"GO:0035510"	0.174098	1	1	0.348215	3.73989	2	7	"DNA dealkylation"
"GO:0042492"	0.174098	1	1	0.348215	3.73989	2	7	"gamma-delta T cell differentiation"
"GO:0042428"	0.174098	1	1	0.348215	3.73989	2	7	"serotonin metabolic process"
"GO:0042181"	0.174098	1	1	0.348215	3.73989	2	7	"ketone biosynthetic process"
"GO:0051926"	0.174098	1	1	0.348215	3.73989	2	7	"negative regulation of calcium ion transport"
"GO:0045026"	0.174098	1	1	0.348215	3.73989	2	7	"plasma membrane fusion"
"GO:1901160"	0.174098	1	1	0.348215	3.73989	2	7	"primary amino compound metabolic process"
"GO:0070206"	0.174098	1	1	0.348215	3.73989	2	7	"protein trimerization"
"GO:0072655"	0.174098	1	1	0.348215	3.73989	2	7	"establishment of protein localization to mitochondrion"
"GO:0070873"	0.174098	1	1	0.348215	3.73989	2	7	"regulation of glycogen metabolic process"
"GO:0014741"	0.174098	1	1	0.348215	3.73989	2	7	"negative regulation of muscle hypertrophy"
"GO:0061436"	0.174098	1	1	0.348215	3.73989	2	7	"establishment of skin barrier"
"GO:0046034"	0.175031	1	1	0.65228	14.9596	12	28	"ATP metabolic process"
"GO:0009128"	0.175031	1	1	0.65228	14.9596	12	28	"purine nucleoside monophosphate catabolic process"
"GO:0006869"	0.175806	1	1	0.766635	34.1933	30	64	"lipid transport"
"GO:0009617"	0.17614	1	1	0.857395	94.5658	88	177	"response to bacterium"
"GO:0009126"	0.178907	1	1	0.686499	18.1652	15	34	"purine nucleoside monophosphate metabolic process"
"GO:0044242"	0.179621	1	1	0.695614	19.2337	16	36	"cellular lipid catabolic process"
"GO:0006959"	0.180223	1	1	0.735505	25.645	22	48	"humoral immune response"
"GO:0001909"	0.18045	1	1	0.730196	24.5764	21	46	"leukocyte mediated cytotoxicity"
"GO:0015980"	0.18045	1	1	0.730196	24.5764	21	46	"energy derivation by oxidation of organic compounds"
"GO:0051704"	0.189848	1	1	0.925066	340.864	330	638	"multi-organism process"
"GO:0006458"	0.191033	1	1	0.435245	4.80843	3	9	"'de novo' protein folding"
"GO:0006119"	0.191033	1	1	0.435245	4.80843	3	9	"oxidative phosphorylation"
"GO:0009066"	0.191033	1	1	0.435245	4.80843	3	9	"aspartate family amino acid metabolic process"
"GO:0046847"	0.191033	1	1	0.435245	4.80843	3	9	"filopodium assembly"
"GO:0051084"	0.191033	1	1	0.435245	4.80843	3	9	"'de novo' posttranslational protein folding"
"GO:0009593"	0.191033	1	1	0.435245	4.80843	3	9	"detection of chemical stimulus"
"GO:0002862"	0.191033	1	1	0.435245	4.80843	3	9	"negative regulation of inflammatory response to antigenic stimulus"
"GO:0042398"	0.191033	1	1	0.435245	4.80843	3	9	"cellular modified amino acid biosynthetic process"
"GO:0051875"	0.191033	1	1	0.435245	4.80843	3	9	"pigment granule localization"
"GO:0002931"	0.191033	1	1	0.435245	4.80843	3	9	"response to ischemia"
"GO:0051904"	0.191033	1	1	0.435245	4.80843	3	9	"pigment granule transport"
"GO:0051905"	0.191033	1	1	0.435245	4.80843	3	9	"establishment of pigment granule localization"
"GO:0070296"	0.191033	1	1	0.435245	4.80843	3	9	"sarcoplasmic reticulum calcium ion transport"
"GO:0050433"	0.191033	1	1	0.435245	4.80843	3	9	"regulation of catecholamine secretion"
"GO:0055065"	0.191754	1	1	0.840916	67.3181	62	126	"metal ion homeostasis"
"GO:0005996"	0.196764	1	1	0.808129	44.3444	40	83	"monosaccharide metabolic process"
"GO:0042886"	0.199586	1	1	0.805261	42.2074	38	79	"amide transport"
"GO:0050657"	0.202468	1	1	0.497397	5.87697	4	11	"nucleic acid transport"
"GO:0050658"	0.202468	1	1	0.497397	5.87697	4	11	"RNA transport"
"GO:0045954"	0.202468	1	1	0.497397	5.87697	4	11	"positive regulation of natural killer cell mediated cytotoxicity"
"GO:0019229"	0.202468	1	1	0.497397	5.87697	4	11	"regulation of vasoconstriction"
"GO:0030851"	0.202468	1	1	0.497397	5.87697	4	11	"granulocyte differentiation"
"GO:0051236"	0.202468	1	1	0.497397	5.87697	4	11	"establishment of RNA localization"
"GO:0002717"	0.202468	1	1	0.497397	5.87697	4	11	"positive regulation of natural killer cell mediated immunity"
"GO:0002833"	0.202468	1	1	0.497397	5.87697	4	11	"positive regulation of response to biotic stimulus"
"GO:0007616"	0.202468	1	1	0.497397	5.87697	4	11	"long-term memory"
"GO:0000819"	0.202468	1	1	0.497397	5.87697	4	11	"sister chromatid segregation"
"GO:0050432"	0.202468	1	1	0.497397	5.87697	4	11	"catecholamine secretion"
"GO:0006461"	0.203966	1	1	0.855797	75.3321	70	141	"protein complex assembly"
"GO:0002460"	0.20795	1	1	0.83636	56.6327	52	106	"adaptive immune response based on somatic recombination of immune receptors built from immunoglobulin superfamily domains"
"GO:0006879"	0.210466	1	1	0.543998	6.94551	5	13	"cellular iron ion homeostasis"
"GO:0006821"	0.210466	1	1	0.543998	6.94551	5	13	"chloride transport"
"GO:0042755"	0.210466	1	1	0.543998	6.94551	5	13	"eating behavior"
"GO:0003081"	0.210466	1	1	0.543998	6.94551	5	13	"regulation of systemic arterial blood pressure by renin-angiotensin"
"GO:0051186"	0.210872	1	1	0.790197	33.659	30	63	"cofactor metabolic process"
"GO:0006954"	0.213075	1	1	0.87722	97.7715	92	183	"inflammatory response"
"GO:0015850"	0.21498	1	1	0.782424	30.4534	27	57	"organic hydroxy compound transport"
"GO:0048535"	0.21617	1	1	0.580234	8.01405	6	15	"lymph node development"
"GO:0006308"	0.21617	1	1	0.580234	8.01405	6	15	"DNA catabolic process"
"GO:0070059"	0.21617	1	1	0.580234	8.01405	6	15	"intrinsic apoptotic signaling pathway in response to endoplasmic reticulum stress"
"GO:0090382"	0.216856	1	1	0	1.06854	0	2	"phagosome maturation"
"GO:0090314"	0.216856	1	1	0	1.06854	0	2	"positive regulation of protein targeting to membrane"
"GO:0061117"	0.216856	1	1	0	1.06854	0	2	"negative regulation of heart growth"
"GO:0016973"	0.216856	1	1	0	1.06854	0	2	"poly(A)+ mRNA export from nucleus"
"GO:0045655"	0.216856	1	1	0	1.06854	0	2	"regulation of monocyte differentiation"
"GO:0090196"	0.216856	1	1	0	1.06854	0	2	"regulation of chemokine secretion"
"GO:0090197"	0.216856	1	1	0	1.06854	0	2	"positive regulation of chemokine secretion"
"GO:0090151"	0.216856	1	1	0	1.06854	0	2	"establishment of protein localization to mitochondrial membrane"
"GO:0090188"	0.216856	1	1	0	1.06854	0	2	"negative regulation of pancreatic juice secretion"
"GO:0006059"	0.216856	1	1	0	1.06854	0	2	"hexitol metabolic process"
"GO:0048680"	0.216856	1	1	0	1.06854	0	2	"positive regulation of axon regeneration"
"GO:0043518"	0.216856	1	1	0	1.06854	0	2	"negative regulation of DNA damage response, signal transduction by p53 class mediator"
"GO:0055022"	0.216856	1	1	0	1.06854	0	2	"negative regulation of cardiac muscle tissue growth"
"GO:0055026"	0.216856	1	1	0	1.06854	0	2	"negative regulation of cardiac muscle tissue development"
"GO:0090202"	0.216856	1	1	0	1.06854	0	2	"gene looping"
"GO:0043651"	0.216856	1	1	0	1.06854	0	2	"linoleic acid metabolic process"
"GO:0043654"	0.216856	1	1	0	1.06854	0	2	"recognition of apoptotic cell"
"GO:0045917"	0.216856	1	1	0	1.06854	0	2	"positive regulation of complement activation"
"GO:0030091"	0.216856	1	1	0	1.06854	0	2	"protein repair"
"GO:0019322"	0.216856	1	1	0	1.06854	0	2	"pentose biosynthetic process"
"GO:0050968"	0.216856	1	1	0	1.06854	0	2	"detection of chemical stimulus involved in sensory perception of pain"
"GO:2000341"	0.216856	1	1	0	1.06854	0	2	"regulation of chemokine (C-X-C motif) ligand 2 production"
"GO:2000343"	0.216856	1	1	0	1.06854	0	2	"positive regulation of chemokine (C-X-C motif) ligand 2 production"
"GO:0030046"	0.216856	1	1	0	1.06854	0	2	"parallel actin filament bundle assembly"
"GO:0032352"	0.216856	1	1	0	1.06854	0	2	"positive regulation of hormone metabolic process"
"GO:0006307"	0.216856	1	1	0	1.06854	0	2	"DNA dealkylation involved in DNA repair"
"GO:2000465"	0.216856	1	1	0	1.06854	0	2	"regulation of glycogen (starch) synthase activity"
"GO:2000467"	0.216856	1	1	0	1.06854	0	2	"positive regulation of glycogen (starch) synthase activity"
"GO:0032329"	0.216856	1	1	0	1.06854	0	2	"serine transport"
"GO:2000452"	0.216856	1	1	0	1.06854	0	2	"regulation of CD8-positive, alpha-beta cytotoxic T cell extravasation"
"GO:2000427"	0.216856	1	1	0	1.06854	0	2	"positive regulation of apoptotic cell clearance"
"GO:2000124"	0.216856	1	1	0	1.06854	0	2	"regulation of endocannabinoid signaling pathway"
"GO:1902003"	0.216856	1	1	0	1.06854	0	2	"regulation of beta-amyloid formation"
"GO:0046031"	0.216856	1	1	0	1.06854	0	2	"ADP metabolic process"
"GO:2000259"	0.216856	1	1	0	1.06854	0	2	"positive regulation of protein activation cascade"
"GO:0019240"	0.216856	1	1	0	1.06854	0	2	"citrulline biosynthetic process"
"GO:0010032"	0.216856	1	1	0	1.06854	0	2	"meiotic chromosome condensation"
"GO:0039531"	0.216856	1	1	0	1.06854	0	2	"regulation of viral-induced cytoplasmic pattern recognition receptor signaling pathway"
"GO:0039532"	0.216856	1	1	0	1.06854	0	2	"negative regulation of viral-induced cytoplasmic pattern recognition receptor signaling pathway"
"GO:0039535"	0.216856	1	1	0	1.06854	0	2	"regulation of RIG-I signaling pathway"
"GO:0039536"	0.216856	1	1	0	1.06854	0	2	"negative regulation of RIG-I signaling pathway"
"GO:0032226"	0.216856	1	1	0	1.06854	0	2	"positive regulation of synaptic transmission, dopaminergic"
"GO:0017144"	0.216856	1	1	0	1.06854	0	2	"drug metabolic process"
"GO:1900003"	0.216856	1	1	0	1.06854	0	2	"regulation of serine-type endopeptidase activity"
"GO:1900004"	0.216856	1	1	0	1.06854	0	2	"negative regulation of serine-type endopeptidase activity"
"GO:2000852"	0.216856	1	1	0	1.06854	0	2	"regulation of corticosterone secretion"
"GO:0032740"	0.216856	1	1	0	1.06854	0	2	"positive regulation of interleukin-17 production"
"GO:0032741"	0.216856	1	1	0	1.06854	0	2	"positive regulation of interleukin-18 production"
"GO:0006862"	0.216856	1	1	0	1.06854	0	2	"nucleotide transport"
"GO:0044003"	0.216856	1	1	0	1.06854	0	2	"modification by symbiont of host morphology or physiology"
"GO:0006817"	0.216856	1	1	0	1.06854	0	2	"phosphate ion transport"
"GO:0001788"	0.216856	1	1	0	1.06854	0	2	"antibody-dependent cellular cytotoxicity"
"GO:0046321"	0.216856	1	1	0	1.06854	0	2	"positive regulation of fatty acid oxidation"
"GO:0001714"	0.216856	1	1	0	1.06854	0	2	"endodermal cell fate specification"
"GO:0019532"	0.216856	1	1	0	1.06854	0	2	"oxalate transport"
"GO:1902430"	0.216856	1	1	0	1.06854	0	2	"negative regulation of beta-amyloid formation"
"GO:0006566"	0.216856	1	1	0	1.06854	0	2	"threonine metabolic process"
"GO:0006551"	0.216856	1	1	0	1.06854	0	2	"leucine metabolic process"
"GO:2000671"	0.216856	1	1	0	1.06854	0	2	"regulation of motor neuron apoptotic process"
"GO:2000672"	0.216856	1	1	0	1.06854	0	2	"negative regulation of motor neuron apoptotic process"
"GO:0001808"	0.216856	1	1	0	1.06854	0	2	"negative regulation of type IV hypersensitivity"
"GO:2000611"	0.216856	1	1	0	1.06854	0	2	"positive regulation of thyroid hormone generation"
"GO:0006651"	0.216856	1	1	0	1.06854	0	2	"diacylglycerol biosynthetic process"
"GO:2000609"	0.216856	1	1	0	1.06854	0	2	"regulation of thyroid hormone generation"
"GO:0032682"	0.216856	1	1	0	1.06854	0	2	"negative regulation of chemokine production"
"GO:0032610"	0.216856	1	1	0	1.06854	0	2	"interleukin-1 alpha production"
"GO:0032632"	0.216856	1	1	0	1.06854	0	2	"interleukin-3 production"
"GO:0030854"	0.216856	1	1	0	1.06854	0	2	"positive regulation of granulocyte differentiation"
"GO:1900181"	0.216856	1	1	0	1.06854	0	2	"negative regulation of protein localization to nucleus"
"GO:0060049"	0.216856	1	1	0	1.06854	0	2	"regulation of protein glycosylation"
"GO:1900118"	0.216856	1	1	0	1.06854	0	2	"negative regulation of execution phase of apoptosis"
"GO:0010749"	0.216856	1	1	0	1.06854	0	2	"regulation of nitric oxide mediated signal transduction"
"GO:0010739"	0.216856	1	1	0	1.06854	0	2	"positive regulation of protein kinase A signaling"
"GO:1900211"	0.216856	1	1	0	1.06854	0	2	"regulation of mesenchymal cell apoptotic process involved in metanephros development"
"GO:1900212"	0.216856	1	1	0	1.06854	0	2	"negative regulation of mesenchymal cell apoptotic process involved in metanephros development"
"GO:0010898"	0.216856	1	1	0	1.06854	0	2	"positive regulation of triglyceride catabolic process"
"GO:1900200"	0.216856	1	1	0	1.06854	0	2	"mesenchymal cell apoptotic process involved in metanephros development"
"GO:0009068"	0.216856	1	1	0	1.06854	0	2	"aspartate family amino acid catabolic process"
"GO:0032928"	0.216856	1	1	0	1.06854	0	2	"regulation of superoxide anion generation"
"GO:0035093"	0.216856	1	1	0	1.06854	0	2	"spermatogenesis, exchange of chromosomal proteins"
"GO:0001970"	0.216856	1	1	0	1.06854	0	2	"positive regulation of activation of membrane attack complex"
"GO:0060390"	0.216856	1	1	0	1.06854	0	2	"regulation of SMAD protein import into nucleus"
"GO:0060375"	0.216856	1	1	0	1.06854	0	2	"regulation of mast cell differentiation"
"GO:0038094"	0.216856	1	1	0	1.06854	0	2	"Fc-gamma receptor signaling pathway"
"GO:0060340"	0.216856	1	1	0	1.06854	0	2	"positive regulation of type I interferon-mediated signaling pathway"
"GO:0046686"	0.216856	1	1	0	1.06854	0	2	"response to cadmium ion"
"GO:0030999"	0.216856	1	1	0	1.06854	0	2	"linear element assembly"
"GO:0060453"	0.216856	1	1	0	1.06854	0	2	"regulation of gastric acid secretion"
"GO:0060455"	0.216856	1	1	0	1.06854	0	2	"negative regulation of gastric acid secretion"
"GO:0007099"	0.216856	1	1	0	1.06854	0	2	"centriole replication"
"GO:0007021"	0.216856	1	1	0	1.06854	0	2	"tubulin complex assembly"
"GO:0033026"	0.216856	1	1	0	1.06854	0	2	"negative regulation of mast cell apoptotic process"
"GO:0060160"	0.216856	1	1	0	1.06854	0	2	"negative regulation of dopamine receptor signaling pathway"
"GO:0098535"	0.216856	1	1	0	1.06854	0	2	"de novo centriole assembly"
"GO:0060155"	0.216856	1	1	0	1.06854	0	2	"platelet dense granule organization"
"GO:0060159"	0.216856	1	1	0	1.06854	0	2	"regulation of dopamine receptor signaling pathway"
"GO:0060114"	0.216856	1	1	0	1.06854	0	2	"vestibular receptor cell differentiation"
"GO:0060118"	0.216856	1	1	0	1.06854	0	2	"vestibular receptor cell development"
"GO:0035336"	0.216856	1	1	0	1.06854	0	2	"long-chain fatty-acyl-CoA metabolic process"
"GO:0035337"	0.216856	1	1	0	1.06854	0	2	"fatty-acyl-CoA metabolic process"
"GO:0035304"	0.216856	1	1	0	1.06854	0	2	"regulation of protein dephosphorylation"
"GO:0010992"	0.216856	1	1	0	1.06854	0	2	"ubiquitin homeostasis"
"GO:0046950"	0.216856	1	1	0	1.06854	0	2	"cellular ketone body metabolic process"
"GO:0009191"	0.216856	1	1	0	1.06854	0	2	"ribonucleoside diphosphate catabolic process"
"GO:0071376"	0.216856	1	1	0	1.06854	0	2	"cellular response to corticotropin-releasing hormone stimulus"
"GO:0010986"	0.216856	1	1	0	1.06854	0	2	"positive regulation of lipoprotein particle clearance"
"GO:0051006"	0.216856	1	1	0	1.06854	0	2	"positive regulation of lipoprotein lipase activity"
"GO:0009181"	0.216856	1	1	0	1.06854	0	2	"purine ribonucleoside diphosphate catabolic process"
"GO:0046939"	0.216856	1	1	0	1.06854	0	2	"nucleotide phosphorylation"
"GO:0010940"	0.216856	1	1	0	1.06854	0	2	"positive regulation of necrotic cell death"
"GO:0009137"	0.216856	1	1	0	1.06854	0	2	"purine nucleoside diphosphate catabolic process"
"GO:0071421"	0.216856	1	1	0	1.06854	0	2	"manganese ion transmembrane transport"
"GO:0033313"	0.216856	1	1	0	1.06854	0	2	"meiotic cell cycle checkpoint"
"GO:0038163"	0.216856	1	1	0	1.06854	0	2	"thrombopoietin-mediated signaling pathway"
"GO:0038169"	0.216856	1	1	0	1.06854	0	2	"somatostatin receptor signaling pathway"
"GO:0002357"	0.216856	1	1	0	1.06854	0	2	"defense response to tumor cell"
"GO:0002380"	0.216856	1	1	0	1.06854	0	2	"immunoglobulin secretion involved in immune response"
"GO:0002386"	0.216856	1	1	0	1.06854	0	2	"immune response in mucosal-associated lymphoid tissue"
"GO:0038170"	0.216856	1	1	0	1.06854	0	2	"somatostatin signaling pathway"
"GO:0002317"	0.216856	1	1	0	1.06854	0	2	"plasma cell differentiation"
"GO:0002339"	0.216856	1	1	0	1.06854	0	2	"B cell selection"
"GO:0051354"	0.216856	1	1	0	1.06854	0	2	"negative regulation of oxidoreductase activity"
"GO:0002488"	0.216856	1	1	0	1.06854	0	2	"antigen processing and presentation of endogenous peptide antigen via MHC class Ib via ER pathway"
"GO:0002489"	0.216856	1	1	0	1.06854	0	2	"antigen processing and presentation of endogenous peptide antigen via MHC class Ib via ER pathway, TAP-dependent"
"GO:0033152"	0.216856	1	1	0	1.06854	0	2	"immunoglobulin V(D)J recombination"
"GO:0002408"	0.216856	1	1	0	1.06854	0	2	"myeloid dendritic cell chemotaxis"
"GO:0051458"	0.216856	1	1	0	1.06854	0	2	"corticotropin secretion"
"GO:0051481"	0.216856	1	1	0	1.06854	0	2	"negative regulation of cytosolic calcium ion concentration"
"GO:0021912"	0.216856	1	1	0	1.06854	0	2	"regulation of transcription from RNA polymerase II promoter involved in spinal cord motor neuron fate specification"
"GO:0021933"	0.216856	1	1	0	1.06854	0	2	"radial glia guided migration of cerebellar granule cell"
"GO:0035803"	0.216856	1	1	0	1.06854	0	2	"egg coat formation"
"GO:0071733"	0.216856	1	1	0	1.06854	0	2	"transcriptional activation by promoter-enhancer looping"
"GO:0018125"	0.216856	1	1	0	1.06854	0	2	"peptidyl-cysteine methylation"
"GO:0051181"	0.216856	1	1	0	1.06854	0	2	"cofactor transport"
"GO:0071895"	0.216856	1	1	0	1.06854	0	2	"odontoblast differentiation"
"GO:0002266"	0.216856	1	1	0	1.06854	0	2	"follicular dendritic cell activation"
"GO:0002268"	0.216856	1	1	0	1.06854	0	2	"follicular dendritic cell differentiation"
"GO:0002277"	0.216856	1	1	0	1.06854	0	2	"myeloid dendritic cell activation involved in immune response"
"GO:0018101"	0.216856	1	1	0	1.06854	0	2	"protein citrullination"
"GO:0071830"	0.216856	1	1	0	1.06854	0	2	"triglyceride-rich lipoprotein particle clearance"
"GO:0035698"	0.216856	1	1	0	1.06854	0	2	"CD8-positive, alpha-beta cytotoxic T cell extravasation"
"GO:0000413"	0.216856	1	1	0	1.06854	0	2	"protein peptidyl-prolyl isomerization"
"GO:0009608"	0.216856	1	1	0	1.06854	0	2	"response to symbiont"
"GO:0009609"	0.216856	1	1	0	1.06854	0	2	"response to symbiotic bacterium"
"GO:0033869"	0.216856	1	1	0	1.06854	0	2	"nucleoside bisphosphate catabolic process"
"GO:0002865"	0.216856	1	1	0	1.06854	0	2	"negative regulation of acute inflammatory response to antigenic stimulus"
"GO:0040019"	0.216856	1	1	0	1.06854	0	2	"positive regulation of embryonic development"
"GO:0015809"	0.216856	1	1	0	1.06854	0	2	"arginine transport"
"GO:0002884"	0.216856	1	1	0	1.06854	0	2	"negative regulation of hypersensitivity"
"GO:0002876"	0.216856	1	1	0	1.06854	0	2	"positive regulation of chronic inflammatory response to antigenic stimulus"
"GO:0033563"	0.216856	1	1	0	1.06854	0	2	"dorsal/ventral axon guidance"
"GO:0042362"	0.216856	1	1	0	1.06854	0	2	"fat-soluble vitamin biosynthetic process"
"GO:0002540"	0.216856	1	1	0	1.06854	0	2	"leukotriene production involved in inflammatory response"
"GO:0015669"	0.216856	1	1	0	1.06854	0	2	"gas transport"
"GO:0002538"	0.216856	1	1	0	1.06854	0	2	"arachidonic acid metabolite production involved in inflammatory response"
"GO:0033600"	0.216856	1	1	0	1.06854	0	2	"negative regulation of mammary gland epithelial cell proliferation"
"GO:0033603"	0.216856	1	1	0	1.06854	0	2	"positive regulation of dopamine secretion"
"GO:0033605"	0.216856	1	1	0	1.06854	0	2	"positive regulation of catecholamine secretion"
"GO:0035988"	0.216856	1	1	0	1.06854	0	2	"chondrocyte proliferation"
"GO:0051582"	0.216856	1	1	0	1.06854	0	2	"positive regulation of neurotransmitter uptake"
"GO:0051584"	0.216856	1	1	0	1.06854	0	2	"regulation of dopamine uptake involved in synaptic transmission"
"GO:0051586"	0.216856	1	1	0	1.06854	0	2	"positive regulation of dopamine uptake involved in synaptic transmission"
"GO:0002674"	0.216856	1	1	0	1.06854	0	2	"negative regulation of acute inflammatory response"
"GO:0042270"	0.216856	1	1	0	1.06854	0	2	"protection from natural killer cell mediated cytotoxicity"
"GO:0042271"	0.216856	1	1	0	1.06854	0	2	"susceptibility to natural killer cell mediated cytotoxicity"
"GO:0042273"	0.216856	1	1	0	1.06854	0	2	"ribosomal large subunit biogenesis"
"GO:0042748"	0.216856	1	1	0	1.06854	0	2	"circadian sleep/wake cycle, non-REM sleep"
"GO:0042749"	0.216856	1	1	0	1.06854	0	2	"regulation of circadian sleep/wake cycle"
"GO:0015938"	0.216856	1	1	0	1.06854	0	2	"coenzyme A catabolic process"
"GO:0051940"	0.216856	1	1	0	1.06854	0	2	"regulation of catecholamine uptake involved in synaptic transmission"
"GO:0051944"	0.216856	1	1	0	1.06854	0	2	"positive regulation of catecholamine uptake involved in synaptic transmission"
"GO:0072053"	0.216856	1	1	0	1.06854	0	2	"renal inner medulla development"
"GO:0042663"	0.216856	1	1	0	1.06854	0	2	"regulation of endodermal cell fate specification"
"GO:0034031"	0.216856	1	1	0	1.06854	0	2	"ribonucleoside bisphosphate catabolic process"
"GO:0034034"	0.216856	1	1	0	1.06854	0	2	"purine nucleoside bisphosphate catabolic process"
"GO:0008355"	0.216856	1	1	0	1.06854	0	2	"olfactory learning"
"GO:0034397"	0.216856	1	1	0	1.06854	0	2	"telomere localization"
"GO:0034382"	0.216856	1	1	0	1.06854	0	2	"chylomicron remnant clearance"
"GO:0034384"	0.216856	1	1	0	1.06854	0	2	"high-density lipoprotein particle clearance"
"GO:0034370"	0.216856	1	1	0	1.06854	0	2	"triglyceride-rich lipoprotein particle remodeling"
"GO:0031163"	0.216856	1	1	0	1.06854	0	2	"metallo-sulfur cluster assembly"
"GO:0045039"	0.216856	1	1	0	1.06854	0	2	"protein import into mitochondrial inner membrane"
"GO:0070366"	0.216856	1	1	0	1.06854	0	2	"regulation of hepatocyte differentiation"
"GO:0048069"	0.216856	1	1	0	1.06854	0	2	"eye pigmentation"
"GO:0048073"	0.216856	1	1	0	1.06854	0	2	"regulation of eye pigmentation"
"GO:0003433"	0.216856	1	1	0	1.06854	0	2	"chondrocyte development involved in endochondral bone morphogenesis"
"GO:0008272"	0.216856	1	1	0	1.06854	0	2	"sulfate transport"
"GO:0034241"	0.216856	1	1	0	1.06854	0	2	"positive regulation of macrophage fusion"
"GO:0034249"	0.216856	1	1	0	1.06854	0	2	"negative regulation of cellular amide metabolic process"
"GO:0016226"	0.216856	1	1	0	1.06854	0	2	"iron-sulfur cluster assembly"
"GO:0043031"	0.216856	1	1	0	1.06854	0	2	"negative regulation of macrophage activation"
"GO:0070129"	0.216856	1	1	0	1.06854	0	2	"regulation of mitochondrial translation"
"GO:0061052"	0.216856	1	1	0	1.06854	0	2	"negative regulation of cell growth involved in cardiac muscle cell development"
"GO:0072567"	0.216856	1	1	0	1.06854	0	2	"chemokine (C-X-C motif) ligand 2 production"
"GO:0031579"	0.216856	1	1	0	1.06854	0	2	"membrane raft organization"
"GO:0045187"	0.216856	1	1	0	1.06854	0	2	"regulation of circadian sleep/wake cycle, sleep"
"GO:0072668"	0.216856	1	1	0	1.06854	0	2	"tubulin complex biogenesis"
"GO:0045141"	0.216856	1	1	0	1.06854	0	2	"meiotic telomere clustering"
"GO:0072674"	0.216856	1	1	0	1.06854	0	2	"multinuclear osteoclast differentiation"
"GO:0072677"	0.216856	1	1	0	1.06854	0	2	"eosinophil migration"
"GO:0031630"	0.216856	1	1	0	1.06854	0	2	"regulation of synaptic vesicle fusion to presynaptic membrane"
"GO:0016556"	0.216856	1	1	0	1.06854	0	2	"mRNA modification"
"GO:0070886"	0.216856	1	1	0	1.06854	0	2	"positive regulation of calcineurin-NFAT signaling cascade"
"GO:0070889"	0.216856	1	1	0	1.06854	0	2	"platelet alpha granule organization"
"GO:0090042"	0.216856	1	1	0	1.06854	0	2	"tubulin deacetylation"
"GO:0070831"	0.216856	1	1	0	1.06854	0	2	"basement membrane assembly"
"GO:0014722"	0.216856	1	1	0	1.06854	0	2	"regulation of skeletal muscle contraction by calcium ion signaling"
"GO:0014718"	0.216856	1	1	0	1.06854	0	2	"positive regulation of satellite cell activation involved in skeletal muscle regeneration"
"GO:0043435"	0.216856	1	1	0	1.06854	0	2	"response to corticotropin-releasing hormone"
"GO:0070572"	0.216856	1	1	0	1.06854	0	2	"positive regulation of neuron projection regeneration"
"GO:0061365"	0.216856	1	1	0	1.06854	0	2	"positive regulation of triglyceride lipase activity"
"GO:0014819"	0.216856	1	1	0	1.06854	0	2	"regulation of skeletal muscle contraction"
"GO:0050748"	0.216856	1	1	0	1.06854	0	2	"negative regulation of lipoprotein metabolic process"
"GO:0051346"	0.218897	1	1	0.772891	27.2478	24	51	"negative regulation of hydrolase activity"
"GO:0051607"	0.218897	1	1	0.772891	27.2478	24	51	"defense response to virus"
"GO:0032609"	0.220138	1	1	0.769217	26.1792	23	49	"interferon-gamma production"
"GO:0001914"	0.220265	1	1	0.609212	9.0826	7	17	"regulation of T cell mediated cytotoxicity"
"GO:0042116"	0.220265	1	1	0.609212	9.0826	7	17	"macrophage activation"
"GO:0090087"	0.221335	1	1	0.765245	25.1107	22	47	"regulation of peptide transport"
"GO:0002697"	0.222043	1	1	0.85427	64.6467	60	121	"regulation of immune effector process"
"GO:0050900"	0.222205	1	1	0.831134	48.0843	44	90	"leukocyte migration"
"GO:0090276"	0.22248	1	1	0.760939	24.0422	21	45	"regulation of peptide hormone secretion"
"GO:0044110"	0.223193	1	1	0.632914	10.1511	8	19	"growth involved in symbiotic interaction"
"GO:0044116"	0.223193	1	1	0.632914	10.1511	8	19	"growth of symbiont involved in interaction with host"
"GO:0044117"	0.223193	1	1	0.632914	10.1511	8	19	"growth of symbiont in host"
"GO:0007218"	0.223193	1	1	0.632914	10.1511	8	19	"neuropeptide signaling pathway"
"GO:2001020"	0.223193	1	1	0.632914	10.1511	8	19	"regulation of response to DNA damage stimulus"
"GO:0034612"	0.223193	1	1	0.632914	10.1511	8	19	"response to tumor necrosis factor"
"GO:0006732"	0.223563	1	1	0.756253	22.9736	20	43	"coenzyme metabolic process"
"GO:0045103"	0.225246	1	1	0.652657	11.2197	9	21	"intermediate filament-based process"
"GO:0006112"	0.226632	1	1	0.669356	12.2882	10	23	"energy reserve metabolic process"
"GO:0030817"	0.226632	1	1	0.669356	12.2882	10	23	"regulation of cAMP biosynthetic process"
"GO:0000041"	0.226632	1	1	0.669356	12.2882	10	23	"transition metal ion transport"
"GO:0006200"	0.227496	1	1	0.683662	13.3568	11	25	"ATP catabolic process"
"GO:0046916"	0.227496	1	1	0.683662	13.3568	11	25	"cellular transition metal ion homeostasis"
"GO:0051260"	0.227496	1	1	0.683662	13.3568	11	25	"protein homooligomerization"
"GO:0031032"	0.227496	1	1	0.683662	13.3568	11	25	"actomyosin structure organization"
"GO:0009161"	0.227557	1	1	0.72494	17.6309	15	33	"ribonucleoside monophosphate metabolic process"
"GO:0009167"	0.227557	1	1	0.72494	17.6309	15	33	"purine ribonucleoside monophosphate metabolic process"
"GO:0019233"	0.227923	1	1	0.71645	16.5624	14	31	"sensory perception of pain"
"GO:0009169"	0.227948	1	1	0.696055	14.4253	12	27	"purine ribonucleoside monophosphate catabolic process"
"GO:0009158"	0.227948	1	1	0.696055	14.4253	12	27	"ribonucleoside monophosphate catabolic process"
"GO:0010950"	0.228069	1	1	0.706893	15.4938	13	29	"positive regulation of endopeptidase activity"
"GO:0002376"	0.233216	1	1	0.941689	409.785	400	767	"immune system process"
"GO:0030003"	0.236108	1	1	0.852757	57.1669	53	107	"cellular cation homeostasis"
"GO:0046903"	0.242302	1	1	0.911294	151.198	145	283	"secretion"
"GO:0006875"	0.242552	1	1	0.851952	53.9613	50	101	"cellular metal ion homeostasis"
"GO:0009605"	0.243956	1	1	0.940094	346.741	338	649	"response to external stimulus"
"GO:0030072"	0.243959	1	1	0.819756	36.3304	33	68	"peptide hormone secretion"
"GO:0006281"	0.243959	1	1	0.819756	36.3304	33	68	"DNA repair"
"GO:0050776"	0.245035	1	1	0.900312	116.471	111	218	"regulation of immune response"
"GO:0002822"	0.246069	1	1	0.81834	35.2618	32	66	"regulation of adaptive immune response based on somatic recombination of immune receptors built from immunoglobulin superfamily domains"
"GO:0044255"	0.24708	1	1	0.900669	115.402	110	216	"cellular lipid metabolic process"
"GO:0032103"	0.250356	1	1	0.815232	33.1248	30	62	"positive regulation of response to external stimulus"
"GO:0032101"	0.251237	1	1	0.901402	113.265	108	212	"regulation of response to external stimulus"
"GO:0043436"	0.251237	1	1	0.901402	113.265	108	212	"oxoacid metabolic process"
"GO:0019725"	0.255662	1	1	0.881123	75.3321	71	141	"cellular homeostasis"
"GO:0006820"	0.261001	1	1	0.86907	59.8383	56	112	"anion transport"
"GO:0072593"	0.26145	1	1	0.805387	27.7821	25	52	"reactive oxygen species metabolic process"
"GO:0050665"	0.262852	1	1	0.290315	2.13708	1	4	"hydrogen peroxide biosynthetic process"
"GO:0006012"	0.262852	1	1	0.290315	2.13708	1	4	"galactose metabolic process"
"GO:0055091"	0.262852	1	1	0.290315	2.13708	1	4	"phospholipid homeostasis"
"GO:0090280"	0.262852	1	1	0.290315	2.13708	1	4	"positive regulation of calcium ion import"
"GO:0043536"	0.262852	1	1	0.290315	2.13708	1	4	"positive regulation of blood vessel endothelial cell migration"
"GO:0090200"	0.262852	1	1	0.290315	2.13708	1	4	"positive regulation of release of cytochrome c from mitochondria"
"GO:0090208"	0.262852	1	1	0.290315	2.13708	1	4	"positive regulation of triglyceride metabolic process"
"GO:0043647"	0.262852	1	1	0.290315	2.13708	1	4	"inositol phosphate metabolic process"
"GO:0050995"	0.262852	1	1	0.290315	2.13708	1	4	"negative regulation of lipid catabolic process"
"GO:2000311"	0.262852	1	1	0.290315	2.13708	1	4	"regulation of alpha-amino-3-hydroxy-5-methyl-4-isoxazole propionate selective glutamate receptor activity"
"GO:0030033"	0.262852	1	1	0.290315	2.13708	1	4	"microvillus assembly"
"GO:0050907"	0.262852	1	1	0.290315	2.13708	1	4	"detection of chemical stimulus involved in sensory perception"
"GO:0006471"	0.262852	1	1	0.290315	2.13708	1	4	"protein ADP-ribosylation"
"GO:0019184"	0.262852	1	1	0.290315	2.13708	1	4	"nonribosomal peptide biosynthetic process"
"GO:0010043"	0.262852	1	1	0.290315	2.13708	1	4	"response to zinc ion"
"GO:0019755"	0.262852	1	1	0.290315	2.13708	1	4	"one-carbon compound transport"
"GO:0046386"	0.262852	1	1	0.290315	2.13708	1	4	"deoxyribose phosphate catabolic process"
"GO:0001867"	0.262852	1	1	0.290315	2.13708	1	4	"complement activation, lectin pathway"
"GO:1902165"	0.262852	1	1	0.290315	2.13708	1	4	"regulation of intrinsic apoptotic signaling pathway in response to DNA damage by p53 class mediator"
"GO:1902175"	0.262852	1	1	0.290315	2.13708	1	4	"regulation of intrinsic apoptotic signaling pathway in response to oxidative stress"
"GO:1902176"	0.262852	1	1	0.290315	2.13708	1	4	"negative regulation of intrinsic apoptotic signaling pathway in response to oxidative stress"
"GO:0019614"	0.262852	1	1	0.290315	2.13708	1	4	"catechol-containing compound catabolic process"
"GO:0030730"	0.262852	1	1	0.290315	2.13708	1	4	"sequestering of triglyceride"
"GO:1902262"	0.262852	1	1	0.290315	2.13708	1	4	"apoptotic process involved in patterning of blood vessels"
"GO:0030852"	0.262852	1	1	0.290315	2.13708	1	4	"regulation of granulocyte differentiation"
"GO:1902231"	0.262852	1	1	0.290315	2.13708	1	4	"positive regulation of intrinsic apoptotic signaling pathway in response to DNA damage"
"GO:0001696"	0.262852	1	1	0.290315	2.13708	1	4	"gastric acid secretion"
"GO:1900408"	0.262852	1	1	0.290315	2.13708	1	4	"negative regulation of cellular response to oxidative stress"
"GO:0060013"	0.262852	1	1	0.290315	2.13708	1	4	"righting reflex"
"GO:1900107"	0.262852	1	1	0.290315	2.13708	1	4	"regulation of nodal signaling pathway"
"GO:0010737"	0.262852	1	1	0.290315	2.13708	1	4	"protein kinase A signaling"
"GO:0010889"	0.262852	1	1	0.290315	2.13708	1	4	"regulation of sequestering of triglyceride"
"GO:0001969"	0.262852	1	1	0.290315	2.13708	1	4	"regulation of activation of membrane attack complex"
"GO:0001978"	0.262852	1	1	0.290315	2.13708	1	4	"regulation of systemic arterial blood pressure by carotid sinus baroreceptor feedback"
"GO:0001905"	0.262852	1	1	0.290315	2.13708	1	4	"activation of membrane attack complex"
"GO:0044743"	0.262852	1	1	0.290315	2.13708	1	4	"intracellular protein transmembrane import"
"GO:0060480"	0.262852	1	1	0.290315	2.13708	1	4	"lung goblet cell differentiation"
"GO:0060482"	0.262852	1	1	0.290315	2.13708	1	4	"lobar bronchus development"
"GO:0098586"	0.262852	1	1	0.290315	2.13708	1	4	"cellular response to virus"
"GO:0009310"	0.262852	1	1	0.290315	2.13708	1	4	"amine catabolic process"
"GO:0060215"	0.262852	1	1	0.290315	2.13708	1	4	"primitive hemopoiesis"
"GO:0051013"	0.262852	1	1	0.290315	2.13708	1	4	"microtubule severing"
"GO:0071360"	0.262852	1	1	0.290315	2.13708	1	4	"cellular response to exogenous dsRNA"
"GO:0060762"	0.262852	1	1	0.290315	2.13708	1	4	"regulation of branching involved in mammary gland duct morphogenesis"
"GO:0071467"	0.262852	1	1	0.290315	2.13708	1	4	"cellular response to pH"
"GO:0002448"	0.262852	1	1	0.290315	2.13708	1	4	"mast cell mediated immunity"
"GO:0051304"	0.262852	1	1	0.290315	2.13708	1	4	"chromosome separation"
"GO:0051307"	0.262852	1	1	0.290315	2.13708	1	4	"meiotic chromosome separation"
"GO:0060631"	0.262852	1	1	0.290315	2.13708	1	4	"regulation of meiosis I"
"GO:0051187"	0.262852	1	1	0.290315	2.13708	1	4	"cofactor catabolic process"
"GO:0002215"	0.262852	1	1	0.290315	2.13708	1	4	"defense response to nematode"
"GO:0060911"	0.262852	1	1	0.290315	2.13708	1	4	"cardiac cell fate commitment"
"GO:0015802"	0.262852	1	1	0.290315	2.13708	1	4	"basic amino acid transport"
"GO:0015696"	0.262852	1	1	0.290315	2.13708	1	4	"ammonium transport"
"GO:0042424"	0.262852	1	1	0.290315	2.13708	1	4	"catecholamine catabolic process"
"GO:0051590"	0.262852	1	1	0.290315	2.13708	1	4	"positive regulation of neurotransmitter transport"
"GO:0002691"	0.262852	1	1	0.290315	2.13708	1	4	"regulation of cellular extravasation"
"GO:0042402"	0.262852	1	1	0.290315	2.13708	1	4	"cellular biogenic amine catabolic process"
"GO:0035930"	0.262852	1	1	0.290315	2.13708	1	4	"corticosteroid hormone secretion"
"GO:0002678"	0.262852	1	1	0.290315	2.13708	1	4	"positive regulation of chronic inflammatory response"
"GO:0035933"	0.262852	1	1	0.290315	2.13708	1	4	"glucocorticoid secretion"
"GO:0051668"	0.262852	1	1	0.290315	2.13708	1	4	"localization within membrane"
"GO:0042574"	0.262852	1	1	0.290315	2.13708	1	4	"retinal metabolic process"
"GO:0008053"	0.262852	1	1	0.290315	2.13708	1	4	"mitochondrial fusion"
"GO:0003084"	0.262852	1	1	0.290315	2.13708	1	4	"positive regulation of systemic arterial blood pressure"
"GO:0034367"	0.262852	1	1	0.290315	2.13708	1	4	"macromolecular complex remodeling"
"GO:0034368"	0.262852	1	1	0.290315	2.13708	1	4	"protein-lipid complex remodeling"
"GO:0034369"	0.262852	1	1	0.290315	2.13708	1	4	"plasma lipoprotein particle remodeling"
"GO:0050000"	0.262852	1	1	0.290315	2.13708	1	4	"chromosome localization"
"GO:0070314"	0.262852	1	1	0.290315	2.13708	1	4	"G1 to G0 transition"
"GO:0097049"	0.262852	1	1	0.290315	2.13708	1	4	"motor neuron apoptotic process"
"GO:0034205"	0.262852	1	1	0.290315	2.13708	1	4	"beta-amyloid formation"
"GO:0034767"	0.262852	1	1	0.290315	2.13708	1	4	"positive regulation of ion transmembrane transport"
"GO:0070208"	0.262852	1	1	0.290315	2.13708	1	4	"protein heterotrimerization"
"GO:0031666"	0.262852	1	1	0.290315	2.13708	1	4	"positive regulation of lipopolysaccharide-mediated signaling pathway"
"GO:0045143"	0.262852	1	1	0.290315	2.13708	1	4	"homologous chromosome segregation"
"GO:0072683"	0.262852	1	1	0.290315	2.13708	1	4	"T cell extravasation"
"GO:0070884"	0.262852	1	1	0.290315	2.13708	1	4	"regulation of calcineurin-NFAT signaling cascade"
"GO:0032940"	0.263258	1	1	0.912109	129.293	124	242	"secretion by cell"
"GO:0072503"	0.263668	1	1	0.848722	44.3444	41	83	"cellular divalent inorganic cation homeostasis"
"GO:0002791"	0.26833	1	1	0.797463	24.5764	22	46	"regulation of peptide secretion"
"GO:0006575"	0.270651	1	1	0.794354	23.5079	21	44	"cellular modified amino acid metabolic process"
"GO:0006109"	0.272981	1	1	0.790959	22.4394	20	42	"regulation of carbohydrate metabolic process"
"GO:0010675"	0.272981	1	1	0.790959	22.4394	20	42	"regulation of cellular carbohydrate metabolic process"
"GO:0015833"	0.274064	1	1	0.846728	40.0703	37	75	"peptide transport"
"GO:0043901"	0.275316	1	1	0.787235	21.3708	19	40	"negative regulation of multi-organism process"
"GO:0006006"	0.279538	1	1	0.845549	37.9332	35	71	"glucose metabolic process"
"GO:0002790"	0.279538	1	1	0.845549	37.9332	35	71	"peptide secretion"
"GO:0071702"	0.280786	1	1	0.939623	239.353	233	448	"organic substance transport"
"GO:0050819"	0.281774	1	1	0.435449	3.20562	2	6	"negative regulation of coagulation"
"GO:0090199"	0.281774	1	1	0.435449	3.20562	2	6	"regulation of release of cytochrome c from mitochondria"
"GO:0050962"	0.281774	1	1	0.435449	3.20562	2	6	"detection of light stimulus involved in sensory perception"
"GO:0019336"	0.281774	1	1	0.435449	3.20562	2	6	"phenol-containing compound catabolic process"
"GO:0050913"	0.281774	1	1	0.435449	3.20562	2	6	"sensory perception of bitter taste"
"GO:0050916"	0.281774	1	1	0.435449	3.20562	2	6	"sensory perception of sweet taste"
"GO:0050908"	0.281774	1	1	0.435449	3.20562	2	6	"detection of light stimulus involved in visual perception"
"GO:0032332"	0.281774	1	1	0.435449	3.20562	2	6	"positive regulation of chondrocyte differentiation"
"GO:0032438"	0.281774	1	1	0.435449	3.20562	2	6	"melanosome organization"
"GO:0006282"	0.281774	1	1	0.435449	3.20562	2	6	"regulation of DNA repair"
"GO:0006775"	0.281774	1	1	0.435449	3.20562	2	6	"fat-soluble vitamin metabolic process"
"GO:1900015"	0.281774	1	1	0.435449	3.20562	2	6	"regulation of cytokine production involved in inflammatory response"
"GO:1900017"	0.281774	1	1	0.435449	3.20562	2	6	"positive regulation of cytokine production involved in inflammatory response"
"GO:1900047"	0.281774	1	1	0.435449	3.20562	2	6	"negative regulation of hemostasis"
"GO:0032784"	0.281774	1	1	0.435449	3.20562	2	6	"regulation of DNA-templated transcription, elongation"
"GO:0006706"	0.281774	1	1	0.435449	3.20562	2	6	"steroid catabolic process"
"GO:0030195"	0.281774	1	1	0.435449	3.20562	2	6	"negative regulation of blood coagulation"
"GO:0032728"	0.281774	1	1	0.435449	3.20562	2	6	"positive regulation of interferon-beta production"
"GO:0001820"	0.281774	1	1	0.435449	3.20562	2	6	"serotonin secretion"
"GO:1902253"	0.281774	1	1	0.435449	3.20562	2	6	"regulation of intrinsic apoptotic signaling pathway by p53 class mediator"
"GO:0032674"	0.281774	1	1	0.435449	3.20562	2	6	"regulation of interleukin-5 production"
"GO:0032634"	0.281774	1	1	0.435449	3.20562	2	6	"interleukin-5 production"
"GO:0044342"	0.281774	1	1	0.435449	3.20562	2	6	"type B pancreatic cell proliferation"
"GO:0060009"	0.281774	1	1	0.435449	3.20562	2	6	"Sertoli cell development"
"GO:0030641"	0.281774	1	1	0.435449	3.20562	2	6	"regulation of cellular pH"
"GO:0032964"	0.281774	1	1	0.435449	3.20562	2	6	"collagen biosynthetic process"
"GO:0035092"	0.281774	1	1	0.435449	3.20562	2	6	"sperm chromatin condensation"
"GO:0010595"	0.281774	1	1	0.435449	3.20562	2	6	"positive regulation of endothelial cell migration"
"GO:0080111"	0.281774	1	1	0.435449	3.20562	2	6	"DNA demethylation"
"GO:0010507"	0.281774	1	1	0.435449	3.20562	2	6	"negative regulation of autophagy"
"GO:0007052"	0.281774	1	1	0.435449	3.20562	2	6	"mitotic spindle organization"
"GO:0098581"	0.281774	1	1	0.435449	3.20562	2	6	"detection of external biotic stimulus"
"GO:0098543"	0.281774	1	1	0.435449	3.20562	2	6	"detection of other organism"
"GO:0009303"	0.281774	1	1	0.435449	3.20562	2	6	"rRNA transcription"
"GO:0060218"	0.281774	1	1	0.435449	3.20562	2	6	"hematopoietic stem cell differentiation"
"GO:0071333"	0.281774	1	1	0.435449	3.20562	2	6	"cellular response to glucose stimulus"
"GO:0000070"	0.281774	1	1	0.435449	3.20562	2	6	"mitotic sister chromatid segregation"
"GO:0002313"	0.281774	1	1	0.435449	3.20562	2	6	"mature B cell differentiation involved in immune response"
"GO:0051340"	0.281774	1	1	0.435449	3.20562	2	6	"regulation of ligase activity"
"GO:0002418"	0.281774	1	1	0.435449	3.20562	2	6	"immune response to tumor cell"
"GO:0051491"	0.281774	1	1	0.435449	3.20562	2	6	"positive regulation of filopodium assembly"
"GO:0051453"	0.281774	1	1	0.435449	3.20562	2	6	"regulation of intracellular pH"
"GO:0002283"	0.281774	1	1	0.435449	3.20562	2	6	"neutrophil activation involved in immune response"
"GO:0071800"	0.281774	1	1	0.435449	3.20562	2	6	"podosome assembly"
"GO:0060914"	0.281774	1	1	0.435449	3.20562	2	6	"heart formation"
"GO:0071674"	0.281774	1	1	0.435449	3.20562	2	6	"mononuclear cell migration"
"GO:0002676"	0.281774	1	1	0.435449	3.20562	2	6	"regulation of chronic inflammatory response"
"GO:0051602"	0.281774	1	1	0.435449	3.20562	2	6	"response to electrical stimulus"
"GO:0015936"	0.281774	1	1	0.435449	3.20562	2	6	"coenzyme A metabolic process"
"GO:0042517"	0.281774	1	1	0.435449	3.20562	2	6	"positive regulation of tyrosine phosphorylation of Stat3 protein"
"GO:1990267"	0.281774	1	1	0.435449	3.20562	2	6	"response to transition metal nanoparticle"
"GO:0031146"	0.281774	1	1	0.435449	3.20562	2	6	"SCF-dependent proteasomal ubiquitin-dependent protein catabolic process"
"GO:0008207"	0.281774	1	1	0.435449	3.20562	2	6	"C21-steroid hormone metabolic process"
"GO:1901797"	0.281774	1	1	0.435449	3.20562	2	6	"negative regulation of signal transduction by p53 class mediator"
"GO:0048148"	0.281774	1	1	0.435449	3.20562	2	6	"behavioral response to cocaine"
"GO:0045744"	0.281774	1	1	0.435449	3.20562	2	6	"negative regulation of G-protein coupled receptor protein signaling pathway"
"GO:0045730"	0.281774	1	1	0.435449	3.20562	2	6	"respiratory burst"
"GO:0090305"	0.28229	1	1	0.773549	18.1652	16	34	"nucleic acid phosphodiester bond hydrolysis"
"GO:0046530"	0.28229	1	1	0.773549	18.1652	16	34	"photoreceptor cell differentiation"
"GO:0097305"	0.28229	1	1	0.773549	18.1652	16	34	"response to alcohol"
"GO:0030308"	0.284575	1	1	0.767903	17.0966	15	32	"negative regulation of cell growth"
"GO:0031647"	0.284575	1	1	0.767903	17.0966	15	32	"regulation of protein stability"
"GO:0090150"	0.28682	1	1	0.761545	16.0281	14	30	"establishment of protein localization to membrane"
"GO:0010952"	0.28682	1	1	0.761545	16.0281	14	30	"positive regulation of peptidase activity"
"GO:0072507"	0.287499	1	1	0.869549	49.1529	46	92	"divalent inorganic cation homeostasis"
"GO:0006584"	0.289006	1	1	0.754333	14.9596	13	28	"catecholamine metabolic process"
"GO:0009712"	0.289006	1	1	0.754333	14.9596	13	28	"catechol-containing compound metabolic process"
"GO:0055069"	0.291074	1	1	0.522511	4.27416	3	8	"zinc ion homeostasis"
"GO:0019369"	0.291074	1	1	0.522511	4.27416	3	8	"arachidonic acid metabolic process"
"GO:2000403"	0.291074	1	1	0.522511	4.27416	3	8	"positive regulation of lymphocyte migration"
"GO:2000406"	0.291074	1	1	0.522511	4.27416	3	8	"positive regulation of T cell migration"
"GO:0032400"	0.291074	1	1	0.522511	4.27416	3	8	"melanosome localization"
"GO:0032401"	0.291074	1	1	0.522511	4.27416	3	8	"establishment of melanosome localization"
"GO:0032402"	0.291074	1	1	0.522511	4.27416	3	8	"melanosome transport"
"GO:0006110"	0.291074	1	1	0.522511	4.27416	3	8	"regulation of glycolysis"
"GO:0006284"	0.291074	1	1	0.522511	4.27416	3	8	"base-excision repair"
"GO:0032753"	0.291074	1	1	0.522511	4.27416	3	8	"positive regulation of interleukin-4 production"
"GO:0006837"	0.291074	1	1	0.522511	4.27416	3	8	"serotonin transport"
"GO:0001881"	0.291074	1	1	0.522511	4.27416	3	8	"receptor recycling"
"GO:1902229"	0.291074	1	1	0.522511	4.27416	3	8	"regulation of intrinsic apoptotic signaling pathway in response to DNA damage"
"GO:0060081"	0.291074	1	1	0.522511	4.27416	3	8	"membrane hyperpolarization"
"GO:0060088"	0.291074	1	1	0.522511	4.27416	3	8	"auditory receptor cell stereocilium organization"
"GO:0009410"	0.291074	1	1	0.522511	4.27416	3	8	"response to xenobiotic stimulus"
"GO:0051028"	0.291074	1	1	0.522511	4.27416	3	8	"mRNA transport"
"GO:0060841"	0.291074	1	1	0.522511	4.27416	3	8	"venous blood vessel development"
"GO:0002534"	0.291074	1	1	0.522511	4.27416	3	8	"cytokine production involved in inflammatory response"
"GO:2001054"	0.291074	1	1	0.522511	4.27416	3	8	"negative regulation of mesenchymal cell apoptotic process"
"GO:0014059"	0.291074	1	1	0.522511	4.27416	3	8	"regulation of dopamine secretion"
"GO:0014046"	0.291074	1	1	0.522511	4.27416	3	8	"dopamine secretion"
"GO:0070307"	0.291074	1	1	0.522511	4.27416	3	8	"lens fiber cell development"
"GO:1901264"	0.291074	1	1	0.522511	4.27416	3	8	"carbohydrate derivative transport"
"GO:0043470"	0.291074	1	1	0.522511	4.27416	3	8	"regulation of carbohydrate catabolic process"
"GO:0043471"	0.291074	1	1	0.522511	4.27416	3	8	"regulation of cellular carbohydrate catabolic process"
"GO:0001754"	0.291109	1	1	0.746083	13.891	12	26	"eye photoreceptor cell differentiation"
"GO:0006818"	0.291109	1	1	0.746083	13.891	12	26	"hydrogen transport"
"GO:2001056"	0.291109	1	1	0.746083	13.891	12	26	"positive regulation of cysteine-type endopeptidase activity"
"GO:0015992"	0.291109	1	1	0.746083	13.891	12	26	"proton transport"
"GO:0007059"	0.293095	1	1	0.736558	12.8225	11	24	"chromosome segregation"
"GO:0050818"	0.29492	1	1	0.725437	11.7539	10	22	"regulation of coagulation"
"GO:0042417"	0.29492	1	1	0.725437	11.7539	10	22	"dopamine metabolic process"
"GO:0050764"	0.29492	1	1	0.725437	11.7539	10	22	"regulation of phagocytosis"
"GO:0006082"	0.295472	1	1	0.918783	114.334	110	214	"organic acid metabolic process"
"GO:0050994"	0.29583	1	1	0.580537	5.3427	4	10	"regulation of lipid catabolic process"
"GO:0032481"	0.29583	1	1	0.580537	5.3427	4	10	"positive regulation of type I interferon production"
"GO:0019730"	0.29583	1	1	0.580537	5.3427	4	10	"antimicrobial humoral response"
"GO:0032715"	0.29583	1	1	0.580537	5.3427	4	10	"negative regulation of interleukin-6 production"
"GO:0030220"	0.29583	1	1	0.580537	5.3427	4	10	"platelet formation"
"GO:0046164"	0.29583	1	1	0.580537	5.3427	4	10	"alcohol catabolic process"
"GO:0001539"	0.29583	1	1	0.580537	5.3427	4	10	"ciliary or bacterial-type flagellar motility"
"GO:0001504"	0.29583	1	1	0.580537	5.3427	4	10	"neurotransmitter uptake"
"GO:0035082"	0.29583	1	1	0.580537	5.3427	4	10	"axoneme assembly"
"GO:0038061"	0.29583	1	1	0.580537	5.3427	4	10	"NIK/NF-kappaB signaling"
"GO:0010611"	0.29583	1	1	0.580537	5.3427	4	10	"regulation of cardiac muscle hypertrophy"
"GO:0007040"	0.29583	1	1	0.580537	5.3427	4	10	"lysosome organization"
"GO:0044550"	0.29583	1	1	0.580537	5.3427	4	10	"secondary metabolite biosynthetic process"
"GO:0060219"	0.29583	1	1	0.580537	5.3427	4	10	"camera-type eye photoreceptor cell differentiation"
"GO:0035176"	0.29583	1	1	0.580537	5.3427	4	10	"social behavior"
"GO:0007340"	0.29583	1	1	0.580537	5.3427	4	10	"acrosome reaction"
"GO:0009268"	0.29583	1	1	0.580537	5.3427	4	10	"response to pH"
"GO:0007131"	0.29583	1	1	0.580537	5.3427	4	10	"reciprocal meiotic recombination"
"GO:0035825"	0.29583	1	1	0.580537	5.3427	4	10	"reciprocal DNA recombination"
"GO:0051703"	0.29583	1	1	0.580537	5.3427	4	10	"intraspecies interaction between organisms"
"GO:0002902"	0.29583	1	1	0.580537	5.3427	4	10	"regulation of B cell apoptotic process"
"GO:0036344"	0.29583	1	1	0.580537	5.3427	4	10	"platelet morphogenesis"
"GO:1901019"	0.29583	1	1	0.580537	5.3427	4	10	"regulation of calcium ion transmembrane transporter activity"
"GO:0014743"	0.29583	1	1	0.580537	5.3427	4	10	"regulation of muscle hypertrophy"
"GO:0061572"	0.296521	1	1	0.712286	10.6854	9	20	"actin filament bundle organization"
"GO:0051017"	0.296521	1	1	0.712286	10.6854	9	20	"actin filament bundle assembly"
"GO:0034470"	0.296521	1	1	0.712286	10.6854	9	20	"ncRNA processing"
"GO:0006873"	0.297327	1	1	0.885587	58.2355	55	109	"cellular ion homeostasis"
"GO:1901616"	0.297809	1	1	0.696494	9.61687	8	18	"organic hydroxy compound catabolic process"
"GO:0006073"	0.297809	1	1	0.696494	9.61687	8	18	"cellular glucan metabolic process"
"GO:0032024"	0.297809	1	1	0.696494	9.61687	8	18	"positive regulation of insulin secretion"
"GO:0044042"	0.297809	1	1	0.696494	9.61687	8	18	"glucan metabolic process"
"GO:0030816"	0.297809	1	1	0.696494	9.61687	8	18	"positive regulation of cAMP metabolic process"
"GO:0030819"	0.297809	1	1	0.696494	9.61687	8	18	"positive regulation of cAMP biosynthetic process"
"GO:0044801"	0.297809	1	1	0.696494	9.61687	8	18	"single-organism membrane fusion"
"GO:0009408"	0.297809	1	1	0.696494	9.61687	8	18	"response to heat"
"GO:0005977"	0.297809	1	1	0.696494	9.61687	8	18	"glycogen metabolic process"
"GO:0046460"	0.298092	1	1	0.62197	6.41124	5	12	"neutral lipid biosynthetic process"
"GO:0046463"	0.298092	1	1	0.62197	6.41124	5	12	"acylglycerol biosynthetic process"
"GO:0002704"	0.298092	1	1	0.62197	6.41124	5	12	"negative regulation of leukocyte mediated immunity"
"GO:0015837"	0.298092	1	1	0.62197	6.41124	5	12	"amine transport"
"GO:0042446"	0.298092	1	1	0.62197	6.41124	5	12	"hormone biosynthetic process"
"GO:0002690"	0.298092	1	1	0.62197	6.41124	5	12	"positive regulation of leukocyte chemotaxis"
"GO:0000737"	0.298092	1	1	0.62197	6.41124	5	12	"DNA catabolic process, endonucleolytic"
"GO:0051952"	0.298092	1	1	0.62197	6.41124	5	12	"regulation of amine transport"
"GO:0043011"	0.298092	1	1	0.62197	6.41124	5	12	"myeloid dendritic cell differentiation"
"GO:0045109"	0.298092	1	1	0.62197	6.41124	5	12	"intermediate filament organization"
"GO:1901796"	0.298092	1	1	0.62197	6.41124	5	12	"regulation of signal transduction by p53 class mediator"
"GO:0050688"	0.298653	1	1	0.677184	8.54832	7	16	"regulation of defense response to virus"
"GO:0001578"	0.298653	1	1	0.677184	8.54832	7	16	"microtubule bundle formation"
"GO:0001964"	0.298653	1	1	0.677184	8.54832	7	16	"startle response"
"GO:0060359"	0.298653	1	1	0.677184	8.54832	7	16	"response to ammonium ion"
"GO:1902600"	0.298653	1	1	0.677184	8.54832	7	16	"hydrogen ion transmembrane transport"
"GO:0071356"	0.298653	1	1	0.677184	8.54832	7	16	"cellular response to tumor necrosis factor"
"GO:0002381"	0.298653	1	1	0.677184	8.54832	7	16	"immunoglobulin production involved in immunoglobulin mediated immune response"
"GO:0045214"	0.298653	1	1	0.677184	8.54832	7	16	"sarcomere organization"
"GO:0048742"	0.298653	1	1	0.677184	8.54832	7	16	"regulation of skeletal muscle fiber development"
"GO:0019748"	0.298854	1	1	0.653034	7.47978	6	14	"secondary metabolic process"
"GO:0046456"	0.298854	1	1	0.653034	7.47978	6	14	"icosanoid biosynthetic process"
"GO:0032673"	0.298854	1	1	0.653034	7.47978	6	14	"regulation of interleukin-4 production"
"GO:0044259"	0.298854	1	1	0.653034	7.47978	6	14	"multicellular organismal macromolecule metabolic process"
"GO:0001976"	0.298854	1	1	0.653034	7.47978	6	14	"neurological system process involved in regulation of systemic arterial blood pressure"
"GO:0060351"	0.298854	1	1	0.653034	7.47978	6	14	"cartilage development involved in endochondral bone morphogenesis"
"GO:0033059"	0.298854	1	1	0.653034	7.47978	6	14	"cellular pigmentation"
"GO:0007588"	0.298854	1	1	0.653034	7.47978	6	14	"excretion"
"GO:0051701"	0.298854	1	1	0.653034	7.47978	6	14	"interaction with host"
"GO:0045123"	0.298854	1	1	0.653034	7.47978	6	14	"cellular extravasation"
"GO:0050798"	0.298854	1	1	0.653034	7.47978	6	14	"activated T cell proliferation"
"GO:1901570"	0.298854	1	1	0.653034	7.47978	6	14	"fatty acid derivative biosynthetic process"
"GO:0007368"	0.30042	1	1	0.840039	30.4534	28	57	"determination of left/right symmetry"
"GO:0055088"	0.313817	1	1	0.83542	26.1792	24	49	"lipid homeostasis"
"GO:0002703"	0.31579	1	1	0.869978	39.536	37	74	"regulation of leukocyte mediated immunity"
"GO:0043269"	0.316955	1	1	0.8996	63.0439	60	118	"regulation of ion transport"
"GO:0050778"	0.320952	1	1	0.915145	83.3462	80	156	"positive regulation of immune response"
"GO:0070588"	0.321013	1	1	0.832483	24.0422	22	45	"calcium ion transmembrane transport"
"GO:0050728"	0.321013	1	1	0.832483	24.0422	22	45	"negative regulation of inflammatory response"
"GO:0006887"	0.322829	1	1	0.870073	37.3989	35	70	"exocytosis"
"GO:0006629"	0.324047	1	1	0.942329	170.432	166	319	"lipid metabolic process"
"GO:0002819"	0.326472	1	1	0.87012	36.3304	34	68	"regulation of adaptive immune response"
"GO:0050830"	0.328595	1	1	0.828969	21.9051	20	41	"defense response to Gram-positive bacterium"
"GO:0045087"	0.329982	1	1	0.90202	58.7697	56	110	"innate immune response"
"GO:0048747"	0.332548	1	1	0.826941	20.8365	19	39	"muscle fiber development"
"GO:0010906"	0.332548	1	1	0.826941	20.8365	19	39	"regulation of glucose metabolic process"
"GO:0050796"	0.332548	1	1	0.826941	20.8365	19	39	"regulation of insulin secretion"
"GO:0003015"	0.334026	1	1	0.870215	34.1933	32	64	"heart process"
"GO:0043603"	0.33662	1	1	0.824695	19.768	18	37	"cellular amide metabolic process"
"GO:1902106"	0.33662	1	1	0.824695	19.768	18	37	"negative regulation of leukocyte differentiation"
"GO:2001242"	0.340819	1	1	0.822194	18.6995	17	35	"regulation of intrinsic apoptotic signaling pathway"
"GO:0055082"	0.342113	1	1	0.91333	65.7152	63	123	"cellular chemical homeostasis"
"GO:0046879"	0.34441	1	1	0.891907	43.2759	41	81	"hormone secretion"
"GO:0009914"	0.34441	1	1	0.891907	43.2759	41	81	"hormone transport"
"GO:0000302"	0.345157	1	1	0.819393	17.6309	16	33	"response to reactive oxygen species"
"GO:0031347"	0.348104	1	1	0.930981	94.0316	91	176	"regulation of defense response"
"GO:0002831"	0.349644	1	1	0.816236	16.5624	15	31	"regulation of response to biotic stimulus"
"GO:0002526"	0.349644	1	1	0.816236	16.5624	15	31	"acute inflammatory response"
"GO:0046883"	0.350361	1	1	0.870404	29.9191	28	56	"regulation of hormone secretion"
"GO:0032729"	0.354296	1	1	0.812652	15.4938	14	29	"positive regulation of interferon-gamma production"
"GO:0046887"	0.354296	1	1	0.812652	15.4938	14	29	"positive regulation of hormone secretion"
"GO:0030001"	0.359096	1	1	0.937321	99.9085	97	187	"metal ion transport"
"GO:0061515"	0.359128	1	1	0.80855	14.4253	13	27	"myeloid cell development"
"GO:1900371"	0.359128	1	1	0.80855	14.4253	13	27	"regulation of purine nucleotide biosynthetic process"
"GO:0030802"	0.359128	1	1	0.80855	14.4253	13	27	"regulation of cyclic nucleotide biosynthetic process"
"GO:0030808"	0.359128	1	1	0.80855	14.4253	13	27	"regulation of nucleotide biosynthetic process"
"GO:0010830"	0.359128	1	1	0.80855	14.4253	13	27	"regulation of myotube differentiation"
"GO:0008016"	0.359251	1	1	0.870498	27.7821	26	52	"regulation of heart contraction"
"GO:0002699"	0.360615	1	1	0.89452	39.0017	37	73	"positive regulation of immune effector process"
"GO:0006974"	0.363296	1	1	0.925254	69.4551	67	130	"cellular response to DNA damage stimulus"
"GO:0065003"	0.364106	1	1	0.935078	88.6889	86	166	"macromolecular complex assembly"
"GO:0030814"	0.36416	1	1	0.803809	13.3568	12	25	"regulation of cAMP metabolic process"
"GO:0009612"	0.36416	1	1	0.803809	13.3568	12	25	"response to mechanical stimulus"
"GO:0018958"	0.368717	1	1	0.870593	25.645	24	48	"phenol-containing compound metabolic process"
"GO:0060538"	0.369333	1	1	0.896039	36.8647	35	69	"skeletal muscle organ development"
"GO:0007033"	0.369415	1	1	0.798269	12.2882	11	23	"vacuole organization"
"GO:2001238"	0.369415	1	1	0.798269	12.2882	11	23	"positive regulation of extrinsic apoptotic signaling pathway"
"GO:0007127"	0.373695	1	1	0.87064	24.5764	23	46	"meiosis I"
"GO:0043502"	0.374922	1	1	0.791715	11.2197	10	21	"regulation of muscle adaptation"
"GO:0006457"	0.374922	1	1	0.791715	11.2197	10	21	"protein folding"
"GO:0032606"	0.374922	1	1	0.791715	11.2197	10	21	"type I interferon production"
"GO:0001659"	0.374922	1	1	0.791715	11.2197	10	21	"temperature homeostasis"
"GO:0007006"	0.374922	1	1	0.791715	11.2197	10	21	"mitochondrial membrane organization"
"GO:0010954"	0.374922	1	1	0.791715	11.2197	10	21	"positive regulation of protein processing"
"GO:0007566"	0.374922	1	1	0.791715	11.2197	10	21	"embryo implantation"
"GO:0007586"	0.374922	1	1	0.791715	11.2197	10	21	"digestion"
"GO:0042462"	0.374922	1	1	0.791715	11.2197	10	21	"eye photoreceptor cell development"
"GO:0061025"	0.374922	1	1	0.791715	11.2197	10	21	"membrane fusion"
"GO:0034614"	0.374922	1	1	0.791715	11.2197	10	21	"cellular response to reactive oxygen species"
"GO:0097193"	0.375475	1	1	0.911824	45.9472	44	86	"intrinsic apoptotic signaling pathway"
"GO:0048878"	0.378401	1	1	0.955222	147.993	145	277	"chemical homeostasis"
"GO:0048821"	0.380715	1	1	0.783839	10.1511	9	19	"erythrocyte development"
"GO:0050982"	0.380715	1	1	0.783839	10.1511	9	19	"detection of mechanical stimulus"
"GO:0032611"	0.380715	1	1	0.783839	10.1511	9	19	"interleukin-1 beta production"
"GO:1902742"	0.380715	1	1	0.783839	10.1511	9	19	"apoptotic process involved in development"
"GO:0044236"	0.380715	1	1	0.783839	10.1511	9	19	"multicellular organismal metabolic process"
"GO:0007051"	0.380715	1	1	0.783839	10.1511	9	19	"spindle organization"
"GO:0060561"	0.380715	1	1	0.783839	10.1511	9	19	"apoptotic process involved in morphogenesis"
"GO:0042092"	0.380715	1	1	0.783839	10.1511	9	19	"type 2 immune response"
"GO:0043900"	0.383318	1	1	0.898663	33.659	32	63	"regulation of multi-organism process"
"GO:0060047"	0.383318	1	1	0.898663	33.659	32	63	"heart contraction"
"GO:0048871"	0.383545	1	1	0.923651	53.9613	52	101	"multicellular organismal homeostasis"
"GO:0032479"	0.386839	1	1	0.774204	9.0826	8	17	"regulation of type I interferon production"
"GO:0019751"	0.386839	1	1	0.774204	9.0826	8	17	"polyol metabolic process"
"GO:0001523"	0.386839	1	1	0.774204	9.0826	8	17	"retinoid metabolic process"
"GO:0001990"	0.386839	1	1	0.774204	9.0826	8	17	"regulation of systemic arterial blood pressure by hormone"
"GO:0033238"	0.386839	1	1	0.774204	9.0826	8	17	"regulation of cellular amine metabolic process"
"GO:0016101"	0.386839	1	1	0.774204	9.0826	8	17	"diterpenoid metabolic process"
"GO:1901565"	0.388847	1	1	0.945311	90.2917	88	169	"organonitrogen compound catabolic process"
"GO:0050974"	0.393349	1	1	0.762148	8.01405	7	15	"detection of mechanical stimulus involved in sensory perception"
"GO:0032651"	0.393349	1	1	0.762148	8.01405	7	15	"regulation of interleukin-1 beta production"
"GO:0001975"	0.393349	1	1	0.762148	8.01405	7	15	"response to amphetamine"
"GO:0002688"	0.393349	1	1	0.762148	8.01405	7	15	"regulation of leukocyte chemotaxis"
"GO:2001244"	0.393349	1	1	0.762148	8.01405	7	15	"positive regulation of intrinsic apoptotic signaling pathway"
"GO:0014075"	0.393349	1	1	0.762148	8.01405	7	15	"response to amine"
"GO:0031532"	0.393349	1	1	0.762148	8.01405	7	15	"actin cytoskeleton reorganization"
"GO:0023019"	0.393349	1	1	0.762148	8.01405	7	15	"signal transduction involved in regulation of gene expression"
"GO:0050853"	0.393349	1	1	0.762148	8.01405	7	15	"B cell receptor signaling pathway"
"GO:0002456"	0.39559	1	1	0.870827	20.3023	19	38	"T cell mediated immunity"
"GO:0002761"	0.39559	1	1	0.870827	20.3023	19	38	"regulation of myeloid leukocyte differentiation"
"GO:0051049"	0.397292	1	1	0.966258	192.872	190	361	"regulation of transport"
"GO:0050817"	0.398581	1	1	0.901818	30.4534	29	57	"coagulation"
"GO:0045913"	0.400323	1	1	0.746634	6.94551	6	13	"positive regulation of carbohydrate metabolic process"
"GO:0006403"	0.400323	1	1	0.746634	6.94551	6	13	"RNA localization"
"GO:0046006"	0.400323	1	1	0.746634	6.94551	6	13	"regulation of activated T cell proliferation"
"GO:0001779"	0.400323	1	1	0.746634	6.94551	6	13	"natural killer cell differentiation"
"GO:0006611"	0.400323	1	1	0.746634	6.94551	6	13	"protein export from nucleus"
"GO:0032608"	0.400323	1	1	0.746634	6.94551	6	13	"interferon-beta production"
"GO:0032963"	0.400323	1	1	0.746634	6.94551	6	13	"collagen metabolic process"
"GO:0002052"	0.400323	1	1	0.746634	6.94551	6	13	"positive regulation of neuroblast proliferation"
"GO:0007130"	0.400323	1	1	0.746634	6.94551	6	13	"synaptonemal complex assembly"
"GO:0035821"	0.400323	1	1	0.746634	6.94551	6	13	"modification of morphology or physiology of other organism"
"GO:0051817"	0.400323	1	1	0.746634	6.94551	6	13	"modification of morphology or physiology of other organism involved in symbiotic interaction"
"GO:0002675"	0.400323	1	1	0.746634	6.94551	6	13	"positive regulation of acute inflammatory response"
"GO:0015711"	0.40091	1	1	0.928591	49.6871	48	93	"organic anion transport"
"GO:0080134"	0.406587	1	1	0.963705	146.39	144	274	"regulation of response to stress"
"GO:0002683"	0.407203	1	1	0.94302	66.7838	65	125	"negative regulation of immune system process"
"GO:0043277"	0.407864	1	1	0.725933	5.87697	5	11	"apoptotic cell clearance"
"GO:0045661"	0.407864	1	1	0.725933	5.87697	5	11	"regulation of myoblast differentiation"
"GO:0032094"	0.407864	1	1	0.725933	5.87697	5	11	"response to food"
"GO:0050918"	0.407864	1	1	0.725933	5.87697	5	11	"positive chemotaxis"
"GO:0019432"	0.407864	1	1	0.725933	5.87697	5	11	"triglyceride biosynthetic process"
"GO:0010324"	0.407864	1	1	0.725933	5.87697	5	11	"membrane invagination"
"GO:0032648"	0.407864	1	1	0.725933	5.87697	5	11	"regulation of interferon-beta production"
"GO:0006911"	0.407864	1	1	0.725933	5.87697	5	11	"phagocytosis, engulfment"
"GO:0002026"	0.407864	1	1	0.725933	5.87697	5	11	"regulation of the force of heart contraction"
"GO:0010907"	0.407864	1	1	0.725933	5.87697	5	11	"positive regulation of glucose metabolic process"
"GO:0051341"	0.407864	1	1	0.725933	5.87697	5	11	"regulation of oxidoreductase activity"
"GO:0002707"	0.407864	1	1	0.725933	5.87697	5	11	"negative regulation of lymphocyte mediated immunity"
"GO:2001022"	0.407864	1	1	0.725933	5.87697	5	11	"positive regulation of response to DNA damage stimulus"
"GO:0015914"	0.407864	1	1	0.725933	5.87697	5	11	"phospholipid transport"
"GO:0002922"	0.407864	1	1	0.725933	5.87697	5	11	"positive regulation of humoral immune response"
"GO:0034105"	0.407864	1	1	0.725933	5.87697	5	11	"positive regulation of tissue remodeling"
"GO:0043030"	0.407864	1	1	0.725933	5.87697	5	11	"regulation of macrophage activation"
"GO:0055001"	0.408099	1	1	0.920463	38.4675	37	72	"muscle cell development"
"GO:0030073"	0.409601	1	1	0.904308	28.3163	27	53	"insulin secretion"
"GO:0016192"	0.410348	1	1	0.960507	119.142	117	223	"vesicle-mediated transport"
"GO:0050820"	0.416125	1	1	0.696933	4.80843	4	9	"positive regulation of coagulation"
"GO:0048569"	0.416125	1	1	0.696933	4.80843	4	9	"post-embryonic organ development"
"GO:0032733"	0.416125	1	1	0.696933	4.80843	4	9	"positive regulation of interleukin-10 production"
"GO:0006826"	0.416125	1	1	0.696933	4.80843	4	9	"iron ion transport"
"GO:0006829"	0.416125	1	1	0.696933	4.80843	4	9	"zinc ion transport"
"GO:1902476"	0.416125	1	1	0.696933	4.80843	4	9	"chloride transmembrane transport"
"GO:1902110"	0.416125	1	1	0.696933	4.80843	4	9	"positive regulation of mitochondrial membrane permeability involved in apoptotic process"
"GO:0006635"	0.416125	1	1	0.696933	4.80843	4	9	"fatty acid beta-oxidation"
"GO:0060037"	0.416125	1	1	0.696933	4.80843	4	9	"pharyngeal system development"
"GO:0060008"	0.416125	1	1	0.696933	4.80843	4	9	"Sertoli cell differentiation"
"GO:0001991"	0.416125	1	1	0.696933	4.80843	4	9	"regulation of systemic arterial blood pressure by circulatory renin-angiotensin"
"GO:1902686"	0.416125	1	1	0.696933	4.80843	4	9	"mitochondrial outer membrane permeabilization involved in programmed cell death"
"GO:0046629"	0.416125	1	1	0.696933	4.80843	4	9	"gamma-delta T cell activation"
"GO:0007019"	0.416125	1	1	0.696933	4.80843	4	9	"microtubule depolymerization"
"GO:0071322"	0.416125	1	1	0.696933	4.80843	4	9	"cellular response to carbohydrate stimulus"
"GO:0010977"	0.416125	1	1	0.696933	4.80843	4	9	"negative regulation of neuron projection development"
"GO:0021692"	0.416125	1	1	0.696933	4.80843	4	9	"cerebellar Purkinje cell layer morphogenesis"
"GO:0002335"	0.416125	1	1	0.696933	4.80843	4	9	"mature B cell differentiation"
"GO:0035774"	0.416125	1	1	0.696933	4.80843	4	9	"positive regulation of insulin secretion involved in cellular response to glucose stimulus"
"GO:0051225"	0.416125	1	1	0.696933	4.80843	4	9	"spindle assembly"
"GO:0007584"	0.416125	1	1	0.696933	4.80843	4	9	"response to nutrient"
"GO:0033561"	0.416125	1	1	0.696933	4.80843	4	9	"regulation of water loss via skin"
"GO:0002832"	0.416125	1	1	0.696933	4.80843	4	9	"negative regulation of response to biotic stimulus"
"GO:0042345"	0.416125	1	1	0.696933	4.80843	4	9	"regulation of NF-kappaB import into nucleus"
"GO:0042348"	0.416125	1	1	0.696933	4.80843	4	9	"NF-kappaB import into nucleus"
"GO:0042438"	0.416125	1	1	0.696933	4.80843	4	9	"melanin biosynthetic process"
"GO:0051647"	0.416125	1	1	0.696933	4.80843	4	9	"nucleus localization"
"GO:0043043"	0.416125	1	1	0.696933	4.80843	4	9	"peptide biosynthetic process"
"GO:0061081"	0.416125	1	1	0.696933	4.80843	4	9	"positive regulation of myeloid leukocyte cytokine production involved in immune response"
"GO:0048384"	0.416125	1	1	0.696933	4.80843	4	9	"retinoic acid receptor signaling pathway"
"GO:0097345"	0.416125	1	1	0.696933	4.80843	4	9	"mitochondrial outer membrane permeabilization"
"GO:0048169"	0.416125	1	1	0.696933	4.80843	4	9	"regulation of long-term neuronal synaptic plasticity"
"GO:0050892"	0.416125	1	1	0.696933	4.80843	4	9	"intestinal absorption"
"GO:0050884"	0.416125	1	1	0.696933	4.80843	4	9	"neuromuscular process controlling posture"
"GO:0044057"	0.419214	1	1	0.950922	72.6608	71	136	"regulation of system process"
"GO:0055074"	0.419835	1	1	0.934456	45.413	44	85	"calcium ion homeostasis"
"GO:0006631"	0.419835	1	1	0.934456	45.413	44	85	"fatty acid metabolic process"
"GO:0045684"	0.425342	1	1	0.653409	3.73989	3	7	"positive regulation of epidermis development"
"GO:0090279"	0.425342	1	1	0.653409	3.73989	3	7	"regulation of calcium ion import"
"GO:0019362"	0.425342	1	1	0.653409	3.73989	3	7	"pyridine nucleotide metabolic process"
"GO:0006399"	0.425342	1	1	0.653409	3.73989	3	7	"tRNA metabolic process"
"GO:0030004"	0.425342	1	1	0.653409	3.73989	3	7	"cellular monovalent inorganic cation homeostasis"
"GO:0032469"	0.425342	1	1	0.653409	3.73989	3	7	"endoplasmic reticulum calcium ion homeostasis"
"GO:1902043"	0.425342	1	1	0.653409	3.73989	3	7	"positive regulation of extrinsic apoptotic signaling pathway via death domain receptors"
"GO:2000257"	0.425342	1	1	0.653409	3.73989	3	7	"regulation of protein activation cascade"
"GO:0030449"	0.425342	1	1	0.653409	3.73989	3	7	"regulation of complement activation"
"GO:0019835"	0.425342	1	1	0.653409	3.73989	3	7	"cytolysis"
"GO:0032823"	0.425342	1	1	0.653409	3.73989	3	7	"regulation of natural killer cell differentiation"
"GO:0046496"	0.425342	1	1	0.653409	3.73989	3	7	"nicotinamide nucleotide metabolic process"
"GO:0030502"	0.425342	1	1	0.653409	3.73989	3	7	"negative regulation of bone mineralization"
"GO:0046597"	0.425342	1	1	0.653409	3.73989	3	7	"negative regulation of viral entry into host cell"
"GO:0001911"	0.425342	1	1	0.653409	3.73989	3	7	"negative regulation of leukocyte mediated cytotoxicity"
"GO:0001919"	0.425342	1	1	0.653409	3.73989	3	7	"regulation of receptor recycling"
"GO:0035418"	0.425342	1	1	0.653409	3.73989	3	7	"protein localization to synapse"
"GO:0009124"	0.425342	1	1	0.653409	3.73989	3	7	"nucleoside monophosphate biosynthetic process"
"GO:0009250"	0.425342	1	1	0.653409	3.73989	3	7	"glucan biosynthetic process"
"GO:0060850"	0.425342	1	1	0.653409	3.73989	3	7	"regulation of transcription involved in cell fate commitment"
"GO:0002385"	0.425342	1	1	0.653409	3.73989	3	7	"mucosal immune response"
"GO:0060670"	0.425342	1	1	0.653409	3.73989	3	7	"branching involved in labyrinthine layer morphogenesis"
"GO:0007257"	0.425342	1	1	0.653409	3.73989	3	7	"activation of JUN kinase activity"
"GO:0009595"	0.425342	1	1	0.653409	3.73989	3	7	"detection of biotic stimulus"
"GO:0071711"	0.425342	1	1	0.653409	3.73989	3	7	"basement membrane organization"
"GO:0002251"	0.425342	1	1	0.653409	3.73989	3	7	"organ or tissue specific immune response"
"GO:0033865"	0.425342	1	1	0.653409	3.73989	3	7	"nucleoside bisphosphate metabolic process"
"GO:0060997"	0.425342	1	1	0.653409	3.73989	3	7	"dendritic spine morphogenesis"
"GO:0033875"	0.425342	1	1	0.653409	3.73989	3	7	"ribonucleoside bisphosphate metabolic process"
"GO:0051767"	0.425342	1	1	0.653409	3.73989	3	7	"nitric-oxide synthase biosynthetic process"
"GO:0051769"	0.425342	1	1	0.653409	3.73989	3	7	"regulation of nitric-oxide synthase biosynthetic process"
"GO:0002544"	0.425342	1	1	0.653409	3.73989	3	7	"chronic inflammatory response"
"GO:0042119"	0.425342	1	1	0.653409	3.73989	3	7	"neutrophil activation"
"GO:0042554"	0.425342	1	1	0.653409	3.73989	3	7	"superoxide anion generation"
"GO:0042572"	0.425342	1	1	0.653409	3.73989	3	7	"retinol metabolic process"
"GO:0042541"	0.425342	1	1	0.653409	3.73989	3	7	"hemoglobin biosynthetic process"
"GO:0008033"	0.425342	1	1	0.653409	3.73989	3	7	"tRNA processing"
"GO:0034032"	0.425342	1	1	0.653409	3.73989	3	7	"purine nucleoside bisphosphate metabolic process"
"GO:0031342"	0.425342	1	1	0.653409	3.73989	3	7	"negative regulation of cell killing"
"GO:0008343"	0.425342	1	1	0.653409	3.73989	3	7	"adult feeding behavior"
"GO:1901028"	0.425342	1	1	0.653409	3.73989	3	7	"regulation of mitochondrial outer membrane permeabilization involved in apoptotic signaling pathway"
"GO:0014002"	0.425342	1	1	0.653409	3.73989	3	7	"astrocyte development"
"GO:0034340"	0.425342	1	1	0.653409	3.73989	3	7	"response to type I interferon"
"GO:0008211"	0.425342	1	1	0.653409	3.73989	3	7	"glucocorticoid metabolic process"
"GO:0050435"	0.425342	1	1	0.653409	3.73989	3	7	"beta-amyloid metabolic process"
"GO:0031664"	0.425342	1	1	0.653409	3.73989	3	7	"regulation of lipopolysaccharide-mediated signaling pathway"
"GO:0043462"	0.425342	1	1	0.653409	3.73989	3	7	"regulation of ATPase activity"
"GO:0016601"	0.425342	1	1	0.653409	3.73989	3	7	"Rac protein signal transduction"
"GO:0048240"	0.425342	1	1	0.653409	3.73989	3	7	"sperm capacitation"
"GO:0014808"	0.425342	1	1	0.653409	3.73989	3	7	"release of sequestered calcium ion into cytosol by sarcoplasmic reticulum"
"GO:0005978"	0.425342	1	1	0.653409	3.73989	3	7	"glycogen biosynthetic process"
"GO:0048753"	0.425342	1	1	0.653409	3.73989	3	7	"pigment granule organization"
"GO:0008584"	0.427673	1	1	0.908824	25.1107	24	47	"male gonad development"
"GO:0014904"	0.42925	1	1	0.871061	14.9596	14	28	"myotube cell development"
"GO:0002709"	0.42925	1	1	0.871061	14.9596	14	28	"regulation of T cell mediated immunity"
"GO:0042461"	0.42925	1	1	0.871061	14.9596	14	28	"photoreceptor cell development"
"GO:0048741"	0.42925	1	1	0.871061	14.9596	14	28	"skeletal muscle fiber development"
"GO:0002250"	0.433178	1	1	0.951392	60.3725	59	113	"adaptive immune response"
"GO:0030534"	0.434382	1	1	0.94655	51.2899	50	96	"adult behavior"
"GO:0034762"	0.435411	1	1	0.929007	33.1248	32	62	"regulation of transmembrane transport"
"GO:0045586"	0.43592	1	1	0.580839	2.67135	2	5	"regulation of gamma-delta T cell differentiation"
"GO:2000018"	0.43592	1	1	0.580839	2.67135	2	5	"regulation of male gonad development"
"GO:0006040"	0.43592	1	1	0.580839	2.67135	2	5	"amino sugar metabolic process"
"GO:0006368"	0.43592	1	1	0.580839	2.67135	2	5	"transcription elongation from RNA polymerase II promoter"
"GO:0032313"	0.43592	1	1	0.580839	2.67135	2	5	"regulation of Rab GTPase activity"
"GO:0032456"	0.43592	1	1	0.580839	2.67135	2	5	"endocytic recycling"
"GO:0032483"	0.43592	1	1	0.580839	2.67135	2	5	"regulation of Rab protein signal transduction"
"GO:0032435"	0.43592	1	1	0.580839	2.67135	2	5	"negative regulation of proteasomal ubiquitin-dependent protein catabolic process"
"GO:0006298"	0.43592	1	1	0.580839	2.67135	2	5	"mismatch repair"
"GO:0006505"	0.43592	1	1	0.580839	2.67135	2	5	"GPI anchor metabolic process"
"GO:0032528"	0.43592	1	1	0.580839	2.67135	2	5	"microvillus organization"
"GO:1900372"	0.43592	1	1	0.580839	2.67135	2	5	"negative regulation of purine nucleotide biosynthetic process"
"GO:0006642"	0.43592	1	1	0.580839	2.67135	2	5	"triglyceride mobilization"
"GO:0010155"	0.43592	1	1	0.580839	2.67135	2	5	"regulation of proton transport"
"GO:1902254"	0.43592	1	1	0.580839	2.67135	2	5	"negative regulation of intrinsic apoptotic signaling pathway by p53 class mediator"
"GO:0032607"	0.43592	1	1	0.580839	2.67135	2	5	"interferon-alpha production"
"GO:0030815"	0.43592	1	1	0.580839	2.67135	2	5	"negative regulation of cAMP metabolic process"
"GO:0030818"	0.43592	1	1	0.580839	2.67135	2	5	"negative regulation of cAMP biosynthetic process"
"GO:0030800"	0.43592	1	1	0.580839	2.67135	2	5	"negative regulation of cyclic nucleotide metabolic process"
"GO:0030803"	0.43592	1	1	0.580839	2.67135	2	5	"negative regulation of cyclic nucleotide biosynthetic process"
"GO:0030809"	0.43592	1	1	0.580839	2.67135	2	5	"negative regulation of nucleotide biosynthetic process"
"GO:1900117"	0.43592	1	1	0.580839	2.67135	2	5	"regulation of execution phase of apoptosis"
"GO:0010712"	0.43592	1	1	0.580839	2.67135	2	5	"regulation of collagen metabolic process"
"GO:0010714"	0.43592	1	1	0.580839	2.67135	2	5	"positive regulation of collagen metabolic process"
"GO:0032965"	0.43592	1	1	0.580839	2.67135	2	5	"regulation of collagen biosynthetic process"
"GO:0032967"	0.43592	1	1	0.580839	2.67135	2	5	"positive regulation of collagen biosynthetic process"
"GO:0010880"	0.43592	1	1	0.580839	2.67135	2	5	"regulation of release of sequestered calcium ion into cytosol by sarcoplasmic reticulum"
"GO:0046549"	0.43592	1	1	0.580839	2.67135	2	5	"retinal cone cell development"
"GO:0046643"	0.43592	1	1	0.580839	2.67135	2	5	"regulation of gamma-delta T cell activation"
"GO:0007095"	0.43592	1	1	0.580839	2.67135	2	5	"mitotic G2 DNA damage checkpoint"
"GO:0046605"	0.43592	1	1	0.580839	2.67135	2	5	"regulation of centrosome cycle"
"GO:0044818"	0.43592	1	1	0.580839	2.67135	2	5	"mitotic G2/M transition checkpoint"
"GO:0007007"	0.43592	1	1	0.580839	2.67135	2	5	"inner mitochondrial membrane organization"
"GO:0060143"	0.43592	1	1	0.580839	2.67135	2	5	"positive regulation of syncytium formation by plasma membrane fusion"
"GO:0021520"	0.43592	1	1	0.580839	2.67135	2	5	"spinal cord motor neuron cell fate specification"
"GO:0009110"	0.43592	1	1	0.580839	2.67135	2	5	"vitamin biosynthetic process"
"GO:0007342"	0.43592	1	1	0.580839	2.67135	2	5	"fusion of sperm to egg plasma membrane"
"GO:0000096"	0.43592	1	1	0.580839	2.67135	2	5	"sulfur amino acid metabolic process"
"GO:0009264"	0.43592	1	1	0.580839	2.67135	2	5	"deoxyribonucleotide catabolic process"
"GO:0033198"	0.43592	1	1	0.580839	2.67135	2	5	"response to ATP"
"GO:0071257"	0.43592	1	1	0.580839	2.67135	2	5	"cellular response to electrical stimulus"
"GO:0033151"	0.43592	1	1	0.580839	2.67135	2	5	"V(D)J recombination"
"GO:0002407"	0.43592	1	1	0.580839	2.67135	2	5	"dendritic cell chemotaxis"
"GO:0033137"	0.43592	1	1	0.580839	2.67135	2	5	"negative regulation of peptidyl-serine phosphorylation"
"GO:0051450"	0.43592	1	1	0.580839	2.67135	2	5	"myoblast proliferation"
"GO:0033299"	0.43592	1	1	0.580839	2.67135	2	5	"secretion of lysosomal enzymes"
"GO:0007210"	0.43592	1	1	0.580839	2.67135	2	5	"serotonin receptor signaling pathway"
"GO:0051438"	0.43592	1	1	0.580839	2.67135	2	5	"regulation of ubiquitin-protein ligase activity"
"GO:0033273"	0.43592	1	1	0.580839	2.67135	2	5	"response to vitamin"
"GO:0018198"	0.43592	1	1	0.580839	2.67135	2	5	"peptidyl-cysteine modification"
"GO:0051154"	0.43592	1	1	0.580839	2.67135	2	5	"negative regulation of striated muscle cell differentiation"
"GO:0051177"	0.43592	1	1	0.580839	2.67135	2	5	"meiotic sister chromatid cohesion"
"GO:0018208"	0.43592	1	1	0.580839	2.67135	2	5	"peptidyl-proline modification"
"GO:0051205"	0.43592	1	1	0.580839	2.67135	2	5	"protein insertion into membrane"
"GO:0051798"	0.43592	1	1	0.580839	2.67135	2	5	"positive regulation of hair follicle development"
"GO:0002834"	0.43592	1	1	0.580839	2.67135	2	5	"regulation of response to tumor cell"
"GO:0002836"	0.43592	1	1	0.580839	2.67135	2	5	"positive regulation of response to tumor cell"
"GO:0002837"	0.43592	1	1	0.580839	2.67135	2	5	"regulation of immune response to tumor cell"
"GO:0002839"	0.43592	1	1	0.580839	2.67135	2	5	"positive regulation of immune response to tumor cell"
"GO:0007603"	0.43592	1	1	0.580839	2.67135	2	5	"phototransduction, visible light"
"GO:0042159"	0.43592	1	1	0.580839	2.67135	2	5	"lipoprotein catabolic process"
"GO:0002636"	0.43592	1	1	0.580839	2.67135	2	5	"positive regulation of germinal center formation"
"GO:0002639"	0.43592	1	1	0.580839	2.67135	2	5	"positive regulation of immunoglobulin production"
"GO:2001021"	0.43592	1	1	0.580839	2.67135	2	5	"negative regulation of response to DNA damage stimulus"
"GO:2001014"	0.43592	1	1	0.580839	2.67135	2	5	"regulation of skeletal muscle cell differentiation"
"GO:0042773"	0.43592	1	1	0.580839	2.67135	2	5	"ATP synthesis coupled electron transport"
"GO:0042775"	0.43592	1	1	0.580839	2.67135	2	5	"mitochondrial ATP synthesis coupled electron transport"
"GO:0051983"	0.43592	1	1	0.580839	2.67135	2	5	"regulation of chromosome segregation"
"GO:0051923"	0.43592	1	1	0.580839	2.67135	2	5	"sulfation"
"GO:0051930"	0.43592	1	1	0.580839	2.67135	2	5	"regulation of sensory perception of pain"
"GO:0051931"	0.43592	1	1	0.580839	2.67135	2	5	"regulation of sensory perception"
"GO:0042670"	0.43592	1	1	0.580839	2.67135	2	5	"retinal cone cell differentiation"
"GO:0000959"	0.43592	1	1	0.580839	2.67135	2	5	"mitochondrial RNA metabolic process"
"GO:0016048"	0.43592	1	1	0.580839	2.67135	2	5	"detection of temperature stimulus"
"GO:0034390"	0.43592	1	1	0.580839	2.67135	2	5	"smooth muscle cell apoptotic process"
"GO:0034391"	0.43592	1	1	0.580839	2.67135	2	5	"regulation of smooth muscle cell apoptotic process"
"GO:0042953"	0.43592	1	1	0.580839	2.67135	2	5	"lipoprotein transport"
"GO:0042987"	0.43592	1	1	0.580839	2.67135	2	5	"amyloid precursor protein catabolic process"
"GO:0003128"	0.43592	1	1	0.580839	2.67135	2	5	"heart field specification"
"GO:0003139"	0.43592	1	1	0.580839	2.67135	2	5	"secondary heart field specification"
"GO:0034219"	0.43592	1	1	0.580839	2.67135	2	5	"carbohydrate transmembrane transport"
"GO:0034243"	0.43592	1	1	0.580839	2.67135	2	5	"regulation of transcription elongation from RNA polymerase II promoter"
"GO:0043044"	0.43592	1	1	0.580839	2.67135	2	5	"ATP-dependent chromatin remodeling"
"GO:0034204"	0.43592	1	1	0.580839	2.67135	2	5	"lipid translocation"
"GO:0045332"	0.43592	1	1	0.580839	2.67135	2	5	"phospholipid translocation"
"GO:0031572"	0.43592	1	1	0.580839	2.67135	2	5	"G2 DNA damage checkpoint"
"GO:0031670"	0.43592	1	1	0.580839	2.67135	2	5	"cellular response to nutrient"
"GO:0045144"	0.43592	1	1	0.580839	2.67135	2	5	"meiotic sister chromatid segregation"
"GO:1901799"	0.43592	1	1	0.580839	2.67135	2	5	"negative regulation of proteasomal protein catabolic process"
"GO:0090004"	0.43592	1	1	0.580839	2.67135	2	5	"positive regulation of establishment of protein localization to plasma membrane"
"GO:0043486"	0.43592	1	1	0.580839	2.67135	2	5	"histone exchange"
"GO:0045851"	0.43592	1	1	0.580839	2.67135	2	5	"pH reduction"
"GO:0052646"	0.43592	1	1	0.580839	2.67135	2	5	"alditol phosphate metabolic process"
"GO:0045807"	0.437212	1	1	0.871108	13.891	13	26	"positive regulation of endocytosis"
"GO:0001817"	0.439857	1	1	0.967394	101.511	100	190	"regulation of cytokine production"
"GO:0006874"	0.440622	1	1	0.941548	41.1388	40	77	"cellular calcium ion homeostasis"
"GO:0002244"	0.440963	1	1	0.912528	22.9736	22	43	"hematopoietic progenitor cell differentiation"
"GO:0003073"	0.440963	1	1	0.912528	22.9736	22	43	"regulation of systemic arterial blood pressure"
"GO:0044281"	0.441096	1	1	0.982085	274.081	272	513	"small molecule metabolic process"
"GO:0009799"	0.441384	1	1	0.93106	32.0562	31	60	"specification of symmetry"
"GO:0009855"	0.441384	1	1	0.93106	32.0562	31	60	"determination of bilateral symmetry"
"GO:0070925"	0.442469	1	1	0.954598	58.2355	57	109	"organelle assembly"
"GO:0010817"	0.442684	1	1	0.961767	75.3321	74	141	"regulation of hormone levels"
"GO:0045620"	0.445736	1	1	0.871155	12.8225	12	24	"negative regulation of lymphocyte differentiation"
"GO:2000107"	0.445736	1	1	0.871155	12.8225	12	24	"negative regulation of leukocyte apoptotic process"
"GO:0032984"	0.445736	1	1	0.871155	12.8225	12	24	"macromolecular complex disassembly"
"GO:0043280"	0.445736	1	1	0.871155	12.8225	12	24	"positive regulation of cysteine-type endopeptidase activity involved in apoptotic process"
"GO:0048515"	0.446154	1	1	0.943561	40.0703	39	75	"spermatid differentiation"
"GO:0007613"	0.448053	1	1	0.914651	21.9051	21	41	"memory"
"GO:0048739"	0.448665	1	1	0.435652	1.60281	1	3	"cardiac muscle fiber development"
"GO:1901538"	0.448665	1	1	0.435652	1.60281	1	3	"changes to DNA methylation involved in embryo development"
"GO:0061179"	0.448665	1	1	0.435652	1.60281	1	3	"negative regulation of insulin secretion involved in cellular response to glucose stimulus"
"GO:0034969"	0.448665	1	1	0.435652	1.60281	1	3	"histone arginine methylation"
"GO:0061146"	0.448665	1	1	0.435652	1.60281	1	3	"Peyer's patch morphogenesis"
"GO:0045626"	0.448665	1	1	0.435652	1.60281	1	3	"negative regulation of T-helper 1 cell differentiation"
"GO:0090195"	0.448665	1	1	0.435652	1.60281	1	3	"chemokine secretion"
"GO:0048539"	0.448665	1	1	0.435652	1.60281	1	3	"bone marrow development"
"GO:0006067"	0.448665	1	1	0.435652	1.60281	1	3	"ethanol metabolic process"
"GO:0090186"	0.448665	1	1	0.435652	1.60281	1	3	"regulation of pancreatic juice secretion"
"GO:0006072"	0.448665	1	1	0.435652	1.60281	1	3	"glycerol-3-phosphate metabolic process"
"GO:0070918"	0.448665	1	1	0.435652	1.60281	1	3	"production of small RNA involved in gene silencing by RNA"
"GO:0006047"	0.448665	1	1	0.435652	1.60281	1	3	"UDP-N-acetylglucosamine metabolic process"
"GO:0048682"	0.448665	1	1	0.435652	1.60281	1	3	"sprouting of injured axon"
"GO:0048671"	0.448665	1	1	0.435652	1.60281	1	3	"negative regulation of collateral sprouting"
"GO:0048677"	0.448665	1	1	0.435652	1.60281	1	3	"axon extension involved in regeneration"
"GO:0097501"	0.448665	1	1	0.435652	1.60281	1	3	"stress response to metal ion"
"GO:1901998"	0.448665	1	1	0.435652	1.60281	1	3	"toxin transport"
"GO:0055009"	0.448665	1	1	0.435652	1.60281	1	3	"atrial cardiac muscle tissue morphogenesis"
"GO:0014901"	0.448665	1	1	0.435652	1.60281	1	3	"satellite cell activation involved in skeletal muscle regeneration"
"GO:0061590"	0.448665	1	1	0.435652	1.60281	1	3	"calcium activated phosphatidylcholine scrambling"
"GO:0061591"	0.448665	1	1	0.435652	1.60281	1	3	"calcium activated galactosylceramide scrambling"
"GO:0043631"	0.448665	1	1	0.435652	1.60281	1	3	"RNA polyadenylation"
"GO:0061588"	0.448665	1	1	0.435652	1.60281	1	3	"calcium activated phospholipid scrambling"
"GO:0061589"	0.448665	1	1	0.435652	1.60281	1	3	"calcium activated phosphatidylserine scrambling"
"GO:0017004"	0.448665	1	1	0.435652	1.60281	1	3	"cytochrome complex assembly"
"GO:0045923"	0.448665	1	1	0.435652	1.60281	1	3	"positive regulation of fatty acid metabolic process"
"GO:0019372"	0.448665	1	1	0.435652	1.60281	1	3	"lipoxygenase pathway"
"GO:0045916"	0.448665	1	1	0.435652	1.60281	1	3	"negative regulation of complement activation"
"GO:0045940"	0.448665	1	1	0.435652	1.60281	1	3	"positive regulation of steroid metabolic process"
"GO:0050966"	0.448665	1	1	0.435652	1.60281	1	3	"detection of mechanical stimulus involved in sensory perception of pain"
"GO:0045907"	0.448665	1	1	0.435652	1.60281	1	3	"positive regulation of vasoconstriction"
"GO:0006378"	0.448665	1	1	0.435652	1.60281	1	3	"mRNA polyadenylation"
"GO:0075136"	0.448665	1	1	0.435652	1.60281	1	3	"response to host"
"GO:0032328"	0.448665	1	1	0.435652	1.60281	1	3	"alanine transport"
"GO:0019441"	0.448665	1	1	0.435652	1.60281	1	3	"tryptophan catabolic process to kynurenine"
"GO:2000425"	0.448665	1	1	0.435652	1.60281	1	3	"regulation of apoptotic cell clearance"
"GO:2000449"	0.448665	1	1	0.435652	1.60281	1	3	"regulation of CD8-positive, alpha-beta T cell extravasation"
"GO:0006451"	0.448665	1	1	0.435652	1.60281	1	3	"translational readthrough"
"GO:0032493"	0.448665	1	1	0.435652	1.60281	1	3	"response to bacterial lipoprotein"
"GO:2000407"	0.448665	1	1	0.435652	1.60281	1	3	"regulation of T cell extravasation"
"GO:2000291"	0.448665	1	1	0.435652	1.60281	1	3	"regulation of myoblast proliferation"
"GO:2000258"	0.448665	1	1	0.435652	1.60281	1	3	"negative regulation of protein activation cascade"
"GO:2000275"	0.448665	1	1	0.435652	1.60281	1	3	"regulation of oxidative phosphorylation uncoupler activity"
"GO:0039528"	0.448665	1	1	0.435652	1.60281	1	3	"cytoplasmic pattern recognition receptor signaling pathway in response to virus"
"GO:0039529"	0.448665	1	1	0.435652	1.60281	1	3	"RIG-I signaling pathway"
"GO:0006287"	0.448665	1	1	0.435652	1.60281	1	3	"base-excision repair, gap-filling"
"GO:2000785"	0.448665	1	1	0.435652	1.60281	1	3	"regulation of autophagic vacuole assembly"
"GO:2000779"	0.448665	1	1	0.435652	1.60281	1	3	"regulation of double-strand break repair"
"GO:0032232"	0.448665	1	1	0.435652	1.60281	1	3	"negative regulation of actin filament bundle assembly"
"GO:0006750"	0.448665	1	1	0.435652	1.60281	1	3	"glutathione biosynthetic process"
"GO:2000738"	0.448665	1	1	0.435652	1.60281	1	3	"positive regulation of stem cell differentiation"
"GO:0032727"	0.448665	1	1	0.435652	1.60281	1	3	"positive regulation of interferon-alpha production"
"GO:0032714"	0.448665	1	1	0.435652	1.60281	1	3	"negative regulation of interleukin-5 production"
"GO:0044088"	0.448665	1	1	0.435652	1.60281	1	3	"regulation of vacuole organization"
"GO:0030157"	0.448665	1	1	0.435652	1.60281	1	3	"pancreatic juice secretion"
"GO:1902339"	0.448665	1	1	0.435652	1.60281	1	3	"positive regulation of apoptotic process involved in morphogenesis"
"GO:2000846"	0.448665	1	1	0.435652	1.60281	1	3	"regulation of corticosteroid hormone secretion"
"GO:2000849"	0.448665	1	1	0.435652	1.60281	1	3	"regulation of glucocorticoid secretion"
"GO:0032885"	0.448665	1	1	0.435652	1.60281	1	3	"regulation of polysaccharide biosynthetic process"
"GO:1902455"	0.448665	1	1	0.435652	1.60281	1	3	"negative regulation of stem cell maintenance"
"GO:0006569"	0.448665	1	1	0.435652	1.60281	1	3	"tryptophan catabolic process"
"GO:0006555"	0.448665	1	1	0.435652	1.60281	1	3	"methionine metabolic process"
"GO:0006570"	0.448665	1	1	0.435652	1.60281	1	3	"tyrosine metabolic process"
"GO:0006521"	0.448665	1	1	0.435652	1.60281	1	3	"regulation of cellular amino acid metabolic process"
"GO:1902166"	0.448665	1	1	0.435652	1.60281	1	3	"negative regulation of intrinsic apoptotic signaling pathway in response to DNA damage by p53 class mediator"
"GO:0032530"	0.448665	1	1	0.435652	1.60281	1	3	"regulation of microvillus organization"
"GO:0032534"	0.448665	1	1	0.435652	1.60281	1	3	"regulation of microvillus assembly"
"GO:0046185"	0.448665	1	1	0.435652	1.60281	1	3	"aldehyde catabolic process"
"GO:0032661"	0.448665	1	1	0.435652	1.60281	1	3	"regulation of interleukin-18 production"
"GO:0001514"	0.448665	1	1	0.435652	1.60281	1	3	"selenocysteine incorporation"
"GO:0032621"	0.448665	1	1	0.435652	1.60281	1	3	"interleukin-18 production"
"GO:0044351"	0.448665	1	1	0.435652	1.60281	1	3	"macropinocytosis"
"GO:0030866"	0.448665	1	1	0.435652	1.60281	1	3	"cortical actin cytoskeleton organization"
"GO:0032637"	0.448665	1	1	0.435652	1.60281	1	3	"interleukin-8 production"
"GO:0001661"	0.448665	1	1	0.435652	1.60281	1	3	"conditioned taste aversion"
"GO:0046218"	0.448665	1	1	0.435652	1.60281	1	3	"indolalkylamine catabolic process"
"GO:0010273"	0.448665	1	1	0.435652	1.60281	1	3	"detoxification of copper ion"
"GO:0060056"	0.448665	1	1	0.435652	1.60281	1	3	"mammary gland involution"
"GO:0060057"	0.448665	1	1	0.435652	1.60281	1	3	"apoptotic process involved in mammary gland involution"
"GO:0060058"	0.448665	1	1	0.435652	1.60281	1	3	"positive regulation of apoptotic process involved in mammary gland involution"
"GO:0060080"	0.448665	1	1	0.435652	1.60281	1	3	"regulation of inhibitory postsynaptic membrane potential"
"GO:0060075"	0.448665	1	1	0.435652	1.60281	1	3	"regulation of resting membrane potential"
"GO:0060018"	0.448665	1	1	0.435652	1.60281	1	3	"astrocyte fate commitment"
"GO:1900108"	0.448665	1	1	0.435652	1.60281	1	3	"negative regulation of nodal signaling pathway"
"GO:0010738"	0.448665	1	1	0.435652	1.60281	1	3	"regulation of protein kinase A signaling"
"GO:0006972"	0.448665	1	1	0.435652	1.60281	1	3	"hyperosmotic response"
"GO:0010890"	0.448665	1	1	0.435652	1.60281	1	3	"positive regulation of sequestering of triglyceride"
"GO:0032957"	0.448665	1	1	0.435652	1.60281	1	3	"inositol trisphosphate metabolic process"
"GO:0032958"	0.448665	1	1	0.435652	1.60281	1	3	"inositol phosphate biosynthetic process"
"GO:0032959"	0.448665	1	1	0.435652	1.60281	1	3	"inositol trisphosphate biosynthetic process"
"GO:0006907"	0.448665	1	1	0.435652	1.60281	1	3	"pinocytosis"
"GO:1902571"	0.448665	1	1	0.435652	1.60281	1	3	"regulation of serine-type peptidase activity"
"GO:0009081"	0.448665	1	1	0.435652	1.60281	1	3	"branched-chain amino acid metabolic process"
"GO:1902572"	0.448665	1	1	0.435652	1.60281	1	3	"negative regulation of serine-type peptidase activity"
"GO:0010823"	0.448665	1	1	0.435652	1.60281	1	3	"negative regulation of mitochondrion organization"
"GO:0009074"	0.448665	1	1	0.435652	1.60281	1	3	"aromatic amino acid family catabolic process"
"GO:0035054"	0.448665	1	1	0.435652	1.60281	1	3	"embryonic heart tube anterior/posterior pattern specification"
"GO:0044241"	0.448665	1	1	0.435652	1.60281	1	3	"lipid digestion"
"GO:0001983"	0.448665	1	1	0.435652	1.60281	1	3	"baroreceptor response to increased systemic arterial blood pressure"
"GO:0010578"	0.448665	1	1	0.435652	1.60281	1	3	"regulation of adenylate cyclase activity involved in G-protein coupled receptor signaling pathway"
"GO:0010579"	0.448665	1	1	0.435652	1.60281	1	3	"positive regulation of adenylate cyclase activity involved in G-protein coupled receptor signaling pathway"
"GO:0060374"	0.448665	1	1	0.435652	1.60281	1	3	"mast cell differentiation"
"GO:0038095"	0.448665	1	1	0.435652	1.60281	1	3	"Fc-epsilon receptor signaling pathway"
"GO:0060318"	0.448665	1	1	0.435652	1.60281	1	3	"definitive erythrocyte differentiation"
"GO:0010693"	0.448665	1	1	0.435652	1.60281	1	3	"negative regulation of alkaline phosphatase activity"
"GO:0046688"	0.448665	1	1	0.435652	1.60281	1	3	"response to copper ion"
"GO:0071071"	0.448665	1	1	0.435652	1.60281	1	3	"regulation of phospholipid biosynthetic process"
"GO:0060467"	0.448665	1	1	0.435652	1.60281	1	3	"negative regulation of fertilization"
"GO:0060468"	0.448665	1	1	0.435652	1.60281	1	3	"prevention of polyspermy"
"GO:0060481"	0.448665	1	1	0.435652	1.60281	1	3	"lobar bronchus epithelium development"
"GO:0030953"	0.448665	1	1	0.435652	1.60281	1	3	"astral microtubule organization"
"GO:0021798"	0.448665	1	1	0.435652	1.60281	1	3	"forebrain dorsal/ventral pattern formation"
"GO:0007060"	0.448665	1	1	0.435652	1.60281	1	3	"male meiosis chromosome segregation"
"GO:0033085"	0.448665	1	1	0.435652	1.60281	1	3	"negative regulation of T cell differentiation in thymus"
"GO:0033087"	0.448665	1	1	0.435652	1.60281	1	3	"negative regulation of immature T cell proliferation"
"GO:0033088"	0.448665	1	1	0.435652	1.60281	1	3	"negative regulation of immature T cell proliferation in thymus"
"GO:0033024"	0.448665	1	1	0.435652	1.60281	1	3	"mast cell apoptotic process"
"GO:0033025"	0.448665	1	1	0.435652	1.60281	1	3	"regulation of mast cell apoptotic process"
"GO:0060157"	0.448665	1	1	0.435652	1.60281	1	3	"urinary bladder development"
"GO:0060124"	0.448665	1	1	0.435652	1.60281	1	3	"positive regulation of growth hormone secretion"
"GO:0060126"	0.448665	1	1	0.435652	1.60281	1	3	"somatotropin secreting cell differentiation"
"GO:1900619"	0.448665	1	1	0.435652	1.60281	1	3	"acetate ester metabolic process"
"GO:0002082"	0.448665	1	1	0.435652	1.60281	1	3	"regulation of oxidative phosphorylation"
"GO:0009404"	0.448665	1	1	0.435652	1.60281	1	3	"toxin metabolic process"
"GO:0035428"	0.448665	1	1	0.435652	1.60281	1	3	"hexose transmembrane transport"
"GO:0010962"	0.448665	1	1	0.435652	1.60281	1	3	"regulation of glucan biosynthetic process"
"GO:0009162"	0.448665	1	1	0.435652	1.60281	1	3	"deoxyribonucleoside monophosphate metabolic process"
"GO:0009155"	0.448665	1	1	0.435652	1.60281	1	3	"purine deoxyribonucleotide catabolic process"
"GO:0035196"	0.448665	1	1	0.435652	1.60281	1	3	"production of miRNAs involved in gene silencing by miRNA"
"GO:0009134"	0.448665	1	1	0.435652	1.60281	1	3	"nucleoside diphosphate catabolic process"
"GO:0000097"	0.448665	1	1	0.435652	1.60281	1	3	"sulfur amino acid biosynthetic process"
"GO:0000052"	0.448665	1	1	0.435652	1.60281	1	3	"citrulline metabolic process"
"GO:0007468"	0.448665	1	1	0.435652	1.60281	1	3	"regulation of rhodopsin gene expression"
"GO:0007418"	0.448665	1	1	0.435652	1.60281	1	3	"ventral midline development"
"GO:0038171"	0.448665	1	1	0.435652	1.60281	1	3	"cannabinoid signaling pathway"
"GO:0007195"	0.448665	1	1	0.435652	1.60281	1	3	"adenylate cyclase-inhibiting dopamine receptor signaling pathway"
"GO:0098900"	0.448665	1	1	0.435652	1.60281	1	3	"regulation of action potential"
"GO:0035767"	0.448665	1	1	0.435652	1.60281	1	3	"endothelial cell chemotaxis"
"GO:0007184"	0.448665	1	1	0.435652	1.60281	1	3	"SMAD protein import into nucleus"
"GO:0007175"	0.448665	1	1	0.435652	1.60281	1	3	"negative regulation of epidermal growth factor-activated receptor activity"
"GO:0071294"	0.448665	1	1	0.435652	1.60281	1	3	"cellular response to zinc ion"
"GO:0002481"	0.448665	1	1	0.435652	1.60281	1	3	"antigen processing and presentation of exogenous protein antigen via MHC class Ib, TAP-dependent"
"GO:0002477"	0.448665	1	1	0.435652	1.60281	1	3	"antigen processing and presentation of exogenous peptide antigen via MHC class Ib"
"GO:0071218"	0.448665	1	1	0.435652	1.60281	1	3	"cellular response to misfolded protein"
"GO:0060677"	0.448665	1	1	0.435652	1.60281	1	3	"ureteric bud elongation"
"GO:0007250"	0.448665	1	1	0.435652	1.60281	1	3	"activation of NF-kappaB-inducing kinase activity"
"GO:0007220"	0.448665	1	1	0.435652	1.60281	1	3	"Notch receptor processing"
"GO:0033280"	0.448665	1	1	0.435652	1.60281	1	3	"response to vitamin D"
"GO:0007205"	0.448665	1	1	0.435652	1.60281	1	3	"protein kinase C-activating G-protein coupled receptor signaling pathway"
"GO:0035562"	0.448665	1	1	0.435652	1.60281	1	3	"negative regulation of chromatin binding"
"GO:0051180"	0.448665	1	1	0.435652	1.60281	1	3	"vitamin transport"
"GO:0015760"	0.448665	1	1	0.435652	1.60281	1	3	"glucose-6-phosphate transport"
"GO:0002238"	0.448665	1	1	0.435652	1.60281	1	3	"response to molecule of fungal origin"
"GO:0035697"	0.448665	1	1	0.435652	1.60281	1	3	"CD8-positive, alpha-beta T cell extravasation"
"GO:0015721"	0.448665	1	1	0.435652	1.60281	1	3	"bile acid and bile salt transport"
"GO:0015712"	0.448665	1	1	0.435652	1.60281	1	3	"hexose phosphate transport"
"GO:0015740"	0.448665	1	1	0.435652	1.60281	1	3	"C4-dicarboxylate transport"
"GO:0071801"	0.448665	1	1	0.435652	1.60281	1	3	"regulation of podosome assembly"
"GO:0071803"	0.448665	1	1	0.435652	1.60281	1	3	"positive regulation of podosome assembly"
"GO:0002765"	0.448665	1	1	0.435652	1.60281	1	3	"immune response-inhibiting signal transduction"
"GO:0051220"	0.448665	1	1	0.435652	1.60281	1	3	"cytoplasmic sequestering of protein"
"GO:0002719"	0.448665	1	1	0.435652	1.60281	1	3	"negative regulation of cytokine production involved in immune response"
"GO:0002701"	0.448665	1	1	0.435652	1.60281	1	3	"negative regulation of production of molecular mediator of immune response"
"GO:0015840"	0.448665	1	1	0.435652	1.60281	1	3	"urea transport"
"GO:0060923"	0.448665	1	1	0.435652	1.60281	1	3	"cardiac muscle cell fate commitment"
"GO:0051788"	0.448665	1	1	0.435652	1.60281	1	3	"response to misfolded protein"
"GO:0040023"	0.448665	1	1	0.435652	1.60281	1	3	"establishment of nucleus localization"
"GO:0060903"	0.448665	1	1	0.435652	1.60281	1	3	"positive regulation of meiosis I"
"GO:0047484"	0.448665	1	1	0.435652	1.60281	1	3	"regulation of response to osmotic stress"
"GO:0042359"	0.448665	1	1	0.435652	1.60281	1	3	"vitamin D metabolic process"
"GO:0071625"	0.448665	1	1	0.435652	1.60281	1	3	"vocalization behavior"
"GO:0002830"	0.448665	1	1	0.435652	1.60281	1	3	"positive regulation of type 2 immune response"
"GO:0042420"	0.448665	1	1	0.435652	1.60281	1	3	"dopamine catabolic process"
"GO:0042447"	0.448665	1	1	0.435652	1.60281	1	3	"hormone catabolic process"
"GO:0042436"	0.448665	1	1	0.435652	1.60281	1	3	"indole-containing compound catabolic process"
"GO:0000712"	0.448665	1	1	0.435652	1.60281	1	3	"resolution of meiotic recombination intermediates"
"GO:0002693"	0.448665	1	1	0.435652	1.60281	1	3	"positive regulation of cellular extravasation"
"GO:0000738"	0.448665	1	1	0.435652	1.60281	1	3	"DNA catabolic process, exonucleolytic"
"GO:0051580"	0.448665	1	1	0.435652	1.60281	1	3	"regulation of neurotransmitter uptake"
"GO:0042138"	0.448665	1	1	0.435652	1.60281	1	3	"meiotic DNA double-strand break formation"
"GO:0071926"	0.448665	1	1	0.435652	1.60281	1	3	"endocannabinoid signaling pathway"
"GO:0042274"	0.448665	1	1	0.435652	1.60281	1	3	"ribosomal small subunit biogenesis"
"GO:0042219"	0.448665	1	1	0.435652	1.60281	1	3	"cellular modified amino acid catabolic process"
"GO:0015991"	0.448665	1	1	0.435652	1.60281	1	3	"ATP hydrolysis coupled proton transport"
"GO:0015988"	0.448665	1	1	0.435652	1.60281	1	3	"energy coupled proton transmembrane transport, against electrochemical gradient"
"GO:0036005"	0.448665	1	1	0.435652	1.60281	1	3	"response to macrophage colony-stimulating factor"
"GO:0036006"	0.448665	1	1	0.435652	1.60281	1	3	"cellular response to macrophage colony-stimulating factor stimulus"
"GO:0002901"	0.448665	1	1	0.435652	1.60281	1	3	"mature B cell apoptotic process"
"GO:0002905"	0.448665	1	1	0.435652	1.60281	1	3	"regulation of mature B cell apoptotic process"
"GO:0002906"	0.448665	1	1	0.435652	1.60281	1	3	"negative regulation of mature B cell apoptotic process"
"GO:0031050"	0.448665	1	1	0.435652	1.60281	1	3	"dsRNA fragmentation"
"GO:0072040"	0.448665	1	1	0.435652	1.60281	1	3	"negative regulation of mesenchymal cell apoptotic process involved in nephron morphogenesis"
"GO:0072039"	0.448665	1	1	0.435652	1.60281	1	3	"regulation of mesenchymal cell apoptotic process involved in nephron morphogenesis"
"GO:0042699"	0.448665	1	1	0.435652	1.60281	1	3	"follicle-stimulating hormone signaling pathway"
"GO:0016056"	0.448665	1	1	0.435652	1.60281	1	3	"rhodopsin mediated signaling pathway"
"GO:0016080"	0.448665	1	1	0.435652	1.60281	1	3	"synaptic vesicle targeting"
"GO:1990169"	0.448665	1	1	0.435652	1.60281	1	3	"stress response to copper ion"
"GO:2001256"	0.448665	1	1	0.435652	1.60281	1	3	"regulation of store-operated calcium entry"
"GO:0042994"	0.448665	1	1	0.435652	1.60281	1	3	"cytoplasmic sequestering of transcription factor"
"GO:0034380"	0.448665	1	1	0.435652	1.60281	1	3	"high-density lipoprotein particle assembly"
"GO:1901021"	0.448665	1	1	0.435652	1.60281	1	3	"positive regulation of calcium ion transmembrane transporter activity"
"GO:1901030"	0.448665	1	1	0.435652	1.60281	1	3	"positive regulation of mitochondrial outer membrane permeabilization involved in apoptotic signaling pathway"
"GO:0086091"	0.448665	1	1	0.435652	1.60281	1	3	"regulation of heart rate by cardiac conduction"
"GO:0034308"	0.448665	1	1	0.435652	1.60281	1	3	"primary alcohol metabolic process"
"GO:0045085"	0.448665	1	1	0.435652	1.60281	1	3	"negative regulation of interleukin-2 biosynthetic process"
"GO:0045023"	0.448665	1	1	0.435652	1.60281	1	3	"G0 to G1 transition"
"GO:0003376"	0.448665	1	1	0.435652	1.60281	1	3	"sphingosine-1-phosphate signaling pathway"
"GO:0070316"	0.448665	1	1	0.435652	1.60281	1	3	"regulation of G0 to G1 transition"
"GO:0034163"	0.448665	1	1	0.435652	1.60281	1	3	"regulation of toll-like receptor 9 signaling pathway"
"GO:0003413"	0.448665	1	1	0.435652	1.60281	1	3	"chondrocyte differentiation involved in endochondral bone morphogenesis"
"GO:0008291"	0.448665	1	1	0.435652	1.60281	1	3	"acetylcholine metabolic process"
"GO:0034238"	0.448665	1	1	0.435652	1.60281	1	3	"macrophage fusion"
"GO:0043045"	0.448665	1	1	0.435652	1.60281	1	3	"DNA methylation involved in embryo development"
"GO:0034239"	0.448665	1	1	0.435652	1.60281	1	3	"regulation of macrophage fusion"
"GO:0052173"	0.448665	1	1	0.435652	1.60281	1	3	"response to defenses of other organism involved in symbiotic interaction"
"GO:0003228"	0.448665	1	1	0.435652	1.60281	1	3	"atrial cardiac muscle tissue development"
"GO:0061099"	0.448665	1	1	0.435652	1.60281	1	3	"negative regulation of protein tyrosine kinase activity"
"GO:0061050"	0.448665	1	1	0.435652	1.60281	1	3	"regulation of cell growth involved in cardiac muscle cell development"
"GO:0061028"	0.448665	1	1	0.435652	1.60281	1	3	"establishment of endothelial barrier"
"GO:0061049"	0.448665	1	1	0.435652	1.60281	1	3	"cell growth involved in cardiac muscle cell development"
"GO:0052200"	0.448665	1	1	0.435652	1.60281	1	3	"response to host defenses"
"GO:1901145"	0.448665	1	1	0.435652	1.60281	1	3	"mesenchymal cell apoptotic process involved in nephron morphogenesis"
"GO:0045198"	0.448665	1	1	0.435652	1.60281	1	3	"establishment of epithelial cell apical/basal polarity"
"GO:0031629"	0.448665	1	1	0.435652	1.60281	1	3	"synaptic vesicle fusion to presynaptic membrane"
"GO:0090050"	0.448665	1	1	0.435652	1.60281	1	3	"positive regulation of cell migration involved in sprouting angiogenesis"
"GO:0070875"	0.448665	1	1	0.435652	1.60281	1	3	"positive regulation of glycogen metabolic process"
"GO:0072606"	0.448665	1	1	0.435652	1.60281	1	3	"interleukin-8 secretion"
"GO:0090049"	0.448665	1	1	0.435652	1.60281	1	3	"regulation of cell migration involved in sprouting angiogenesis"
"GO:0090036"	0.448665	1	1	0.435652	1.60281	1	3	"regulation of protein kinase C signaling"
"GO:0014717"	0.448665	1	1	0.435652	1.60281	1	3	"regulation of satellite cell activation involved in skeletal muscle regeneration"
"GO:0043457"	0.448665	1	1	0.435652	1.60281	1	3	"regulation of cellular respiration"
"GO:0014707"	0.448665	1	1	0.435652	1.60281	1	3	"branchiomeric skeletal muscle development"
"GO:0052564"	0.448665	1	1	0.435652	1.60281	1	3	"response to immune response of other organism involved in symbiotic interaction"
"GO:0045764"	0.448665	1	1	0.435652	1.60281	1	3	"positive regulation of cellular amino acid metabolic process"
"GO:0070528"	0.448665	1	1	0.435652	1.60281	1	3	"protein kinase C signaling"
"GO:0052572"	0.448665	1	1	0.435652	1.60281	1	3	"response to host immune response"
"GO:0045725"	0.448665	1	1	0.435652	1.60281	1	3	"positive regulation of glycogen biosynthetic process"
"GO:0043162"	0.448665	1	1	0.435652	1.60281	1	3	"ubiquitin-dependent protein catabolic process via the multivesicular body sorting pathway"
"GO:0014832"	0.448665	1	1	0.435652	1.60281	1	3	"urinary bladder smooth muscle contraction"
"GO:0045739"	0.448665	1	1	0.435652	1.60281	1	3	"positive regulation of DNA repair"
"GO:0043114"	0.448665	1	1	0.435652	1.60281	1	3	"regulation of vascular permeability"
"GO:0043116"	0.448665	1	1	0.435652	1.60281	1	3	"negative regulation of vascular permeability"
"GO:0050746"	0.448665	1	1	0.435652	1.60281	1	3	"regulation of lipoprotein metabolic process"
"GO:0005979"	0.448665	1	1	0.435652	1.60281	1	3	"regulation of glycogen biosynthetic process"
"GO:0048793"	0.448665	1	1	0.435652	1.60281	1	3	"pronephros development"
"GO:0045820"	0.448665	1	1	0.435652	1.60281	1	3	"negative regulation of glycolysis"
"GO:0045821"	0.448665	1	1	0.435652	1.60281	1	3	"positive regulation of glycolysis"
"GO:0007519"	0.449559	1	1	0.951988	48.0843	47	90	"skeletal muscle tissue development"
"GO:0002682"	0.452183	1	1	0.982239	212.64	211	398	"regulation of immune system process"
"GO:0030199"	0.454925	1	1	0.871201	11.7539	11	22	"collagen fibril organization"
"GO:0019915"	0.454925	1	1	0.871201	11.7539	11	22	"lipid storage"
"GO:0001913"	0.454925	1	1	0.871201	11.7539	11	22	"T cell mediated cytotoxicity"
"GO:0002711"	0.454925	1	1	0.871201	11.7539	11	22	"positive regulation of T cell mediated immunity"
"GO:0045333"	0.454925	1	1	0.871201	11.7539	11	22	"cellular respiration"
"GO:0052652"	0.455479	1	1	0.916993	20.8365	20	39	"cyclic purine nucleotide metabolic process"
"GO:0044710"	0.45874	1	1	0.991094	648.07	646	1213	"single-organism metabolic process"
"GO:0030100"	0.463278	1	1	0.91959	19.768	19	37	"regulation of endocytosis"
"GO:0002698"	0.463278	1	1	0.91959	19.768	19	37	"negative regulation of immune effector process"
"GO:0008217"	0.463672	1	1	0.950314	36.8647	36	69	"regulation of blood pressure"
"GO:0006720"	0.46491	1	1	0.871248	10.6854	10	20	"isoprenoid metabolic process"
"GO:0006885"	0.46491	1	1	0.871248	10.6854	10	20	"regulation of pH"
"GO:0032846"	0.46491	1	1	0.871248	10.6854	10	20	"positive regulation of homeostatic process"
"GO:0046488"	0.46491	1	1	0.871248	10.6854	10	20	"phosphatidylinositol metabolic process"
"GO:0032612"	0.46491	1	1	0.871248	10.6854	10	20	"interleukin-1 production"
"GO:0032615"	0.46491	1	1	0.871248	10.6854	10	20	"interleukin-12 production"
"GO:0035773"	0.46491	1	1	0.871248	10.6854	10	20	"insulin secretion involved in cellular response to glucose stimulus"
"GO:0042310"	0.46491	1	1	0.871248	10.6854	10	20	"vasoconstriction"
"GO:0002920"	0.46491	1	1	0.871248	10.6854	10	20	"regulation of humoral immune response"
"GO:2001243"	0.46491	1	1	0.871248	10.6854	10	20	"negative regulation of intrinsic apoptotic signaling pathway"
"GO:0070507"	0.46491	1	1	0.871248	10.6854	10	20	"regulation of microtubule cytoskeleton organization"
"GO:0050822"	0.46573	1	1	0	0.53427	0	1	"peptide stabilization"
"GO:0050823"	0.46573	1	1	0	0.53427	0	1	"peptide antigen stabilization"
"GO:0090360"	0.46573	1	1	0	0.53427	0	1	"platelet-derived growth factor production"
"GO:0090361"	0.46573	1	1	0	0.53427	0	1	"regulation of platelet-derived growth factor production"
"GO:1901535"	0.46573	1	1	0	0.53427	0	1	"regulation of DNA demethylation"
"GO:1901536"	0.46573	1	1	0	0.53427	0	1	"negative regulation of DNA demethylation"
"GO:0090383"	0.46573	1	1	0	0.53427	0	1	"phagosome acidification"
"GO:0090320"	0.46573	1	1	0	0.53427	0	1	"regulation of chylomicron remnant clearance"
"GO:0090321"	0.46573	1	1	0	0.53427	0	1	"positive regulation of chylomicron remnant clearance"
"GO:0090323"	0.46573	1	1	0	0.53427	0	1	"prostaglandin secretion involved in immune response"
"GO:0090324"	0.46573	1	1	0	0.53427	0	1	"negative regulation of oxidative phosphorylation"
"GO:0090341"	0.46573	1	1	0	0.53427	0	1	"negative regulation of secretion of lysosomal enzymes"
"GO:0043206"	0.46573	1	1	0	0.53427	0	1	"extracellular fibril organization"
"GO:1901660"	0.46573	1	1	0	0.53427	0	1	"calcium ion export"
"GO:1901668"	0.46573	1	1	0	0.53427	0	1	"regulation of superoxide dismutase activity"
"GO:0061140"	0.46573	1	1	0	0.53427	0	1	"lung secretory cell differentiation"
"GO:1901679"	0.46573	1	1	0	0.53427	0	1	"nucleotide transmembrane transport"
"GO:0034972"	0.46573	1	1	0	0.53427	0	1	"histone H3-R26 methylation"
"GO:1901631"	0.46573	1	1	0	0.53427	0	1	"positive regulation of presynaptic membrane organization"
"GO:0090467"	0.46573	1	1	0	0.53427	0	1	"arginine import"
"GO:0090481"	0.46573	1	1	0	0.53427	0	1	"pyrimidine nucleotide-sugar transmembrane transport"
"GO:0061295"	0.46573	1	1	0	0.53427	0	1	"regulation of mesenchymal cell apoptotic process involved in mesonephric nephron morphogenesis"
"GO:0061296"	0.46573	1	1	0	0.53427	0	1	"negative regulation of mesenchymal cell apoptotic process involved in mesonephric nephron morphogenesis"
"GO:0090420"	0.46573	1	1	0	0.53427	0	1	"naphthalene-containing compound metabolic process"
"GO:0048597"	0.46573	1	1	0	0.53427	0	1	"post-embryonic camera-type eye morphogenesis"
"GO:0045656"	0.46573	1	1	0	0.53427	0	1	"negative regulation of monocyte differentiation"
"GO:0045657"	0.46573	1	1	0	0.53427	0	1	"positive regulation of monocyte differentiation"
"GO:0019050"	0.46573	1	1	0	0.53427	0	1	"suppression by virus of host apoptotic process"
"GO:0019054"	0.46573	1	1	0	0.53427	0	1	"modulation by virus of host process"
"GO:0048560"	0.46573	1	1	0	0.53427	0	1	"establishment of anatomical structure orientation"
"GO:0048561"	0.46573	1	1	0	0.53427	0	1	"establishment of organ orientation"
"GO:0061217"	0.46573	1	1	0	0.53427	0	1	"regulation of mesonephros development"
"GO:0061218"	0.46573	1	1	0	0.53427	0	1	"negative regulation of mesonephros development"
"GO:0061235"	0.46573	1	1	0	0.53427	0	1	"mesenchymal stem cell maintenance involved in mesonephric nephron morphogenesis"
"GO:2000081"	0.46573	1	1	0	0.53427	0	1	"positive regulation of canonical Wnt signaling pathway involved in controlling type B pancreatic cell proliferation"
"GO:0019048"	0.46573	1	1	0	0.53427	0	1	"modulation by virus of host morphology or physiology"
"GO:0050689"	0.46573	1	1	0	0.53427	0	1	"negative regulation of defense response to virus by host"
"GO:2000074"	0.46573	1	1	0	0.53427	0	1	"regulation of type B pancreatic cell development"
"GO:0006098"	0.46573	1	1	0	0.53427	0	1	"pentose-phosphate shunt"
"GO:2000078"	0.46573	1	1	0	0.53427	0	1	"positive regulation of type B pancreatic cell development"
"GO:2000079"	0.46573	1	1	0	0.53427	0	1	"regulation of canonical Wnt signaling pathway involved in controlling type B pancreatic cell proliferation"
"GO:0045602"	0.46573	1	1	0	0.53427	0	1	"negative regulation of endothelial cell differentiation"
"GO:2000010"	0.46573	1	1	0	0.53427	0	1	"positive regulation of protein localization to cell surface"
"GO:2000015"	0.46573	1	1	0	0.53427	0	1	"regulation of determination of dorsal identity"
"GO:2000016"	0.46573	1	1	0	0.53427	0	1	"negative regulation of determination of dorsal identity"
"GO:2000019"	0.46573	1	1	0	0.53427	0	1	"negative regulation of male gonad development"
"GO:0006060"	0.46573	1	1	0	0.53427	0	1	"sorbitol metabolic process"
"GO:0006063"	0.46573	1	1	0	0.53427	0	1	"uronic acid metabolic process"
"GO:0006064"	0.46573	1	1	0	0.53427	0	1	"glucuronate catabolic process"
"GO:0090171"	0.46573	1	1	0	0.53427	0	1	"chondrocyte morphogenesis"
"GO:0070989"	0.46573	1	1	0	0.53427	0	1	"oxidative demethylation"
"GO:0048691"	0.46573	1	1	0	0.53427	0	1	"positive regulation of axon extension involved in regeneration"
"GO:0090140"	0.46573	1	1	0	0.53427	0	1	"regulation of mitochondrial fission"
"GO:0090141"	0.46573	1	1	0	0.53427	0	1	"positive regulation of mitochondrial fission"
"GO:0006013"	0.46573	1	1	0	0.53427	0	1	"mannose metabolic process"
"GO:0090133"	0.46573	1	1	0	0.53427	0	1	"mesendoderm migration"
"GO:0090134"	0.46573	1	1	0	0.53427	0	1	"cell migration involved in mesendoderm migration"
"GO:0006049"	0.46573	1	1	0	0.53427	0	1	"UDP-N-acetylglucosamine catabolic process"
"GO:0090104"	0.46573	1	1	0	0.53427	0	1	"pancreatic epsilon cell differentiation"
"GO:0006000"	0.46573	1	1	0	0.53427	0	1	"fructose metabolic process"
"GO:0006002"	0.46573	1	1	0	0.53427	0	1	"fructose 6-phosphate metabolic process"
"GO:0048687"	0.46573	1	1	0	0.53427	0	1	"positive regulation of sprouting of injured axon"
"GO:0070900"	0.46573	1	1	0	0.53427	0	1	"mitochondrial tRNA modification"
"GO:0032023"	0.46573	1	1	0	0.53427	0	1	"trypsinogen activation"
"GO:0048621"	0.46573	1	1	0	0.53427	0	1	"post-embryonic digestive tract morphogenesis"
"GO:0090290"	0.46573	1	1	0	0.53427	0	1	"positive regulation of osteoclast proliferation"
"GO:0048627"	0.46573	1	1	0	0.53427	0	1	"myoblast development"
"GO:0032048"	0.46573	1	1	0	0.53427	0	1	"cardiolipin metabolic process"
"GO:0055059"	0.46573	1	1	0	0.53427	0	1	"asymmetric neuroblast division"
"GO:0048630"	0.46573	1	1	0	0.53427	0	1	"skeletal muscle tissue growth"
"GO:0048631"	0.46573	1	1	0	0.53427	0	1	"regulation of skeletal muscle tissue growth"
"GO:0048633"	0.46573	1	1	0	0.53427	0	1	"positive regulation of skeletal muscle tissue growth"
"GO:0055073"	0.46573	1	1	0	0.53427	0	1	"cadmium ion homeostasis"
"GO:0090289"	0.46573	1	1	0	0.53427	0	1	"regulation of osteoclast proliferation"
"GO:0017062"	0.46573	1	1	0	0.53427	0	1	"respiratory chain complex III assembly"
"GO:0014900"	0.46573	1	1	0	0.53427	0	1	"muscle hyperplasia"
"GO:0045994"	0.46573	1	1	0	0.53427	0	1	"positive regulation of translational initiation by iron"
"GO:0019364"	0.46573	1	1	0	0.53427	0	1	"pyridine nucleotide catabolic process"
"GO:2000392"	0.46573	1	1	0	0.53427	0	1	"regulation of lamellipodium morphogenesis"
"GO:0045918"	0.46573	1	1	0	0.53427	0	1	"negative regulation of cytolysis"
"GO:0045945"	0.46573	1	1	0	0.53427	0	1	"positive regulation of transcription from RNA polymerase III promoter"
"GO:2000353"	0.46573	1	1	0	0.53427	0	1	"positive regulation of endothelial cell apoptotic process"
"GO:2000386"	0.46573	1	1	0	0.53427	0	1	"positive regulation of ovarian follicle development"
"GO:2000387"	0.46573	1	1	0	0.53427	0	1	"regulation of antral ovarian follicle growth"
"GO:2000388"	0.46573	1	1	0	0.53427	0	1	"positive regulation of antral ovarian follicle growth"
"GO:0019344"	0.46573	1	1	0	0.53427	0	1	"cysteine biosynthetic process"
"GO:2000374"	0.46573	1	1	0	0.53427	0	1	"regulation of oxygen metabolic process"
"GO:2000376"	0.46573	1	1	0	0.53427	0	1	"positive regulation of oxygen metabolic process"
"GO:2000325"	0.46573	1	1	0	0.53427	0	1	"regulation of ligand-dependent nuclear receptor transcription coactivator activity"
"GO:2000327"	0.46573	1	1	0	0.53427	0	1	"positive regulation of ligand-dependent nuclear receptor transcription coactivator activity"
"GO:2000328"	0.46573	1	1	0	0.53427	0	1	"regulation of T-helper 17 cell lineage commitment"
"GO:0045908"	0.46573	1	1	0	0.53427	0	1	"negative regulation of vasodilation"
"GO:0050915"	0.46573	1	1	0	0.53427	0	1	"sensory perception of sour taste"
"GO:2000344"	0.46573	1	1	0	0.53427	0	1	"positive regulation of acrosome reaction"
"GO:0030070"	0.46573	1	1	0	0.53427	0	1	"insulin processing"
"GO:2000330"	0.46573	1	1	0	0.53427	0	1	"positive regulation of T-helper 17 cell lineage commitment"
"GO:0006359"	0.46573	1	1	0	0.53427	0	1	"regulation of transcription from RNA polymerase III promoter"
"GO:0006383"	0.46573	1	1	0	0.53427	0	1	"transcription from RNA polymerase III promoter"
"GO:0006388"	0.46573	1	1	0	0.53427	0	1	"tRNA splicing, via endonucleolytic cleavage and ligation"
"GO:0030049"	0.46573	1	1	0	0.53427	0	1	"muscle filament sliding"
"GO:0006337"	0.46573	1	1	0	0.53427	0	1	"nucleosome disassembly"
"GO:0032354"	0.46573	1	1	0	0.53427	0	1	"response to follicle-stimulating hormone"
"GO:0019477"	0.46573	1	1	0	0.53427	0	1	"L-lysine catabolic process"
"GO:2000468"	0.46573	1	1	0	0.53427	0	1	"regulation of peroxidase activity"
"GO:2000469"	0.46573	1	1	0	0.53427	0	1	"negative regulation of peroxidase activity"
"GO:2000454"	0.46573	1	1	0	0.53427	0	1	"positive regulation of CD8-positive, alpha-beta cytotoxic T cell extravasation"
"GO:0032315"	0.46573	1	1	0	0.53427	0	1	"regulation of Ral GTPase activity"
"GO:0019417"	0.46573	1	1	0	0.53427	0	1	"sulfur oxidation"
"GO:2000483"	0.46573	1	1	0	0.53427	0	1	"negative regulation of interleukin-8 secretion"
"GO:0032341"	0.46573	1	1	0	0.53427	0	1	"aldosterone metabolic process"
"GO:0032342"	0.46573	1	1	0	0.53427	0	1	"aldosterone biosynthetic process"
"GO:2000416"	0.46573	1	1	0	0.53427	0	1	"regulation of eosinophil migration"
"GO:2000418"	0.46573	1	1	0	0.53427	0	1	"positive regulation of eosinophil migration"
"GO:0006463"	0.46573	1	1	0	0.53427	0	1	"steroid hormone receptor complex assembly"
"GO:0090557"	0.46573	1	1	0	0.53427	0	1	"establishment of endothelial intestinal barrier"
"GO:0019402"	0.46573	1	1	0	0.53427	0	1	"galactitol metabolic process"
"GO:0006450"	0.46573	1	1	0	0.53427	0	1	"regulation of translational fidelity"
"GO:0006480"	0.46573	1	1	0	0.53427	0	1	"N-terminal protein amino acid methylation"
"GO:0006478"	0.46573	1	1	0	0.53427	0	1	"peptidyl-tyrosine sulfation"
"GO:0032490"	0.46573	1	1	0	0.53427	0	1	"detection of molecule of bacterial origin"
"GO:0006447"	0.46573	1	1	0	0.53427	0	1	"regulation of translational initiation by iron"
"GO:0032482"	0.46573	1	1	0	0.53427	0	1	"Rab protein signal transduction"
"GO:0032485"	0.46573	1	1	0	0.53427	0	1	"regulation of Ral protein signal transduction"
"GO:0032471"	0.46573	1	1	0	0.53427	0	1	"negative regulation of endoplasmic reticulum calcium ion concentration"
"GO:0006408"	0.46573	1	1	0	0.53427	0	1	"snRNA export from nucleus"
"GO:0032418"	0.46573	1	1	0	0.53427	0	1	"lysosome localization"
"GO:1902023"	0.46573	1	1	0	0.53427	0	1	"L-arginine transport"
"GO:0043951"	0.46573	1	1	0	0.53427	0	1	"negative regulation of cAMP-mediated signaling"
"GO:2000189"	0.46573	1	1	0	0.53427	0	1	"positive regulation of cholesterol homeostasis"
"GO:0043983"	0.46573	1	1	0	0.53427	0	1	"histone H4-K12 acetylation"
"GO:0032439"	0.46573	1	1	0	0.53427	0	1	"endosome localization"
"GO:0043973"	0.46573	1	1	0	0.53427	0	1	"histone H3-K4 acetylation"
"GO:1902001"	0.46573	1	1	0	0.53427	0	1	"fatty acid transmembrane transport"
"GO:0006188"	0.46573	1	1	0	0.53427	0	1	"IMP biosynthetic process"
"GO:0019290"	0.46573	1	1	0	0.53427	0	1	"siderophore biosynthetic process"
"GO:0006122"	0.46573	1	1	0	0.53427	0	1	"mitochondrial electron transport, ubiquinol to cytochrome c"
"GO:0006127"	0.46573	1	1	0	0.53427	0	1	"glycerophosphate shuttle"
"GO:0006113"	0.46573	1	1	0	0.53427	0	1	"fermentation"
"GO:2000290"	0.46573	1	1	0	0.53427	0	1	"regulation of myotome development"
"GO:2000298"	0.46573	1	1	0	0.53427	0	1	"regulation of Rho-dependent protein serine/threonine kinase activity"
"GO:2000299"	0.46573	1	1	0	0.53427	0	1	"negative regulation of Rho-dependent protein serine/threonine kinase activity"
"GO:0046078"	0.46573	1	1	0	0.53427	0	1	"dUMP metabolic process"
"GO:0046079"	0.46573	1	1	0	0.53427	0	1	"dUMP catabolic process"
"GO:0046015"	0.46573	1	1	0	0.53427	0	1	"regulation of transcription by glucose"
"GO:0046016"	0.46573	1	1	0	0.53427	0	1	"positive regulation of transcription by glucose"
"GO:0075733"	0.46573	1	1	0	0.53427	0	1	"intracellular transport of virus"
"GO:0046040"	0.46573	1	1	0	0.53427	0	1	"IMP metabolic process"
"GO:2000251"	0.46573	1	1	0	0.53427	0	1	"positive regulation of actin cytoskeleton reorganization"
"GO:2000255"	0.46573	1	1	0	0.53427	0	1	"negative regulation of male germ cell proliferation"
"GO:0046032"	0.46573	1	1	0	0.53427	0	1	"ADP catabolic process"
"GO:2000256"	0.46573	1	1	0	0.53427	0	1	"positive regulation of male germ cell proliferation"
"GO:0010021"	0.46573	1	1	0	0.53427	0	1	"amylopectin biosynthetic process"
"GO:2000287"	0.46573	1	1	0	0.53427	0	1	"positive regulation of myotome development"
"GO:0006296"	0.46573	1	1	0	0.53427	0	1	"nucleotide-excision repair, DNA incision, 5'-to lesion"
"GO:2000277"	0.46573	1	1	0	0.53427	0	1	"positive regulation of oxidative phosphorylation uncoupler activity"
"GO:0030382"	0.46573	1	1	0	0.53427	0	1	"sperm mitochondrion organization"
"GO:0039526"	0.46573	1	1	0	0.53427	0	1	"modulation by virus of host apoptotic process"
"GO:0039530"	0.46573	1	1	0	0.53427	0	1	"MDA-5 signaling pathway"
"GO:0039533"	0.46573	1	1	0	0.53427	0	1	"regulation of MDA-5 signaling pathway"
"GO:0055130"	0.46573	1	1	0	0.53427	0	1	"D-alanine catabolic process"
"GO:0006244"	0.46573	1	1	0	0.53427	0	1	"pyrimidine nucleotide catabolic process"
"GO:2000794"	0.46573	1	1	0	0.53427	0	1	"regulation of epithelial cell proliferation involved in lung morphogenesis"
"GO:0032289"	0.46573	1	1	0	0.53427	0	1	"central nervous system myelin formation"
"GO:0006203"	0.46573	1	1	0	0.53427	0	1	"dGTP catabolic process"
"GO:2000781"	0.46573	1	1	0	0.53427	0	1	"positive regulation of double-strand break repair"
"GO:0032237"	0.46573	1	1	0	0.53427	0	1	"activation of store-operated calcium channel activity"
"GO:0032205"	0.46573	1	1	0	0.53427	0	1	"negative regulation of telomere maintenance"
"GO:0006754"	0.46573	1	1	0	0.53427	0	1	"ATP biosynthetic process"
"GO:0019896"	0.46573	1	1	0	0.53427	0	1	"axon transport of mitochondrion"
"GO:0006740"	0.46573	1	1	0	0.53427	0	1	"NADPH regeneration"
"GO:0006741"	0.46573	1	1	0	0.53427	0	1	"NADP biosynthetic process"
"GO:1900034"	0.46573	1	1	0	0.53427	0	1	"regulation of cellular response to heat"
"GO:0032765"	0.46573	1	1	0	0.53427	0	1	"positive regulation of mast cell cytokine production"
"GO:0006730"	0.46573	1	1	0	0.53427	0	1	"one-carbon metabolic process"
"GO:0032769"	0.46573	1	1	0	0.53427	0	1	"negative regulation of monooxygenase activity"
"GO:2000896"	0.46573	1	1	0	0.53427	0	1	"amylopectin metabolic process"
"GO:1902369"	0.46573	1	1	0	0.53427	0	1	"negative regulation of RNA catabolic process"
"GO:0032786"	0.46573	1	1	0	0.53427	0	1	"positive regulation of DNA-templated transcription, elongation"
"GO:0019889"	0.46573	1	1	0	0.53427	0	1	"pteridine metabolic process"
"GO:1902358"	0.46573	1	1	0	0.53427	0	1	"sulfate transmembrane transport"
"GO:0006701"	0.46573	1	1	0	0.53427	0	1	"progesterone biosynthetic process"
"GO:0006705"	0.46573	1	1	0	0.53427	0	1	"mineralocorticoid biosynthetic process"
"GO:0006709"	0.46573	1	1	0	0.53427	0	1	"progesterone catabolic process"
"GO:0044068"	0.46573	1	1	0	0.53427	0	1	"modulation by symbiont of host cellular process"
"GO:2000880"	0.46573	1	1	0	0.53427	0	1	"positive regulation of dipeptide transport"
"GO:0032747"	0.46573	1	1	0	0.53427	0	1	"positive regulation of interleukin-23 production"
"GO:0032730"	0.46573	1	1	0	0.53427	0	1	"positive regulation of interleukin-1 alpha production"
"GO:2000878"	0.46573	1	1	0	0.53427	0	1	"positive regulation of oligopeptide transport"
"GO:0030186"	0.46573	1	1	0	0.53427	0	1	"melatonin metabolic process"
"GO:0030187"	0.46573	1	1	0	0.53427	0	1	"melatonin biosynthetic process"
"GO:0044010"	0.46573	1	1	0	0.53427	0	1	"single-species biofilm formation"
"GO:0006867"	0.46573	1	1	0	0.53427	0	1	"asparagine transport"
"GO:0006850"	0.46573	1	1	0	0.53427	0	1	"mitochondrial pyruvate transport"
"GO:0006855"	0.46573	1	1	0	0.53427	0	1	"drug transmembrane transport"
"GO:0001765"	0.46573	1	1	0	0.53427	0	1	"membrane raft assembly"
"GO:0001766"	0.46573	1	1	0	0.53427	0	1	"membrane raft polarization"
"GO:0046360"	0.46573	1	1	0	0.53427	0	1	"2-oxobutyrate biosynthetic process"
"GO:0046361"	0.46573	1	1	0	0.53427	0	1	"2-oxobutyrate metabolic process"
"GO:0044004"	0.46573	1	1	0	0.53427	0	1	"disruption by symbiont of host cell"
"GO:0046356"	0.46573	1	1	0	0.53427	0	1	"acetyl-CoA catabolic process"
"GO:0006842"	0.46573	1	1	0	0.53427	0	1	"tricarboxylic acid transport"
"GO:0006844"	0.46573	1	1	0	0.53427	0	1	"acyl carnitine transport"
"GO:0006848"	0.46573	1	1	0	0.53427	0	1	"pyruvate transport"
"GO:2000592"	0.46573	1	1	0	0.53427	0	1	"regulation of metanephric DCT cell differentiation"
"GO:2000594"	0.46573	1	1	0	0.53427	0	1	"positive regulation of metanephric DCT cell differentiation"
"GO:0030103"	0.46573	1	1	0	0.53427	0	1	"vasopressin secretion"
"GO:1902463"	0.46573	1	1	0	0.53427	0	1	"protein localization to cell leading edge"
"GO:0019585"	0.46573	1	1	0	0.53427	0	1	"glucuronate metabolic process"
"GO:0046314"	0.46573	1	1	0	0.53427	0	1	"phosphocreatine biosynthetic process"
"GO:0046340"	0.46573	1	1	0	0.53427	0	1	"diacylglycerol catabolic process"
"GO:0046348"	0.46573	1	1	0	0.53427	0	1	"amino sugar catabolic process"
"GO:0019516"	0.46573	1	1	0	0.53427	0	1	"lactate oxidation"
"GO:0010310"	0.46573	1	1	0	0.53427	0	1	"regulation of hydrogen peroxide metabolic process"
"GO:0006591"	0.46573	1	1	0	0.53427	0	1	"ornithine metabolic process"
"GO:1902414"	0.46573	1	1	0	0.53427	0	1	"protein localization to cell junction"
"GO:0006598"	0.46573	1	1	0	0.53427	0	1	"polyamine catabolic process"
"GO:0006599"	0.46573	1	1	0	0.53427	0	1	"phosphagen metabolic process"
"GO:0001705"	0.46573	1	1	0	0.53427	0	1	"ectoderm formation"
"GO:1902445"	0.46573	1	1	0	0.53427	0	1	"regulation of mitochondrial membrane permeability involved in programmed necrotic cell death"
"GO:0030259"	0.46573	1	1	0	0.53427	0	1	"lipid glycosylation"
"GO:0006563"	0.46573	1	1	0	0.53427	0	1	"L-serine metabolic process"
"GO:0006567"	0.46573	1	1	0	0.53427	0	1	"threonine catabolic process"
"GO:0001896"	0.46573	1	1	0	0.53427	0	1	"autolysis"
"GO:0006550"	0.46573	1	1	0	0.53427	0	1	"isoleucine catabolic process"
"GO:0006553"	0.46573	1	1	0	0.53427	0	1	"lysine metabolic process"
"GO:0006554"	0.46573	1	1	0	0.53427	0	1	"lysine catabolic process"
"GO:0006558"	0.46573	1	1	0	0.53427	0	1	"L-phenylalanine metabolic process"
"GO:0030222"	0.46573	1	1	0	0.53427	0	1	"eosinophil differentiation"
"GO:0030223"	0.46573	1	1	0	0.53427	0	1	"neutrophil differentiation"
"GO:0006581"	0.46573	1	1	0	0.53427	0	1	"acetylcholine catabolic process"
"GO:0006583"	0.46573	1	1	0	0.53427	0	1	"melanin biosynthetic process from tyrosine"
"GO:0006585"	0.46573	1	1	0	0.53427	0	1	"dopamine biosynthetic process from tyrosine"
"GO:0030214"	0.46573	1	1	0	0.53427	0	1	"hyaluronan catabolic process"
"GO:0032596"	0.46573	1	1	0	0.53427	0	1	"protein transport into membrane raft"
"GO:0006522"	0.46573	1	1	0	0.53427	0	1	"alanine metabolic process"
"GO:0006524"	0.46573	1	1	0	0.53427	0	1	"alanine catabolic process"
"GO:2000504"	0.46573	1	1	0	0.53427	0	1	"positive regulation of blood vessel remodeling"
"GO:0006544"	0.46573	1	1	0	0.53427	0	1	"glycine metabolic process"
"GO:0046487"	0.46573	1	1	0	0.53427	0	1	"glyoxylate metabolic process"
"GO:0006534"	0.46573	1	1	0	0.53427	0	1	"cysteine metabolic process"
"GO:0046471"	0.46573	1	1	0	0.53427	0	1	"phosphatidylglycerol metabolic process"
"GO:0001827"	0.46573	1	1	0	0.53427	0	1	"inner cell mass cell fate commitment"
"GO:1902167"	0.46573	1	1	0	0.53427	0	1	"positive regulation of intrinsic apoptotic signaling pathway in response to DNA damage by p53 class mediator"
"GO:0010458"	0.46573	1	1	0	0.53427	0	1	"exit from mitosis"
"GO:0001845"	0.46573	1	1	0	0.53427	0	1	"phagolysosome assembly"
"GO:0019677"	0.46573	1	1	0	0.53427	0	1	"NAD catabolic process"
"GO:0046440"	0.46573	1	1	0	0.53427	0	1	"L-lysine metabolic process"
"GO:0006507"	0.46573	1	1	0	0.53427	0	1	"GPI anchor release"
"GO:0032527"	0.46573	1	1	0	0.53427	0	1	"protein exit from endoplasmic reticulum"
"GO:1902172"	0.46573	1	1	0	0.53427	0	1	"regulation of keratinocyte apoptotic process"
"GO:1902174"	0.46573	1	1	0	0.53427	0	1	"positive regulation of keratinocyte apoptotic process"
"GO:2000656"	0.46573	1	1	0	0.53427	0	1	"regulation of apolipoprotein binding"
"GO:2000657"	0.46573	1	1	0	0.53427	0	1	"negative regulation of apolipoprotein binding"
"GO:0046436"	0.46573	1	1	0	0.53427	0	1	"D-alanine metabolic process"
"GO:0010424"	0.46573	1	1	0	0.53427	0	1	"DNA methylation on cytosine within a CG sequence"
"GO:0080009"	0.46573	1	1	0	0.53427	0	1	"mRNA methylation"
"GO:1902116"	0.46573	1	1	0	0.53427	0	1	"negative regulation of organelle assembly"
"GO:0001809"	0.46573	1	1	0	0.53427	0	1	"positive regulation of type IV hypersensitivity"
"GO:0010446"	0.46573	1	1	0	0.53427	0	1	"response to alkalinity"
"GO:0006660"	0.46573	1	1	0	0.53427	0	1	"phosphatidylserine catabolic process"
"GO:0006657"	0.46573	1	1	0	0.53427	0	1	"CDP-choline pathway"
"GO:0030719"	0.46573	1	1	0	0.53427	0	1	"P granule organization"
"GO:0032696"	0.46573	1	1	0	0.53427	0	1	"negative regulation of interleukin-13 production"
"GO:0001581"	0.46573	1	1	0	0.53427	0	1	"detection of chemical stimulus involved in sensory perception of sour taste"
"GO:0006649"	0.46573	1	1	0	0.53427	0	1	"phospholipid transfer to membrane"
"GO:0001522"	0.46573	1	1	0	0.53427	0	1	"pseudouridine synthesis"
"GO:0046174"	0.46573	1	1	0	0.53427	0	1	"polyol catabolic process"
"GO:0032650"	0.46573	1	1	0	0.53427	0	1	"regulation of interleukin-1 alpha production"
"GO:0010160"	0.46573	1	1	0	0.53427	0	1	"formation of organ boundary"
"GO:0030704"	0.46573	1	1	0	0.53427	0	1	"vitelline membrane formation"
"GO:1902263"	0.46573	1	1	0	0.53427	0	1	"apoptotic process involved in embryonic digit morphogenesis"
"GO:0010157"	0.46573	1	1	0	0.53427	0	1	"response to chlorate"
"GO:1902255"	0.46573	1	1	0	0.53427	0	1	"positive regulation of intrinsic apoptotic signaling pathway by p53 class mediator"
"GO:0032672"	0.46573	1	1	0	0.53427	0	1	"regulation of interleukin-3 production"
"GO:0006601"	0.46573	1	1	0	0.53427	0	1	"creatine biosynthetic process"
"GO:0006603"	0.46573	1	1	0	0.53427	0	1	"phosphocreatine metabolic process"
"GO:0010189"	0.46573	1	1	0	0.53427	0	1	"vitamin E biosynthetic process"
"GO:0046144"	0.46573	1	1	0	0.53427	0	1	"D-alanine family amino acid metabolic process"
"GO:0032618"	0.46573	1	1	0	0.53427	0	1	"interleukin-15 production"
"GO:1902221"	0.46573	1	1	0	0.53427	0	1	"erythrose 4-phosphate/phosphoenolpyruvate family amino acid metabolic process"
"GO:0032645"	0.46573	1	1	0	0.53427	0	1	"regulation of granulocyte macrophage colony-stimulating factor production"
"GO:1902218"	0.46573	1	1	0	0.53427	0	1	"regulation of intrinsic apoptotic signaling pathway in response to osmotic stress"
"GO:1902219"	0.46573	1	1	0	0.53427	0	1	"negative regulation of intrinsic apoptotic signaling pathway in response to osmotic stress"
"GO:0044324"	0.46573	1	1	0	0.53427	0	1	"regulation of transcription involved in anterior/posterior axis specification"
"GO:1902238"	0.46573	1	1	0	0.53427	0	1	"regulation of intrinsic apoptotic signaling pathway in response to osmotic stress by p53 class mediator"
"GO:1902239"	0.46573	1	1	0	0.53427	0	1	"negative regulation of intrinsic apoptotic signaling pathway in response to osmotic stress by p53 class mediator"
"GO:0001692"	0.46573	1	1	0	0.53427	0	1	"histamine metabolic process"
"GO:0001694"	0.46573	1	1	0	0.53427	0	1	"histamine biosynthetic process"
"GO:0032604"	0.46573	1	1	0	0.53427	0	1	"granulocyte macrophage colony-stimulating factor production"
"GO:0044343"	0.46573	1	1	0	0.53427	0	1	"canonical Wnt signaling pathway involved in regulation of type B pancreatic cell proliferation"
"GO:0046292"	0.46573	1	1	0	0.53427	0	1	"formaldehyde metabolic process"
"GO:0046294"	0.46573	1	1	0	0.53427	0	1	"formaldehyde catabolic process"
"GO:0010107"	0.46573	1	1	0	0.53427	0	1	"potassium ion import"
"GO:1900477"	0.46573	1	1	0	0.53427	0	1	"negative regulation of G1/S transition of mitotic cell cycle by negative regulation of transcription from RNA polymerase II promoter"
"GO:0010269"	0.46573	1	1	0	0.53427	0	1	"response to selenium ion"
"GO:1900190"	0.46573	1	1	0	0.53427	0	1	"regulation of single-species biofilm formation"
"GO:1900191"	0.46573	1	1	0	0.53427	0	1	"negative regulation of single-species biofilm formation"
"GO:1900194"	0.46573	1	1	0	0.53427	0	1	"negative regulation of oocyte maturation"
"GO:0060050"	0.46573	1	1	0	0.53427	0	1	"positive regulation of protein glycosylation"
"GO:0060012"	0.46573	1	1	0	0.53427	0	1	"synaptic transmission, glycinergic"
"GO:0046794"	0.46573	1	1	0	0.53427	0	1	"transport of virus"
"GO:0060032"	0.46573	1	1	0	0.53427	0	1	"notochord regression"
"GO:1900123"	0.46573	1	1	0	0.53427	0	1	"regulation of nodal receptor complex assembly"
"GO:1900124"	0.46573	1	1	0	0.53427	0	1	"negative regulation of nodal receptor complex assembly"
"GO:0010793"	0.46573	1	1	0	0.53427	0	1	"regulation of mRNA export from nucleus"
"GO:0044406"	0.46573	1	1	0	0.53427	0	1	"adhesion to host"
"GO:0044407"	0.46573	1	1	0	0.53427	0	1	"single-species biofilm formation in or on host organism"
"GO:0010760"	0.46573	1	1	0	0.53427	0	1	"negative regulation of macrophage chemotaxis"
"GO:0046724"	0.46573	1	1	0	0.53427	0	1	"oxalic acid secretion"
"GO:0010751"	0.46573	1	1	0	0.53427	0	1	"negative regulation of nitric oxide mediated signal transduction"
"GO:0010756"	0.46573	1	1	0	0.53427	0	1	"positive regulation of plasminogen activation"
"GO:0012502"	0.46573	1	1	0	0.53427	0	1	"induction of programmed cell death"
"GO:2000970"	0.46573	1	1	0	0.53427	0	1	"regulation of detection of glucose"
"GO:2000971"	0.46573	1	1	0	0.53427	0	1	"negative regulation of detection of glucose"
"GO:2000976"	0.46573	1	1	0	0.53427	0	1	"regulation of transcription from RNA polymerase II promoter involved in detection of glucose"
"GO:0046707"	0.46573	1	1	0	0.53427	0	1	"IDP metabolic process"
"GO:0046709"	0.46573	1	1	0	0.53427	0	1	"IDP catabolic process"
"GO:0010735"	0.46573	1	1	0	0.53427	0	1	"positive regulation of transcription via serum response element binding"
"GO:0044140"	0.46573	1	1	0	0.53427	0	1	"negative regulation of growth of symbiont on or near host surface"
"GO:0006957"	0.46573	1	1	0	0.53427	0	1	"complement activation, alternative pathway"
"GO:0044133"	0.46573	1	1	0	0.53427	0	1	"growth of symbiont on or near host"
"GO:0044139"	0.46573	1	1	0	0.53427	0	1	"modulation of growth of symbiont on or near host"
"GO:0006971"	0.46573	1	1	0	0.53427	0	1	"hypotonic response"
"GO:1900228"	0.46573	1	1	0	0.53427	0	1	"regulation of single-species biofilm formation in or on host organism"
"GO:1900229"	0.46573	1	1	0	0.53427	0	1	"negative regulation of single-species biofilm formation in or on host organism"
"GO:1900214"	0.46573	1	1	0	0.53427	0	1	"regulation of apoptotic process involved in metanephric collecting duct development"
"GO:1900215"	0.46573	1	1	0	0.53427	0	1	"negative regulation of apoptotic process involved in metanephric collecting duct development"
"GO:1900217"	0.46573	1	1	0	0.53427	0	1	"regulation of apoptotic process involved in metanephric nephron tubule development"
"GO:1900218"	0.46573	1	1	0	0.53427	0	1	"negative regulation of apoptotic process involved in metanephric nephron tubule development"
"GO:0046864"	0.46573	1	1	0	0.53427	0	1	"isoprenoid transport"
"GO:0046865"	0.46573	1	1	0	0.53427	0	1	"terpenoid transport"
"GO:0010891"	0.46573	1	1	0	0.53427	0	1	"negative regulation of sequestering of triglyceride"
"GO:0010897"	0.46573	1	1	0	0.53427	0	1	"negative regulation of triglyceride catabolic process"
"GO:1900245"	0.46573	1	1	0	0.53427	0	1	"positive regulation of MDA-5 signaling pathway"
"GO:1900246"	0.46573	1	1	0	0.53427	0	1	"positive regulation of RIG-I signaling pathway"
"GO:0046855"	0.46573	1	1	0	0.53427	0	1	"inositol phosphate dephosphorylation"
"GO:0044107"	0.46573	1	1	0	0.53427	0	1	"cellular alcohol metabolic process"
"GO:0046856"	0.46573	1	1	0	0.53427	0	1	"phosphatidylinositol dephosphorylation"
"GO:0044108"	0.46573	1	1	0	0.53427	0	1	"cellular alcohol biosynthetic process"
"GO:0032968"	0.46573	1	1	0	0.53427	0	1	"positive regulation of transcription elongation from RNA polymerase II promoter"
"GO:0046877"	0.46573	1	1	0	0.53427	0	1	"regulation of saliva secretion"
"GO:0046878"	0.46573	1	1	0	0.53427	0	1	"positive regulation of saliva secretion"
"GO:0010850"	0.46573	1	1	0	0.53427	0	1	"regulation of blood pressure by chemoreceptor signaling pathway"
"GO:0032986"	0.46573	1	1	0	0.53427	0	1	"protein-DNA complex disassembly"
"GO:0032988"	0.46573	1	1	0	0.53427	0	1	"ribonucleoprotein complex disassembly"
"GO:1900204"	0.46573	1	1	0	0.53427	0	1	"apoptotic process involved in metanephric collecting duct development"
"GO:1900205"	0.46573	1	1	0	0.53427	0	1	"apoptotic process involved in metanephric nephron tubule development"
"GO:0032971"	0.46573	1	1	0	0.53427	0	1	"regulation of muscle filament sliding"
"GO:0032972"	0.46573	1	1	0	0.53427	0	1	"regulation of muscle filament sliding speed"
"GO:0010887"	0.46573	1	1	0	0.53427	0	1	"negative regulation of cholesterol storage"
"GO:0009052"	0.46573	1	1	0	0.53427	0	1	"pentose-phosphate shunt, non-oxidative branch"
"GO:1902583"	0.46573	1	1	0	0.53427	0	1	"multi-organism intracellular transport"
"GO:0010873"	0.46573	1	1	0	0.53427	0	1	"positive regulation of cholesterol esterification"
"GO:0009080"	0.46573	1	1	0	0.53427	0	1	"pyruvate family amino acid catabolic process"
"GO:0032929"	0.46573	1	1	0	0.53427	0	1	"negative regulation of superoxide anion generation"
"GO:0009083"	0.46573	1	1	0	0.53427	0	1	"branched-chain amino acid catabolic process"
"GO:0044268"	0.46573	1	1	0	0.53427	0	1	"multicellular organismal protein metabolic process"
"GO:0046838"	0.46573	1	1	0	0.53427	0	1	"phosphorylated carbohydrate dephosphorylation"
"GO:0046839"	0.46573	1	1	0	0.53427	0	1	"phospholipid dephosphorylation"
"GO:0009070"	0.46573	1	1	0	0.53427	0	1	"serine family amino acid biosynthetic process"
"GO:0009071"	0.46573	1	1	0	0.53427	0	1	"serine family amino acid catabolic process"
"GO:0009078"	0.46573	1	1	0	0.53427	0	1	"pyruvate family amino acid metabolic process"
"GO:1902511"	0.46573	1	1	0	0.53427	0	1	"negative regulation of apoptotic DNA fragmentation"
"GO:0032930"	0.46573	1	1	0	0.53427	0	1	"positive regulation of superoxide anion generation"
"GO:0010845"	0.46573	1	1	0	0.53427	0	1	"positive regulation of reciprocal meiotic recombination"
"GO:0010849"	0.46573	1	1	0	0.53427	0	1	"regulation of proton-transporting ATPase activity, rotational mechanism"
"GO:0010832"	0.46573	1	1	0	0.53427	0	1	"negative regulation of myotube differentiation"
"GO:0080154"	0.46573	1	1	0	0.53427	0	1	"regulation of fertilization"
"GO:1900744"	0.46573	1	1	0	0.53427	0	1	"regulation of p38MAPK cascade"
"GO:0001980"	0.46573	1	1	0	0.53427	0	1	"regulation of systemic arterial blood pressure by ischemic conditions"
"GO:0046552"	0.46573	1	1	0	0.53427	0	1	"photoreceptor cell fate commitment"
"GO:0001982"	0.46573	1	1	0	0.53427	0	1	"baroreceptor response to decreased systemic arterial blood pressure"
"GO:0001984"	0.46573	1	1	0	0.53427	0	1	"vasodilation of artery involved in baroreceptor response to increased systemic arterial blood pressure"
"GO:0001986"	0.46573	1	1	0	0.53427	0	1	"negative regulation of the force of heart contraction involved in baroreceptor response to increased systemic arterial blood pressure"
"GO:0001988"	0.46573	1	1	0	0.53427	0	1	"positive regulation of heart rate involved in baroreceptor response to decreased systemic arterial blood pressure"
"GO:0001979"	0.46573	1	1	0	0.53427	0	1	"regulation of systemic arterial blood pressure by chemoreceptor signaling"
"GO:0060391"	0.46573	1	1	0	0.53427	0	1	"positive regulation of SMAD protein import into nucleus"
"GO:0060392"	0.46573	1	1	0	0.53427	0	1	"negative regulation of SMAD protein import into nucleus"
"GO:1902652"	0.46573	1	1	0	0.53427	0	1	"secondary alcohol metabolic process"
"GO:0044766"	0.46573	1	1	0	0.53427	0	1	"multi-organism transport"
"GO:0010520"	0.46573	1	1	0	0.53427	0	1	"regulation of reciprocal meiotic recombination"
"GO:0010511"	0.46573	1	1	0	0.53427	0	1	"regulation of phosphatidylinositol biosynthetic process"
"GO:0010513"	0.46573	1	1	0	0.53427	0	1	"positive regulation of phosphatidylinositol biosynthetic process"
"GO:1902612"	0.46573	1	1	0	0.53427	0	1	"regulation of anti-Mullerian hormone signaling pathway"
"GO:1902613"	0.46573	1	1	0	0.53427	0	1	"negative regulation of anti-Mullerian hormone signaling pathway"
"GO:1902616"	0.46573	1	1	0	0.53427	0	1	"acyl carnitine transmembrane transport"
"GO:0001907"	0.46573	1	1	0	0.53427	0	1	"killing by symbiont of host cells"
"GO:0044778"	0.46573	1	1	0	0.53427	0	1	"meiotic DNA integrity checkpoint"
"GO:0060377"	0.46573	1	1	0	0.53427	0	1	"negative regulation of mast cell differentiation"
"GO:1900864"	0.46573	1	1	0	0.53427	0	1	"mitochondrial RNA modification"
"GO:0044726"	0.46573	1	1	0	0.53427	0	1	"protection of DNA demethylation of female pronucleus"
"GO:0038099"	0.46573	1	1	0	0.53427	0	1	"nodal receptor complex assembly"
"GO:0060319"	0.46573	1	1	0	0.53427	0	1	"primitive erythrocyte differentiation"
"GO:0060345"	0.46573	1	1	0	0.53427	0	1	"spleen trabecula formation"
"GO:0038066"	0.46573	1	1	0	0.53427	0	1	"p38MAPK cascade"
"GO:0046687"	0.46573	1	1	0	0.53427	0	1	"response to chromate"
"GO:0071073"	0.46573	1	1	0	0.53427	0	1	"positive regulation of phospholipid biosynthetic process"
"GO:0071025"	0.46573	1	1	0	0.53427	0	1	"RNA surveillance"
"GO:0071027"	0.46573	1	1	0	0.53427	0	1	"nuclear RNA surveillance"
"GO:0071028"	0.46573	1	1	0	0.53427	0	1	"nuclear mRNA surveillance"
"GO:0060464"	0.46573	1	1	0	0.53427	0	1	"lung lobe formation"
"GO:0007096"	0.46573	1	1	0	0.53427	0	1	"regulation of exit from mitosis"
"GO:0046602"	0.46573	1	1	0	0.53427	0	1	"regulation of mitotic centrosome separation"
"GO:0046604"	0.46573	1	1	0	0.53427	0	1	"positive regulation of mitotic centrosome separation"
"GO:0046607"	0.46573	1	1	0	0.53427	0	1	"positive regulation of centrosome cycle"
"GO:0007064"	0.46573	1	1	0	0.53427	0	1	"mitotic sister chromatid cohesion"
"GO:0010603"	0.46573	1	1	0	0.53427	0	1	"regulation of cytoplasmic mRNA processing body assembly"
"GO:0010607"	0.46573	1	1	0	0.53427	0	1	"negative regulation of cytoplasmic mRNA processing body assembly"
"GO:0010609"	0.46573	1	1	0	0.53427	0	1	"mRNA localization resulting in posttranscriptional regulation of gene expression"
"GO:0021771"	0.46573	1	1	0	0.53427	0	1	"lateral geniculate nucleus development"
"GO:0060404"	0.46573	1	1	0	0.53427	0	1	"axonemal microtubule depolymerization"
"GO:0060408"	0.46573	1	1	0	0.53427	0	1	"regulation of acetylcholine metabolic process"
"GO:0060161"	0.46573	1	1	0	0.53427	0	1	"positive regulation of dopamine receptor signaling pathway"
"GO:0060154"	0.46573	1	1	0	0.53427	0	1	"cellular process regulating host cell cycle in response to virus"
"GO:0035360"	0.46573	1	1	0	0.53427	0	1	"positive regulation of peroxisome proliferator activated receptor signaling pathway"
"GO:0002097"	0.46573	1	1	0	0.53427	0	1	"tRNA wobble base modification"
"GO:0060112"	0.46573	1	1	0	0.53427	0	1	"generation of ovulation cycle rhythm"
[truncated: 7,259 more rows]

## Sheet: Dm.cpe.over
Dm.CPE.GO.BP.over
"GOBPID"	"Pvalue"	"Bonferroni"	"BH"	"OddsRatio"	"ExpCount"	"Count"	"Size"	"Term"
"GO:0065007"	8.66059661663222e-22	3.64784329492549e-18	3.64784329492549e-18	1.78763	1009.35	1167	1966	"biological regulation"
"GO:0050789"	3.62534216717139e-20	1.52699412081259e-16	7.24334659364807e-17	1.75507	934.395	1084	1820	"regulation of biological process"
"GO:0044699"	5.15907877040461e-20	2.17300397809442e-16	7.24334659364807e-17	2.15651	1923.21	2033	3746	"single-organism process"
"GO:0048468"	8.84749349025212e-20	3.72656425809419e-16	9.31641064523549e-17	1.96274	489.787	613	954	"cell development"
"GO:0048699"	1.29746903982164e-19	5.46493959572874e-16	1.09298791914575e-16	2.19412	337.306	443	657	"generation of neurons"
"GO:0040011"	4.70393972720025e-19	1.98129941309675e-15	3.30216568849458e-16	2.64782	208.955	293	407	"locomotion"
"GO:0030182"	7.40935426329806e-19	3.12082001570114e-15	4.45831430814449e-16	2.21195	313.69	414	611	"neuron differentiation"
"GO:0007275"	8.57939430429236e-18	3.61364088096794e-14	4.51705110120993e-15	1.67472	1095.09	1237	2133	"multicellular organismal development"
"GO:0009887"	2.63476826674521e-17	1.10976439395308e-13	1.23307154883676e-14	2.20655	283.399	375	552	"organ morphogenesis"
"GO:0050794"	3.5553831969019e-17	1.49752740253508e-13	1.49752740253508e-14	1.69086	836.848	971	1630	"regulation of cellular process"
"GO:0071840"	6.08428927697273e-17	2.56270264346091e-13	2.15811858218368e-14	1.68993	812.718	945	1583	"cellular component organization or biogenesis"
"GO:0048513"	6.40218531258273e-17	2.69660045365985e-13	2.15811858218368e-14	1.85216	490.814	604	956	"organ development"
"GO:0016043"	7.03164087695399e-17	2.96172713737302e-13	2.15811858218368e-14	1.689	809.125	941	1576	"cellular component organization"
"GO:0009653"	7.17323365398186e-17	3.02136601505716e-13	2.15811858218368e-14	1.73876	664.858	790	1295	"anatomical structure morphogenesis"
"GO:0009987"	2.73222843541491e-16	1.15081461699676e-12	7.67209744664507e-14	1.79649	1757.38	1871	3423	"cellular process"
"GO:0044707"	2.99787584361594e-16	1.26270530533103e-12	7.89190815831895e-14	1.6348	1246.54	1381	2428	"single-multicellular organism process"
"GO:0006928"	3.19703873777331e-16	1.34659271635012e-12	7.92113362558894e-14	2.44584	203.821	280	397	"cellular component movement"
"GO:0044763"	1.05277641776137e-15	4.4342942716109e-12	2.46349681756161e-13	1.67521	1554.59	1678	3028	"single-organism cellular process"
"GO:0048666"	1.42452694726631e-15	6.00010750188572e-12	3.15795131678196e-13	2.15137	265.943	350	518	"neuron development"
"GO:0048856"	5.13564103515688e-15	2.16313200400808e-11	1.08156600200404e-12	1.59682	1142.84	1272	2226	"anatomical structure development"
"GO:0050793"	9.18329765796942e-15	3.86800497353672e-11	1.84190713025558e-12	2.24773	221.79	297	432	"regulation of developmental process"
"GO:0048731"	5.60096002117849e-14	2.35912436092038e-10	1.07232925496381e-11	1.58064	927.207	1049	1806	"system development"
"GO:0000904"	8.04299917794986e-14	3.38771125375248e-10	1.47291793641412e-11	2.26473	200.741	270	391	"cell morphogenesis involved in differentiation"
"GO:0042330"	3.31530791512381e-12	1.39640769385015e-08	5.81836539104229e-10	2.67347	121.163	172	236	"taxis"
"GO:0048667"	4.21693836892363e-12	1.77617444099063e-08	7.10469776396254e-10	2.25133	173.017	233	337	"cell morphogenesis involved in neuron differentiation"
"GO:0032502"	7.56047590140467e-12	3.18447244967165e-08	1.22479709602756e-09	1.50942	1293.26	1405	2519	"developmental process"
"GO:0009790"	7.92700435187535e-12	3.3388542330099e-08	1.23661267889255e-09	2.10594	199.714	263	389	"embryo development"
"GO:0044708"	9.48364950643086e-12	3.99451317210868e-08	1.42661184718167e-09	2.39413	144.78	199	282	"single-organism behavior"
"GO:0048518"	1.07932901339681e-11	4.54613380442736e-08	1.54956641021476e-09	1.79054	333.199	412	649	"positive regulation of biological process"
"GO:0044238"	1.10367977935524e-11	4.64869923064429e-08	1.54956641021476e-09	1.57035	645.349	746	1257	"primary metabolic process"
"GO:0031175"	1.50184086491166e-11	6.3257537230079e-08	2.04056571709932e-09	1.98597	229.492	296	447	"neuron projection development"
"GO:0048812"	2.1508961910518e-11	9.05957475671018e-08	2.83111711147193e-09	1.9834	226.411	292	441	"neuron projection morphogenesis"
"GO:0044767"	2.32145161787118e-11	9.77795421447342e-08	2.96301642862831e-09	1.49294	1272.73	1382	2479	"single-organism developmental process"
"GO:0051179"	2.48024639511724e-11	1.04467978162338e-07	3.07258759300994e-09	1.65591	449.742	537	876	"localization"
"GO:0044260"	8.17836562581945e-11	3.44472760159515e-07	9.84207886170043e-09	1.59118	518.538	608	1010	"cellular macromolecule metabolic process"
"GO:0007610"	9.13741227207674e-11	3.84867804899872e-07	1.04018325648614e-08	2.0119	201.768	262	393	"behavior"
"GO:0051239"	9.13741227207674e-11	3.84867804899872e-07	1.04018325648614e-08	2.0119	201.768	262	393	"regulation of multicellular organismal process"
"GO:0044237"	9.62275169518316e-11	4.05310301401115e-07	1.06660605631872e-08	1.52393	686.421	784	1337	"cellular metabolic process"
"GO:0060429"	2.09169255591119e-10	8.81020904549795e-07	2.25902796038409e-08	2.43263	120.65	167	235	"epithelium development"
"GO:0007444"	2.38042317847028e-10	1.00263424277168e-06	2.50658560692921e-08	1.85675	247.461	312	482	"imaginal disc development"
"GO:0061564"	2.72851398872519e-10	1.14925009205105e-06	2.80304900500256e-08	2.47286	115.002	160	224	"axon development"
"GO:0006935"	2.79755354066225e-10	1.17832955132694e-06	2.80554655077843e-08	2.63044	101.654	144	198	"chemotaxis"
"GO:0045595"	3.04180214887784e-10	1.28120706510735e-06	2.97955131420313e-08	2.59053	104.221	147	203	"regulation of cell differentiation"
"GO:0071704"	3.20314388425206e-10	1.34916420404697e-06	3.06628228192493e-08	1.49789	715.172	811	1393	"organic substance metabolic process"
"GO:0060255"	3.59208086202883e-10	1.51298445908654e-06	3.33362548600773e-08	1.67246	365.544	441	712	"regulation of macromolecule metabolic process"
"GO:0080090"	3.6407115944054e-10	1.53346772356356e-06	3.33362548600773e-08	1.71053	330.632	403	644	"regulation of primary metabolic process"
"GO:0009791"	3.72655219767118e-10	1.5696237856591e-06	3.33962507587043e-08	1.83266	252.595	317	492	"post-embryonic development"
"GO:0000902"	4.54376497176597e-10	1.91383380610783e-06	3.98715376272464e-08	1.74437	300.855	370	586	"cell morphogenesis"
"GO:0007409"	5.7648693575734e-10	2.42816297340992e-06	4.95543463961208e-08	2.41175	116.543	161	227	"axonogenesis"
"GO:0007560"	6.84796833796915e-10	2.88436426395261e-06	5.65561620382864e-08	2.04206	173.531	227	338	"imaginal disc morphogenesis"
"GO:0048563"	6.84796833796915e-10	2.88436426395261e-06	5.65561620382864e-08	2.04206	173.531	227	338	"post-embryonic organ morphogenesis"
"GO:0007399"	8.76183071266338e-10	3.69048309617381e-06	7.09708287725734e-08	1.49813	653.05	744	1272	"nervous system development"
"GO:0030154"	9.24798698393291e-10	3.89525211763254e-06	7.34953229741989e-08	1.45679	852.764	950	1661	"cell differentiation"
"GO:0002165"	9.76806483747505e-10	4.11430890954449e-06	7.51051279503007e-08	1.83288	238.733	300	465	"instar larval or pupal development"
"GO:0097485"	9.80717482731847e-10	4.13078203726654e-06	7.51051279503007e-08	2.5822	98.5736	139	192	"neuron projection guidance"
"GO:0048569"	1.12743498888412e-09	4.74875617317993e-06	8.47992173782129e-08	1.98236	183.799	238	358	"post-embryonic organ development"
"GO:0048522"	1.23425054350728e-09	5.19866328925265e-06	9.03074676451685e-08	1.7385	286.993	353	559	"positive regulation of cellular process"
"GO:0019222"	1.2435501242687e-09	5.23783312341977e-06	9.03074676451685e-08	1.58975	433.826	512	845	"regulation of metabolic process"
"GO:0030030"	1.28601611905407e-09	5.41669989345576e-06	9.18084727704366e-08	1.76801	267.997	332	522	"cell projection organization"
"GO:0009888"	1.36346812296909e-09	5.74292773394582e-06	9.57154622324303e-08	1.92709	198.174	254	386	"tissue development"
"GO:0010604"	1.44849291018782e-09	6.1010521377111e-06	1.00017248159198e-07	2.19782	137.079	184	267	"positive regulation of macromolecule metabolic process"
"GO:0008152"	1.61855063011324e-09	6.81733525403697e-06	1.09957020226403e-07	1.46201	766.512	860	1493	"metabolic process"
"GO:0007423"	1.98300904433579e-09	8.35243409474235e-06	1.32578318964164e-07	2.01131	170.45	222	332	"sensory organ development"
"GO:0048729"	2.68688025549328e-09	1.13171396361377e-05	1.76648755662028e-07	2.35206	112.949	155	220	"tissue morphogenesis"
"GO:0007411"	2.7260610441671e-09	1.14821691180318e-05	1.76648755662028e-07	2.56288	94.4663	133	184	"axon guidance"
"GO:2000026"	3.30992256243456e-09	1.39413938329744e-05	2.11233239893551e-07	2.09134	148.374	196	289	"regulation of multicellular organismal development"
"GO:0002009"	3.43793788833357e-09	1.4480594385661e-05	2.16128274412851e-07	2.41962	104.734	145	204	"morphogenesis of an epithelium"
"GO:0010556"	3.87548534968417e-09	1.63235442928697e-05	2.36573105693764e-07	1.78591	240.786	300	469	"regulation of macromolecule biosynthetic process"
"GO:2000112"	3.87548534968417e-09	1.63235442928697e-05	2.36573105693764e-07	1.78591	240.786	300	469	"regulation of cellular macromolecule biosynthetic process"
"GO:0001654"	3.94814710575877e-09	1.66295956094559e-05	2.37565651563656e-07	2.24599	122.704	166	239	"eye development"
"GO:0032989"	4.08764450411302e-09	1.72171586513241e-05	2.4249519227217e-07	1.64617	335.766	404	654	"cellular component morphogenesis"
"GO:0031323"	5.01442591916739e-09	2.1120761971533e-05	2.93343916271292e-07	1.61063	367.597	438	716	"regulation of cellular metabolic process"
"GO:0040007"	5.83529038298325e-09	2.45782430931255e-05	3.36688261549664e-07	2.11809	138.619	184	270	"growth"
"GO:0006355"	1.01015030759471e-08	4.2547530955889e-05	5.67300412745187e-07	1.80008	219.737	275	428	"regulation of transcription, DNA-templated"
"GO:2001141"	1.01015030759471e-08	4.2547530955889e-05	5.67300412745187e-07	1.80008	219.737	275	428	"regulation of RNA biosynthetic process"
"GO:0019219"	1.02915274633966e-08	4.33479136758265e-05	5.70367285208243e-07	1.7062	269.537	330	525	"regulation of nucleobase-containing compound metabolic process"
"GO:0010557"	1.21668346020184e-08	5.12467073437017e-05	6.65541653814307e-07	2.29096	109.355	149	213	"positive regulation of macromolecule biosynthetic process"
"GO:0009886"	1.30105826826334e-08	5.48005742592519e-05	7.02571464862203e-07	1.80952	212.036	266	413	"post-embryonic morphogenesis"
"GO:0048598"	1.44989845079639e-08	6.10697227475437e-05	7.73034465158782e-07	2.54279	86.7653	122	169	"embryonic morphogenesis"
"GO:0051128"	1.52093301299387e-08	6.4061698507302e-05	8.00771231341275e-07	1.82586	203.308	256	396	"regulation of cellular component organization"
"GO:0043170"	1.69257833835556e-08	7.12913996115361e-05	8.8014073594489e-07	1.4678	586.307	667	1142	"macromolecule metabolic process"
"GO:0035220"	1.94341261619377e-08	8.18565393940814e-05	9.86223366193752e-07	1.87696	182.258	232	355	"wing disc development"
"GO:0007389"	1.94341261619377e-08	8.18565393940814e-05	9.86223366193752e-07	1.87696	182.258	232	355	"pattern specification process"
"GO:0048523"	2.03261127842532e-08	8.56135870472744e-05	1.01920936961041e-06	1.61866	323.958	388	631	"negative regulation of cellular process"
"GO:0010468"	2.38951525294813e-08	0.000100646	1.18407508769618e-06	1.60671	331.659	396	646	"regulation of gene expression"
"GO:0009059"	2.42723166539799e-08	0.000102235	1.18877904356469e-06	1.66267	282.886	343	551	"macromolecule biosynthetic process"
"GO:0048707"	2.80479909882466e-08	0.000118138	1.35790963267235e-06	1.79505	206.902	259	403	"instar larval or pupal morphogenesis"
"GO:0048519"	3.05143087964269e-08	0.000128526	1.46052578011989e-06	1.56209	375.812	443	732	"negative regulation of biological process"
"GO:0048858"	3.21820876994541e-08	0.000135551	1.52304442011349e-06	1.71697	242.327	298	472	"cell projection morphogenesis"
"GO:0035120"	3.28425295689794e-08	0.000138333	1.53703038382824e-06	1.9789	149.401	194	291	"post-embryonic appendage morphogenesis"
"GO:0048870"	4.19933396790761e-08	0.000176876	1.94369172228866e-06	2.35924	94.4663	130	184	"cell motility"
"GO:0032990"	4.39063688370507e-08	0.000184934	2.01014810371367e-06	1.7063	242.84	298	473	"cell part morphogenesis"
"GO:0010628"	4.52637785450289e-08	0.000190651	2.05001113152324e-06	2.24852	104.734	142	204	"positive regulation of gene expression"
"GO:0034645"	4.7891362414588e-08	0.000201718	2.14594062223665e-06	1.64557	281.345	340	548	"cellular macromolecule biosynthetic process"
"GO:0065008"	4.87099809717158e-08	0.000205166	2.15964673529334e-06	1.63914	285.966	345	557	"regulation of biological quality"
"GO:0048749"	5.19703524184621e-08	0.000218899	2.26315679755664e-06	2.14712	116.029	155	226	"compound eye development"
"GO:0035107"	5.21192329921639e-08	0.000219526	2.26315679755664e-06	1.93967	153.508	198	299	"appendage morphogenesis"
"GO:0009058"	5.29891915563512e-08	0.00022319	2.27745382485052e-06	1.56767	352.708	417	687	"biosynthetic process"
"GO:0048592"	5.71997448280843e-08	0.000240925	2.43358914359486e-06	2.37243	91.3859	126	178	"eye morphogenesis"
"GO:0007552"	5.87884205465436e-08	0.000247617	2.47616827342041e-06	1.74815	216.143	268	421	"metamorphosis"
"GO:0044702"	6.673883114091e-08	0.000281104	2.78320749272785e-06	1.59807	314.203	375	612	"single organism reproductive process"
"GO:0051171"	6.74934494099052e-08	0.000284282	2.78708244033844e-06	1.63386	282.886	341	551	"regulation of nitrogen compound metabolic process"
"GO:0009893"	7.56923859994265e-08	0.000318816	3.09530417310276e-06	1.89649	160.182	205	312	"positive regulation of metabolic process"
"GO:0034654"	7.75221090451851e-08	0.000326523	3.13964541633e-06	1.69449	239.246	293	466	"nucleobase-containing compound biosynthetic process"
"GO:0048869"	8.17658864922712e-08	0.000344398	3.27998013243282e-06	1.38462	884.595	970	1723	"cellular developmental process"
"GO:0048736"	8.58539621200377e-08	0.000361617	3.4114800797132e-06	1.91067	155.048	199	302	"appendage development"
"GO:0010646"	9.0539419273575e-08	0.000381352	3.52558916815847e-06	1.75331	206.902	257	403	"regulation of cell communication"
"GO:0023051"	9.10771367119462e-08	0.000383617	3.52558916815847e-06	1.76137	203.308	253	396	"regulation of signaling"
"GO:0035114"	9.12367567258484e-08	0.000384289	3.52558916815847e-06	1.91823	152.481	196	297	"imaginal disc-derived appendage morphogenesis"
"GO:0016477"	9.40340942747134e-08	0.000396072	3.60065095531902e-06	2.35919	89.3323	123	174	"cell migration"
"GO:0031326"	9.53032273276182e-08	0.000401417	3.616371112648e-06	1.65684	258.756	314	504	"regulation of cellular biosynthetic process"
"GO:1902680"	1.0196259105485e-07	0.000429466	3.8345217278842e-06	2.19518	104.734	141	204	"positive regulation of RNA biosynthetic process"
"GO:0044249"	1.13035650459618e-07	0.000476106	4.21332884722046e-06	1.56038	339.36	401	661	"cellular biosynthetic process"
"GO:0051252"	1.20395383090562e-07	0.000507105	4.44829257524076e-06	1.66288	250.028	304	487	"regulation of RNA metabolic process"
"GO:0009889"	1.27195812891724e-07	0.000535749	4.65868490347775e-06	1.64733	259.269	314	505	"regulation of biosynthetic process"
"GO:0007010"	1.32357547769603e-07	0.00055749	4.80594820004801e-06	1.67732	239.246	292	466	"cytoskeleton organization"
"GO:0051674"	1.38254083750156e-07	0.000582326	4.92971353098797e-06	2.2775	93.9529	128	183	"localization of cell"
"GO:0007472"	1.39499164804271e-07	0.00058757	4.92971353098797e-06	1.9928	131.945	172	257	"wing disc morphogenesis"
"GO:0007611"	1.4194716216586e-07	0.000597881	4.92971353098797e-06	3.26143	49.2868	74	96	"learning or memory"
"GO:0050890"	1.4194716216586e-07	0.000597881	4.92971353098797e-06	3.26143	49.2868	74	96	"cognition"
"GO:0030029"	1.42588587377367e-07	0.000600583	4.92971353098797e-06	2.41988	82.1446	114	160	"actin filament-based process"
"GO:1901576"	1.42788473594618e-07	0.000601425	4.92971353098797e-06	1.55007	344.494	406	671	"organic substance biosynthetic process"
"GO:0048737"	1.4877868222243e-07	0.000626656	5.09476267903151e-06	1.88966	154.021	197	300	"imaginal disc-derived appendage development"
"GO:1901360"	1.65601875112816e-07	0.000697515	5.62512175786435e-06	1.49212	423.558	490	825	"organic cyclic compound metabolic process"
"GO:0022008"	1.90090578519826e-07	0.000800662	6.40529213380406e-06	1.42377	584.767	659	1139	"neurogenesis"
"GO:0006351"	2.03931316048417e-07	0.000858959	6.76345435587349e-06	1.69407	221.79	272	432	"transcription, DNA-templated"
"GO:0032774"	2.03931316048417e-07	0.000858959	6.76345435587349e-06	1.69407	221.79	272	432	"RNA biosynthetic process"
"GO:0019438"	2.1478136460696e-07	0.000904659	7.06764927909777e-06	1.64324	251.055	304	489	"aromatic compound biosynthetic process"
"GO:0006725"	2.24503814716541e-07	0.00094561	7.33031060144241e-06	1.49026	414.83	480	808	"cellular aromatic compound metabolic process"
"GO:0022603"	2.66992085167989e-07	0.00112457	8.51690899189386e-06	2.16666	100.627	135	196	"regulation of anatomical structure morphogenesis"
"GO:0045893"	2.66992085167989e-07	0.00112457	8.51690899189386e-06	2.16666	100.627	135	196	"positive regulation of transcription, DNA-templated"
"GO:0046530"	2.68309425472883e-07	0.00113012	8.51690899189386e-06	2.66022	65.2023	93	127	"photoreceptor cell differentiation"
"GO:0006139"	2.6919060133453e-07	0.00113383	8.51690899189386e-06	1.50371	386.08	449	752	"nucleobase-containing compound metabolic process"
"GO:0009792"	2.70955794139073e-07	0.00114127	8.51690899189386e-06	2.75838	61.0951	88	119	"embryo development ending in birth or egg hatching"
"GO:0018130"	2.85356763561272e-07	0.00120192	8.90313102311169e-06	1.63358	251.568	304	490	"heterocycle biosynthetic process"
"GO:0001700"	3.06997130350665e-07	0.00129307	9.50788171350736e-06	2.78431	59.5549	86	116	"embryonic development via the syncytial blastoderm"
"GO:1902589"	3.17466828921469e-07	0.00133717	9.76036703224252e-06	1.51163	368.624	430	718	"single-organism organelle organization"
"GO:1901362"	3.47524904336642e-07	0.00146377	1.06070644714923e-05	1.61658	259.269	312	505	"organic cyclic compound biosynthetic process"
"GO:0030036"	3.6804304922479e-07	0.0015502	1.11524987290275e-05	2.4356	75.4704	105	147	"actin cytoskeleton organization"
"GO:0045935"	3.88393525377844e-07	0.00163591	1.16700084797796e-05	2.05863	111.409	147	217	"positive regulation of nucleobase-containing compound metabolic process"
"GO:0007476"	3.90662677029657e-07	0.00164547	1.16700084797796e-05	1.95421	128.864	167	251	"imaginal disc-derived wing morphogenesis"
"GO:0007154"	4.29545961143501e-07	0.00180925	1.27411801995523e-05	1.43984	490.301	558	955	"cell communication"
"GO:0051254"	4.71191359513868e-07	0.00198466	1.38787273165903e-05	2.07577	107.301	142	209	"positive regulation of RNA metabolic process"
"GO:0001745"	5.04171045308734e-07	0.00212357	1.47470030752805e-05	2.25805	86.7653	118	169	"compound eye morphogenesis"
"GO:0046483"	5.29843868586937e-07	0.0022317	1.53910508585392e-05	1.47972	398.915	461	777	"heterocycle metabolic process"
"GO:0007276"	5.50505255305523e-07	0.00231873	1.58816995571703e-05	1.57005	285.966	340	557	"gamete generation"
"GO:0007613"	5.58713169741262e-07	0.0023533	1.60088426595251e-05	4.00823	34.3981	54	67	"memory"
"GO:0048863"	5.98268082617469e-07	0.00251991	1.70263862431404e-05	3.24096	44.6661	67	87	"stem cell differentiation"
"GO:0003002"	6.15906691908003e-07	0.0025942	1.74107314517886e-05	1.77488	169.423	212	330	"regionalization"
"GO:0031325"	7.55840677685851e-07	0.0031836	2.12240062294187e-05	1.81314	154.535	195	301	"positive regulation of cellular metabolic process"
"GO:0045944"	8.95039515202221e-07	0.00376991	2.49662678015348e-05	2.35411	75.4704	104	147	"positive regulation of transcription from RNA polymerase II promoter"
"GO:0023052"	1.0050448625971e-06	0.00423325	2.76620876616259e-05	1.42816	474.385	539	924	"signaling"
"GO:0044700"	1.0050448625971e-06	0.00423325	2.76620876616259e-05	1.42816	474.385	539	924	"single organism signaling"
"GO:0007292"	1.01138687081918e-06	0.00425996	2.76620876616259e-05	1.68344	198.174	243	386	"female gamete generation"
"GO:0016331"	1.23403880516714e-06	0.00519777	3.35340093378322e-05	3.49932	37.9919	58	74	"morphogenesis of embryonic epithelium"
"GO:0007165"	1.318340165008e-06	0.00555285	3.55951844552161e-05	1.5083	324.985	380	633	"signal transduction"
"GO:0048477"	1.49761301688961e-06	0.00630795	4.01780001728602e-05	1.67273	196.12	240	382	"oogenesis"
"GO:0007626"	1.5537486266465e-06	0.00654439	4.14201849078169e-05	2.57634	60.0683	85	117	"locomotory behavior"
"GO:0031328"	1.57864991866415e-06	0.00664927	4.15579591088336e-05	1.9223	120.137	155	234	"positive regulation of cellular biosynthetic process"
"GO:0009891"	1.57864991866415e-06	0.00664927	4.15579591088336e-05	1.9223	120.137	155	234	"positive regulation of biosynthetic process"
"GO:0006357"	1.81902902061732e-06	0.00766175	4.75885107754046e-05	1.82151	140.673	178	274	"regulation of transcription from RNA polymerase II promoter"
"GO:0051094"	1.91265193722055e-06	0.00805609	4.97289503677342e-05	3.43744	37.4785	57	73	"positive regulation of developmental process"
"GO:0090304"	1.96763483398732e-06	0.00828768	5.08446498205803e-05	1.47396	356.816	413	695	"nucleic acid metabolic process"
"GO:0044271"	1.9968109877665e-06	0.00841057	5.12839504906861e-05	1.56009	260.809	310	508	"cellular nitrogen compound biosynthetic process"
"GO:0007417"	2.53105806998615e-06	0.0106608	6.46110096411009e-05	2.21475	79.0642	107	154	"central nervous system development"
"GO:0034641"	2.54966090170953e-06	0.0107392	6.46938055301238e-05	1.42958	423.558	483	825	"cellular nitrogen compound metabolic process"
"GO:0009966"	2.57072347148788e-06	0.0108279	6.4837648274892e-05	1.68528	180.718	222	352	"regulation of signal transduction"
"GO:0006807"	3.7640999546587e-06	0.0158544	9.43713631489432e-05	1.4114	443.581	503	864	"nitrogen compound metabolic process"
"GO:0001667"	4.26349089964088e-06	0.0179578	0.000106259	2.54955	55.961	79	109	"ameboidal cell migration"
"GO:0060541"	4.65967940705622e-06	0.0196266	0.00011545	2.09332	85.7385	114	167	"respiratory system development"
"GO:0043412"	5.61907851286761e-06	0.0236676	0.00013764	1.74364	146.834	183	286	"macromolecule modification"
"GO:0051960"	5.62064580246865e-06	0.0236742	0.00013764	2.14634	79.0642	106	154	"regulation of nervous system development"
"GO:0042127"	5.67143154761245e-06	0.0238881	0.000138081	2.43612	59.5549	83	116	"regulation of cell proliferation"
"GO:0055123"	5.81449329459724e-06	0.0244906	0.000139151	3.10761	39.0187	58	76	"digestive system development"
"GO:0048565"	5.81449329459724e-06	0.0244906	0.000139151	3.10761	39.0187	58	76	"digestive tract development"
"GO:0016055"	5.81449329459724e-06	0.0244906	0.000139151	3.10761	39.0187	58	76	"Wnt signaling pathway"
"GO:0007163"	5.97130745190723e-06	0.0251511	0.000142013	2.38095	62.1219	86	121	"establishment or maintenance of cell polarity"
"GO:0048589"	6.00148976229029e-06	0.0252783	0.000142013	2.03263	90.3591	119	176	"developmental growth"
"GO:0090130"	6.12679978698547e-06	0.0258061	0.000144168	2.51613	55.4476	78	108	"tissue migration"
"GO:0040008"	7.06894374199085e-06	0.0297744	0.000165413	2.03324	88.8189	117	173	"regulation of growth"
"GO:0036211"	7.77134984597241e-06	0.0327329	0.000179851	1.73768	143.753	179	280	"protein modification process"
"GO:0006464"	7.77134984597241e-06	0.0327329	0.000179851	1.73768	143.753	179	280	"cellular protein modification process"
"GO:0044267"	8.12987571421427e-06	0.034243	0.00018712	1.60959	194.58	235	379	"cellular protein metabolic process"
"GO:0010631"	8.77363297611052e-06	0.0369545	0.00020084	2.48274	54.9342	77	107	"epithelial cell migration"
"GO:0016070"	8.85777638198223e-06	0.037309	0.00020167	1.47948	294.694	343	574	"RNA metabolic process"
"GO:0050808"	1.06688928856246e-05	0.0449374	0.000241599	2.19355	70.3363	95	137	"synapse organization"
"GO:0010605"	1.11762852236561e-05	0.0470745	0.000251735	1.67326	159.669	196	311	"negative regulation of macromolecule metabolic process"
"GO:0045934"	1.14716743440053e-05	0.0483187	0.000257014	1.90516	101.654	131	198	"negative regulation of nucleobase-containing compound metabolic process"
"GO:0001754"	1.25191128692779e-05	0.0527305	0.000278997	2.44939	54.4208	76	106	"eye photoreceptor cell differentiation"
"GO:0051172"	1.28135596637659e-05	0.0539707	0.000284056	1.89145	102.681	132	200	"negative regulation of nitrogen compound metabolic process"
"GO:0007424"	1.35901920378671e-05	0.0572419	0.000298888	2.03626	82.658	109	161	"open tracheal system development"
"GO:0044710"	1.3624534938279e-05	0.0573865	0.000298888	1.45293	311.636	360	607	"single-organism metabolic process"
"GO:0009892"	1.37551301795162e-05	0.0579366	0.00030019	1.62821	174.557	212	340	"negative regulation of metabolic process"
"GO:0051173"	1.39993304609617e-05	0.0589652	0.000303944	1.7982	119.623	151	233	"positive regulation of nitrogen compound metabolic process"
"GO:0051253"	1.42379200653273e-05	0.0599701	0.000307539	1.91663	97.5467	126	190	"negative regulation of RNA metabolic process"
"GO:0001751"	1.44769890618867e-05	0.0609771	0.000311108	2.46609	52.8806	74	103	"compound eye photoreceptor cell differentiation"
"GO:0050767"	1.54447420829592e-05	0.0650533	0.00033022	2.56258	48.7734	69	95	"regulation of neurogenesis"
"GO:0050896"	1.58302966465468e-05	0.0666772	0.000336754	1.29639	870.22	938	1695	"response to stimulus"
"GO:0031324"	1.60594050280008e-05	0.0676422	0.000339911	1.71762	138.619	172	270	"negative regulation of cellular metabolic process"
"GO:1902679"	1.67808838914307e-05	0.0706811	0.000353405	1.91528	96.0065	124	187	"negative regulation of RNA biosynthetic process"
"GO:0003006"	1.7163127576216e-05	0.0722911	0.000359657	1.51903	235.652	278	459	"developmental process involved in reproduction"
"GO:0030534"	1.77986068110783e-05	0.0749677	0.000371127	2.41606	53.9074	75	105	"adult behavior"
"GO:0007391"	1.92203386251115e-05	0.0809561	0.000398798	3.29794	31.831	48	62	"dorsal closure"
"GO:0010558"	1.95145185373241e-05	0.0821952	0.000400952	1.84041	106.788	136	208	"negative regulation of macromolecule biosynthetic process"
"GO:0008283"	1.95145185373241e-05	0.0821952	0.000400952	1.84041	106.788	136	208	"cell proliferation"
"GO:0001709"	1.97780919579268e-05	0.0833053	0.000404395	2.9429	37.4785	55	73	"cell fate determination"
"GO:0035556"	2.0769483290761e-05	0.0874811	0.000422614	1.92824	91.8993	119	179	"intracellular signal transduction"
"GO:0009605"	2.13160651942723e-05	0.0897833	0.00043165	1.44663	302.395	349	589	"response to external stimulus"
"GO:0045892"	2.21335752738594e-05	0.0932266	0.00044606	1.89895	95.4931	123	186	"negative regulation of transcription, DNA-templated"
"GO:0022414"	2.24930491907959e-05	0.0947407	0.000451146	1.40614	361.95	412	705	"reproductive process"
"GO:0016358"	2.2717276523189e-05	0.0956852	0.000453484	1.9601	86.7653	113	169	"dendrite development"
"GO:0007297"	2.32265104845284e-05	0.0978301	0.000461463	2.64148	44.1527	63	86	"ovarian follicle cell migration"
"GO:0007616"	2.48141408670263e-05	0.104517	0.000490691	4.05266	24.13	38	47	"long-term memory"
"GO:2000113"	2.53955252984323e-05	0.106966	0.000499841	1.82603	106.275	135	207	"negative regulation of cellular macromolecule biosynthetic process"
"GO:0031327"	2.61940928928469e-05	0.11033	0.000510785	1.8057	109.868	139	214	"negative regulation of cellular biosynthetic process"
"GO:0009890"	2.61940928928469e-05	0.11033	0.000510785	1.8057	109.868	139	214	"negative regulation of biosynthetic process"
"GO:0097305"	2.689202383525e-05	0.113269	0.000521978	3.14215	32.8579	49	64	"response to alcohol"
"GO:0006366"	2.9717810188121e-05	0.125171	0.000574181	1.67136	143.24	176	279	"transcription from RNA polymerase II promoter"
"GO:0090066"	3.05715760251116e-05	0.128767	0.000587979	2.33703	54.4208	75	106	"regulation of anatomical structure size"
"GO:0042023"	3.12615089576135e-05	0.131673	0.000598516	18.1509	10.2681	19	20	"DNA endoreduplication"
"GO:0035282"	3.55734994117133e-05	0.149836	0.000674959	1.94099	84.7116	110	165	"segmentation"
"GO:0090132"	3.55747427438233e-05	0.149841	0.000674959	2.3495	52.8806	73	103	"epithelium migration"
"GO:0042461"	3.67655530370389e-05	0.154857	0.000694424	3.00583	33.8847	50	66	"photoreceptor cell development"
"GO:0006996"	3.94726703055698e-05	0.166259	0.000742227	1.34071	486.707	541	948	"organelle organization"
"GO:0007268"	4.03962341419007e-05	0.170149	0.000756218	1.87893	91.8993	118	179	"synaptic transmission"
"GO:0007420"	4.23586705014837e-05	0.178415	0.000789446	2.53023	44.6661	63	87	"brain development"
"GO:0022610"	4.2904297774171e-05	0.180713	0.0007926	2.30482	53.9074	74	105	"biological adhesion"
"GO:0007528"	4.2904297774171e-05	0.180713	0.0007926	2.30482	53.9074	74	105	"neuromuscular junction development"
"GO:0048864"	4.48424515798781e-05	0.188876	0.000824788	3.1577	30.8042	46	60	"stem cell development"
"GO:0048610"	4.59396931822923e-05	0.193498	0.000841296	1.44458	275.185	318	536	"cellular process involved in reproduction"
"GO:0048813"	5.28797984580648e-05	0.22273	0.000964198	1.90542	85.2251	110	166	"dendrite morphogenesis"
"GO:2000027"	5.51202075412319e-05	0.232166	0.00100072	2.94439	33.3713	49	65	"regulation of organ morphogenesis"
"GO:0007155"	5.99802429819216e-05	0.252637	0.00108428	2.27264	53.394	73	104	"cell adhesion"
"GO:0010629"	6.1485816310758e-05	0.258978	0.00110674	1.67072	130.918	161	255	"negative regulation of gene expression"
"GO:0048583"	6.37157383042034e-05	0.268371	0.001142	1.44452	262.863	304	512	"regulation of response to stimulus"
"GO:0045664"	6.47245252454989e-05	0.27262	0.00115257	2.77863	35.9383	52	70	"regulation of neuron differentiation"
"GO:0022607"	6.48524594047285e-05	0.273159	0.00115257	1.51882	198.687	235	387	"cellular component assembly"
"GO:0007507"	6.80103945938429e-05	0.28646	0.00119358	3.08767	30.2908	45	59	"heart development"
"GO:0072358"	6.80103945938429e-05	0.28646	0.00119358	3.08767	30.2908	45	59	"cardiovascular system development"
"GO:0072359"	6.80103945938429e-05	0.28646	0.00119358	3.08767	30.2908	45	59	"circulatory system development"
"GO:0051641"	7.1450611856675e-05	0.30095	0.00124876	1.51871	196.12	232	382	"cellular localization"
"GO:0044085"	7.40857201491451e-05	0.312049	0.00128946	1.496	211.009	248	411	"cellular component biogenesis"
[truncated: 3,970 more rows]

## Sheet: Dm.cpe.under
Dm.CPE.GO.BP.under
"GOBPID"	"Pvalue"	"Bonferroni"	"BH"	"OddsRatio"	"ExpCount"	"Count"	"Size"	"Term"
[truncated: 4,741 more rows]
